# Supplementary material for: Validation of CZECANCA (CZEch CAncer paNel for Clinical Application) for targeted NGS-based analysis of hereditary cancer syndromes
Source: PLoS One. 2018 Apr 12;13(4):e0195761. doi: 10.1371/journal.pone.0195761 (PMC5896995; doi:10.1371/journal.pone.0195761)
Supplement: S2 Table — The average coverage is the mean from 10 randomly selected samples. (XLSX) [file pone.0195761.s002.xlsx]

## Sheet: S2
S2 Table. Regions of interest with low coverage ≤20X. The average coverage is the mean from 10 randomly selected samples.
Gene	Transcript variant	CDS length (bp)	chromosome coordinates			Exon no	CDS covered <20X (bp)	CDS covered <20X (%)	CDS covered >20X (%)	% GC
ATMIN	NM_015251	2472	chr16	81069476	81069811	1	336	13.5922	86.4078	0.78869
CDKN1C	NM_000076	951	chr11	2906020	2906322	part of 1	300	31.5457	68.4543	0.85
DHFR	NM_000791	564	chr5	79950223	79950308	1	86	15.2482	84.7518	0.604651
FANCE	NM_021922	1611	chr6	35420323	35420403	part of 1	81	5.02793	94.9721	0.814815
CHEK2	NM_007194	1632	chr22	29091115	29091230	12	116	15.75	84.25	*
			chr22	29090020	29090105	13	86			*
			chr22	29085123	29085203	14	81			*
			chr22	29083885	29083974	15	90			*
MDC1	NM_014641	6270	chr6	30671824	30673875	10	2052	32.7273	67.2727	*
NF1	NM_001042492	8520	chr17	29527440	29527613	9	174	16.2559	83.7441	*
		8520	chr17	29528429	29528503	11	75			*
		8520	chr17	29541469	29541603	13	135			*
		8520	chr17	29553453	29553702	18	250			*
		8520	chr17	29554236	29554309	19	74			*
		8520	chr17	29556043	29556483	21	441			*
		8520	chr17	29556853	29556992	22	140			*
		8520	chr17	29557860	29557943	24	84			*
NFKBIZ	NM_031419	2157	chr3	101568714	101568728	part of 1	15	0.69541	99.3046	0.733333
		2157	chr3	101568733	101568761	part of 1	29	1.34446	98.6555	0.862069
POLE	NM_006231	6861	chr12	133263840	133263901	1	62	0.903658	99.0963	0.774194
RECQL4	NM_004260	3627	chr8	145743085	145743168	1	84	2.31596	97.684	0.785714
RET	NM_020975	3345	chr10	43572707	43572779	1	73	2.18236	97.8176	0.684932
TERT	NM_198253	3399	chr5	1294886	1295104	1	219	6.44307	93.5569	0.789954
* not targeted from technical reasons (presence of pseudogenes and/or repetitive sequences)
