# Supplementary material for: Validation of CZECANCA (CZEch CAncer paNel for Clinical Application) for targeted NGS-based analysis of hereditary cancer syndromes
Source: PLoS One. 2018 Apr 12;13(4):e0195761. doi: 10.1371/journal.pone.0195761 (PMC5896995; doi:10.1371/journal.pone.0195761)
Supplement: S7 Table — (XLSX) [file pone.0195761.s007.xlsx]

## Sheet: S7
S7 Table. List of CNVs used for the validation of a large genomic rearrangements analysis.
#	patient no	CNVs
1	1388	BRCA1:dup13
2	225	BRCA1:Δ1-17
3	416	BRCA1:Δ1-17
4	1290	BRCA1:Δ1-17
5	1929	BRCA1:Δ1-17
6	2643	BRCA1:Δ1-17
7	3321	BRCA1:Δ1-17
8	779	BRCA1:Δ1-2
9	2900	BRCA1:Δ18-22
10	2678	BRCA1:Δ20
11	102	BRCA1:Δ21-22
12	1983	BRCA1:Δ21-22
13	1190	BRCA1:Δ5-10
14	1799	BRCA1:Δ5-14
15	1880	BRCA1:Δ5-14
16	2516	BRCA1:Δ5-14
17	2701	BRCA1:Δ5-14
18	2764	BRCA1:Δ5-8
19	1328	CHEK2:Δ7
20	323	CHEK2:Δ8-9
21	355	CHEK2:Δ8-9
22	604	CHEK2:Δ8-9
23	900	CHEK2:Δ8-9
24	1168	CHEK2:Δ8-9
25	1507	CHEK2:Δ8-9
26	1860	CHEK2:Δ8-9
27	1985	CHEK2:Δ8-9
28	2554	CHEK2:Δ8-9
29	2569	CHEK2:Δ8-9
30	2821	CHEK2:Δ8-9
31	79	PALB2: dup9-11
32	1647	PALB2:Δ7-8
33	2931	PALB2:Δ7-8
34	1507	PALB2:Δ9-10
35	1920	TP53:Δ10-11
