# Supplementary material for: Validation of CZECANCA (CZEch CAncer paNel for Clinical Application) for targeted NGS-based analysis of hereditary cancer syndromes
Source: PLoS One. 2018 Apr 12;13(4):e0195761. doi: 10.1371/journal.pone.0195761 (PMC5896995; doi:10.1371/journal.pone.0195761)
Supplement: S9 Table — The considered targeted region encompasses 628,069 bases of CZECANCA target region. False negative variants are highlighted. (XLSX) [file pone.0195761.s009.xlsx]

## Sheet: S9
S9 Table. Variants identified in five Coriell Institute reference samples sequenced using CZECANCA pipeline and their comparison with VCF files obtained from GIAB website. The considered targeted region encompasses 628,069 bases of CZECANCA target region. False negative variants are highlighted.
Reference sample no	Chromosome coordinates	Reference	Lab 1		Reference sample no	Chromosome coordinates	Reference	Lab 1		Reference sample no	Chromosome coordinates	Reference	Lab 1		Reference sample no	Chromosome coordinates	Reference	Lab 1		Reference sample no	Chromosome coordinates	Reference	Lab 1
HG001_NA12878	chr16_396264_A_G	1	1		HG003_NA24149	chr16_347184_A_G	1	1		HG002_NA24385	chr16_396264_A_G	1	1		HG005_NA24631	chr19_1222012_G_C	1	1		HG004_NA24143	chr16_396264_A_G	1	1
HG001_NA12878	chr12_1038978_-_T	1	1		HG003_NA24149	chr16_348222_C_T	1	1		HG002_NA24385	chr11_534242_A_G	1	1		HG005_NA24631	chr19_1228191_T_C	1	1		HG004_NA24143	chr11_534242_A_G	1	1
HG001_NA12878	chr16_1544301_G_C	1	1		HG003_NA24149	chr16_396264_A_G	1	1		HG002_NA24385	chr19_1228191_T_C	1	1		HG005_NA24631	chr5_1255520_G_A	1	1		HG004_NA24143	chr19_1222012_G_C	1	1
HG001_NA12878	chr16_1544302_A_G	1	1		HG003_NA24149	chr19_1228191_T_C	1	1		HG002_NA24385	chr16_1545448_A_G	1	1		HG005_NA24631	chr5_1294086_C_T	1	1		HG004_NA24143	chr19_1228191_T_C	1	1
HG001_NA12878	chr16_1549344_C_-	1	1		HG003_NA24149	chr5_1255520_G_A	1	1		HG002_NA24385	chr16_1545589_T_C	1	1		HG005_NA24631	chr16_1544301_G_C	1	1		HG004_NA24143	chr5_1255520_G_A	1	1
HG001_NA12878	chr17_1733399_A_G	1	1		HG003_NA24149	chr16_1545448_A_G	1	1		HG002_NA24385	chr16_1549344_C_-	1	1		HG005_NA24631	chr16_1544302_A_G	1	1		HG004_NA24143	chr16_1545448_A_G	1	1
HG001_NA12878	chr11_2906165_A_G	1	1		HG003_NA24149	chr16_1545589_T_C	1	1		HG002_NA24385	chr16_1559838_T_C	1	1		HG005_NA24631	chr16_1547477_T_C	1	1		HG004_NA24143	chr16_1549344_C_-	1	1
HG001_NA12878	chr11_2906197_CCGCGACCGGAG_-	1	1		HG003_NA24149	chr16_1549344_C_-	1	1		HG002_NA24385	chr17_1733399_A_G	1	1		HG005_NA24631	chr16_1552761_C_T	1	1		HG004_NA24143	chr16_1559838_T_C	1	1
HG001_NA12878	chr16_3639139_A_G	1	1		HG003_NA24149	chr16_1555589_A_G	1	1		HG002_NA24385	chr16_2107145_G_A	1	1		HG005_NA24631	chr16_1555589_A_G	1	1		HG004_NA24143	chr17_1733399_A_G	1	1
HG001_NA12878	chr16_3639230_G_A	1	1		HG003_NA24149	chr16_1559838_T_C	1	1		HG002_NA24385	chr11_2906197_CCGCGACCGGAG_-	1	1		HG005_NA24631	chr17_1733399_A_G	1	1		HG004_NA24143	chr16_2107145_G_A	1	1
HG001_NA12878	chr20_5099516_G_A	1	1		HG003_NA24149	chr17_1733399_A_G	1	1		HG002_NA24385	chr16_3639139_A_G	1	1		HG005_NA24631	chr16_2108755_A_G	1	1		HG004_NA24143	chr11_2906197_CCGCGACCGGAG_-	1	1
HG001_NA12878	chr8_6272399_G_T	1	1		HG003_NA24149	chr17_1795180_T_C	1	1		HG002_NA24385	chr8_6272399_G_T	1	1		HG005_NA24631	chr11_2906012_C_T	1	1		HG004_NA24143	chr8_6272399_G_T	1	1
HG001_NA12878	chr8_6296550_G_T	1	1		HG003_NA24149	chr16_3639139_A_G	1	1		HG002_NA24385	chr8_6296550_G_T	1	1		HG005_NA24631	chr16_3639139_A_G	1	1		HG004_NA24143	chr8_6296550_G_T	1	1
HG001_NA12878	chr8_6302183_G_C	1	1		HG003_NA24149	chr8_6272399_G_T	1	1		HG002_NA24385	chr8_6302106_C_A	1	1		HG005_NA24631	chr16_3656482_C_T	1	1		HG004_NA24143	chr8_6302106_C_A	1	1
HG001_NA12878	chr8_6302418_A_G	1	1		HG003_NA24149	chr8_6296550_G_T	1	1		HG002_NA24385	chr8_6302183_G_C	1	1		HG005_NA24631	chr8_6272399_G_T	1	1		HG004_NA24143	chr8_6302183_G_C	1	1
HG001_NA12878	chr8_6478986_C_T	1	1		HG003_NA24149	chr8_6302183_G_C	1	1		HG002_NA24385	chr8_6302418_A_G	1	1		HG005_NA24631	chr8_6296550_G_T	1	1		HG004_NA24143	chr8_6302418_A_G	1	1
HG001_NA12878	chr8_6479042_C_T	1	1		HG003_NA24149	chr8_6302418_A_G	1	1		HG002_NA24385	chr8_6302671_C_T	1	1		HG005_NA24631	chr8_6302076_C_T	1	1		HG004_NA24143	chr8_6302671_C_T	1	1
HG001_NA12878	chr8_6479178_C_A	1	1		HG003_NA24149	chr8_6303025_G_A	1	1		HG002_NA24385	chr8_6303025_G_A	1	1		HG005_NA24631	chr8_6302183_G_C	1	1		HG004_NA24143	chr8_6303025_G_A	1	1
HG001_NA12878	chr8_6500544_C_T	1	1		HG003_NA24149	chr8_6478986_C_T	1	1		HG002_NA24385	chr8_6478986_C_T	1	1		HG005_NA24631	chr8_6302418_A_G	1	1		HG004_NA24143	chr17_7578645_C_T	1	1
HG001_NA12878	chr17_7578645_C_T	1	1		HG003_NA24149	chr8_6479042_C_T	1	1		HG002_NA24385	chr8_6479042_C_T	1	1		HG005_NA24631	chr8_6478986_C_T	1	1		HG004_NA24143	chr17_7578712_TTT_-	1	1
HG001_NA12878	chr17_7578712_TTT_-	1	1		HG003_NA24149	chr8_6479178_C_A	1	1		HG002_NA24385	chr17_7578645_C_T	1	1		HG005_NA24631	chr8_6479042_C_T	1	1		HG004_NA24143	chr17_7579472_G_C	1	1
HG001_NA12878	chr17_7579472_G_C	1	1		HG003_NA24149	chr8_6500544_C_T	1	1		HG002_NA24385	chr17_7578712_TTT_-	1	0		HG005_NA24631	chr8_6500544_C_T	1	1		HG004_NA24143	chr17_7579801_G_C	1	1
HG001_NA12878	chr17_7579801_G_C	1	1		HG003_NA24149	chr17_7578645_C_T	1	1		HG002_NA24385	chr17_7579472_G_C	1	1		HG005_NA24631	chr17_7578645_C_T	1	1		HG004_NA24143	chr11_8251921_G_C	1	1
HG001_NA12878	chr11_8251921_G_C	1	1		HG003_NA24149	chr17_7578712_TTT_-	1	0		HG002_NA24385	chr17_7579801_G_C	1	1		HG005_NA24631	chr17_7578679_A_G	1	1		HG004_NA24143	chr11_8284860_G_T	1	1
HG001_NA12878	chr3_8955389_C_T	1	1		HG003_NA24149	chr17_7578713_TT_-	1	0		HG002_NA24385	chr11_8251921_G_C	1	1		HG005_NA24631	chr17_7579472_G_C	1	1		HG004_NA24143	chr3_8955389_C_T	1	1
HG001_NA12878	chr3_9005078_C_T	1	1		HG003_NA24149	chr17_7579472_G_C	1	1		HG002_NA24385	chr11_8284860_G_T	1	1		HG005_NA24631	chr17_7579801_G_C	1	1		HG004_NA24143	chr3_9005078_C_T	1	1
HG001_NA12878	chr3_9798773_C_G	1	1		HG003_NA24149	chr17_7579801_G_C	1	1		HG002_NA24385	chr3_8955389_C_T	1	1		HG005_NA24631	chr11_8251921_G_C	1	1		HG004_NA24143	chr3_9798773_C_G	1	1
HG001_NA12878	chr3_10133949_A_G	1	1		HG003_NA24149	chr11_8251921_G_C	1	1		HG002_NA24385	chr3_9005078_C_T	1	1		HG005_NA24631	chr19_11105608_T_C	1	1		HG004_NA24143	chr3_10142949_C_T	1	1
HG001_NA12878	chr3_10138069_T_G	1	1		HG003_NA24149	chr11_8284860_G_T	1	1		HG002_NA24385	chr3_10142949_C_T	1	1		HG005_NA24631	chr19_11114004_C_T	1	1		HG004_NA24143	chr19_11105608_T_C	1	1
HG001_NA12878	chr19_11105608_T_C	1	1		HG003_NA24149	chr3_8955389_C_T	1	1		HG002_NA24385	chr19_11105608_T_C	1	1		HG005_NA24631	chr19_11170839_T_C	1	1		HG004_NA24143	chr19_11169514_C_T	1	1
HG001_NA12878	chr19_11170839_T_C	1	1		HG003_NA24149	chr3_9005078_C_T	1	1		HG002_NA24385	chr19_11170839_T_C	1	1		HG005_NA24631	chr16_14026007_G_A	1	1		HG004_NA24143	chr19_11170839_T_C	1	1
HG001_NA12878	chr12_12871099_T_G	1	1		HG003_NA24149	chr3_10142949_C_T	1	1		HG002_NA24385	chr16_14026007_G_A	1	1		HG005_NA24631	chr16_14041958_T_C	1	1		HG004_NA24143	chr16_14026007_G_A	1	1
HG001_NA12878	chr16_14026007_G_A	1	1		HG003_NA24149	chr19_11105608_T_C	1	1		HG002_NA24385	chr3_14187449_G_T	1	1		HG005_NA24631	chr3_14187449_G_T	1	1		HG004_NA24143	chr16_14029033_G_A	1	1
HG001_NA12878	chr16_14029033_G_A	1	1		HG003_NA24149	chr19_11170839_T_C	1	1		HG002_NA24385	chr3_14190237_T_G	1	1		HG005_NA24631	chr3_14190237_T_G	1	1		HG004_NA24143	chr16_14041958_T_C	1	1
HG001_NA12878	chr16_14041958_T_C	1	1		HG003_NA24149	chr16_14026007_G_A	1	1		HG002_NA24385	chr3_14197987_A_T	1	1		HG005_NA24631	chr3_14197987_A_T	1	1		HG004_NA24143	chr3_14187449_G_T	1	1
HG001_NA12878	chr3_14187449_G_T	1	1		HG003_NA24149	chr3_14187449_G_T	1	1		HG002_NA24385	chr8_15978063_C_T	1	1		HG005_NA24631	chr3_14220023_G_C	1	1		HG004_NA24143	chr3_14190237_T_G	1	1
HG001_NA12878	chr3_14190237_T_G	1	1		HG003_NA24149	chr3_14190237_T_G	1	1		HG002_NA24385	chr8_16012594_G_A	1	1		HG005_NA24631	chr8_15978063_C_T	1	1		HG004_NA24143	chr3_14193889_C_T	1	1
HG001_NA12878	chr3_14197987_A_T	1	1		HG003_NA24149	chr3_14193889_C_T	1	1		HG002_NA24385	chr1_17380497_G_T	1	1		HG005_NA24631	chr8_16025964_T_C	1	1		HG004_NA24143	chr3_14197987_A_T	1	1
HG001_NA12878	chr3_14199887_G_A	1	1		HG003_NA24149	chr3_14197987_A_T	1	1		HG002_NA24385	chr8_18077007_G_C	1	1		HG005_NA24631	chr17_17124815_C_T	1	1		HG004_NA24143	chr8_15978063_C_T	1	1
HG001_NA12878	chrX_14868806_A_G	1	1		HG003_NA24149	chr8_15978063_C_T	1	1		HG002_NA24385	chr9_21968199_C_G	1	1		HG005_NA24631	chr1_17380497_G_T	1	1		HG004_NA24143	chr8_16012594_G_A	1	1
HG001_NA12878	chr10_14974843_G_A	1	1		HG003_NA24149	chr8_16025964_T_C	1	1		HG002_NA24385	chr16_23634293_C_T	1	1		HG005_NA24631	chr8_18077007_G_C	1	1		HG004_NA24143	chr8_16026115_G_T	1	1
HG001_NA12878	chr8_15978063_C_T	1	1		HG003_NA24149	chr17_17122327_G_A	1	1		HG002_NA24385	chr16_23641461_C_G	1	1		HG005_NA24631	chr1_20304962_C_G	1	1		HG004_NA24143	chr17_17120410_G_A	1	1
HG001_NA12878	chr17_17122327_G_A	1	1		HG003_NA24149	chr1_17380497_G_T	1	1		HG002_NA24385	chr16_23646191_T_C	1	1		HG005_NA24631	chr14_20924204_A_G	1	1		HG004_NA24143	chr1_17380497_G_T	1	1
HG001_NA12878	chr1_17380497_G_T	1	1		HG003_NA24149	chr8_18077007_G_C	1	1		HG002_NA24385	chr2_29416366_G_C	1	1		HG005_NA24631	chr14_20925154_T_G	1	1		HG004_NA24143	chr8_18077007_G_C	1	1
HG001_NA12878	chr19_17389648_C_T	1	1		HG003_NA24149	chr9_21968199_C_G	1	1		HG002_NA24385	chr2_29416572_T_C	1	1		HG005_NA24631	chr12_21628620_T_C	1	1		HG004_NA24143	chr12_21624546_C_G	1	1
HG001_NA12878	chr19_17389704_G_A	1	1		HG003_NA24149	chr11_22647366_G_A	1	1		HG002_NA24385	chr2_29416615_G_A	1	1		HG005_NA24631	chr9_21968199_C_G	1	1		HG004_NA24143	chr9_21968199_C_G	1	1
HG001_NA12878	chr8_18077007_G_C	1	1		HG003_NA24149	chr2_29416366_G_C	1	1		HG002_NA24385	chr2_29416794_G_A	1	1		HG005_NA24631	chr2_29416366_G_C	1	1		HG004_NA24143	chr16_23634293_C_T	1	1
HG001_NA12878	chr14_20925154_T_G	1	1		HG003_NA24149	chr2_29416572_T_C	1	1		HG002_NA24385	chr2_29446202_G_A	1	1		HG005_NA24631	chr2_29416481_T_C	1	1		HG004_NA24143	chr16_23641461_C_G	1	1
HG001_NA12878	chr12_21639421_T_A	1	1		HG003_NA24149	chr2_29416615_G_A	1	1		HG002_NA24385	chr2_29455267_A_G	1	1		HG005_NA24631	chr2_29416572_T_C	1	1		HG004_NA24143	chr16_23646191_T_C	1	1
HG001_NA12878	chr9_21968199_C_G	1	1		HG003_NA24149	chr2_29416794_G_A	1	1		HG002_NA24385	chr17_29508775_G_A	1	1		HG005_NA24631	chr2_29420550_T_C	1	1		HG004_NA24143	chr2_29416572_T_C	1	1
HG001_NA12878	chr2_29416366_G_C	1	1		HG003_NA24149	chr2_29446202_G_A	1	1		HG002_NA24385	chr2_29543663_T_C	1	1		HG005_NA24631	chr2_29443617_C_G	1	1		HG004_NA24143	chr2_29446202_G_A	1	1
HG001_NA12878	chr2_29416481_T_C	1	1		HG003_NA24149	chr2_29449819_C_T	1	1		HG002_NA24385	chr2_29940529_A_T	1	1		HG005_NA24631	chr2_29445458_G_T	1	1		HG004_NA24143	chr2_29455267_A_G	1	1
HG001_NA12878	chr2_29416572_T_C	1	1		HG003_NA24149	chr2_29455267_A_G	1	1		HG002_NA24385	chr2_30143499_G_C	1	1		HG005_NA24631	chr17_29508775_G_A	1	1		HG004_NA24143	chr17_29508775_G_A	1	1
HG001_NA12878	chr2_29446202_G_A	1	1		HG003_NA24149	chr17_29508775_G_A	1	1		HG002_NA24385	chr8_30924557_C_T	1	1		HG005_NA24631	chr2_29543663_T_C	1	1		HG004_NA24143	chr2_29543663_T_C	1	1
HG001_NA12878	chr2_29455199_A_T	1	1		HG003_NA24149	chr2_29543663_T_C	1	1		HG002_NA24385	chr8_30999122_C_T	1	1		HG005_NA24631	chr2_29940529_A_T	1	1		HG004_NA24143	chr2_29940529_A_T	1	1
HG001_NA12878	chr2_29455267_A_G	1	1		HG003_NA24149	chr2_29940529_A_T	1	1		HG002_NA24385	chr8_31024638_C_T	1	1		HG005_NA24631	chr2_30143499_G_C	1	1		HG004_NA24143	chr2_30143499_G_C	1	1
HG001_NA12878	chr2_29497967_G_A	1	1		HG003_NA24149	chr2_30143499_G_C	1	1		HG002_NA24385	chr8_31024654_T_C	1	1		HG005_NA24631	chr8_30924557_C_T	1	1		HG004_NA24143	chr8_30924557_C_T	1	1
HG001_NA12878	chr2_29543663_T_C	1	1		HG003_NA24149	chr8_30924557_C_T	1	1		HG002_NA24385	chr15_31197564_G_A	1	1		HG005_NA24631	chr8_30973957_G_T	1	1		HG004_NA24143	chr8_30999122_C_T	1	1
HG001_NA12878	chr2_29940529_A_T	1	1		HG003_NA24149	chr8_30973957_G_T	1	1		HG002_NA24385	chr15_31229420_T_C	1	1		HG005_NA24631	chr8_30999123_G_A	1	1		HG004_NA24143	chr8_31012237_C_G	1	1
HG001_NA12878	chr2_30143499_G_C	1	1		HG003_NA24149	chr8_30999122_C_T	1	1		HG002_NA24385	chr11_32456562_G_A	1	1		HG005_NA24631	chr8_30999280_G_T	1	1		HG004_NA24143	chr8_31024638_C_T	1	1
HG001_NA12878	chr8_30921935_G_A	1	1		HG003_NA24149	chr8_30999123_G_A	1	1		HG002_NA24385	chr11_32456694_C_A	1	1		HG005_NA24631	chr15_31197564_G_A	1	1		HG004_NA24143	chr15_31197564_G_A	1	1
HG001_NA12878	chr8_30924557_C_T	1	1		HG003_NA24149	chr8_30999280_G_T	1	1		HG002_NA24385	chr13_32889363_G_A	1	1		HG005_NA24631	chr15_31229420_T_C	1	1		HG004_NA24143	chr15_31229420_T_C	1	1
HG001_NA12878	chr8_30946403_C_A	1	1		HG003_NA24149	chr8_31024654_T_C	1	1		HG002_NA24385	chr13_32890572_G_A	1	1		HG005_NA24631	chr11_32417945_T_C	1	1		HG004_NA24143	chr11_32456562_G_A	1	1
HG001_NA12878	chr15_31197564_G_A	1	1		HG003_NA24149	chr15_31197564_G_A	1	1		HG002_NA24385	chr13_32911888_A_G	1	1		HG005_NA24631	chr11_32456562_G_A	1	1		HG004_NA24143	chr13_32890572_G_A	1	1
HG001_NA12878	chr15_31229420_T_C	1	1		HG003_NA24149	chr15_31229420_T_C	1	1		HG002_NA24385	chr13_32913055_A_G	1	1		HG005_NA24631	chr13_32889792_A_G	1	1		HG004_NA24143	chr13_32911888_A_G	1	1
HG001_NA12878	chr6_31727897_C_T	1	1		HG003_NA24149	chr11_32456694_C_A	1	1		HG002_NA24385	chr13_32914236_C_T	1	1		HG005_NA24631	chr13_32890572_G_A	1	1		HG004_NA24143	chr13_32913055_A_G	1	1
HG001_NA12878	chr6_31729359_A_G	1	1		HG003_NA24149	chr13_32889363_G_A	1	1		HG002_NA24385	chr13_32915005_G_C	1	1		HG005_NA24631	chr13_32911888_A_G	1	1		HG004_NA24143	chr13_32914236_C_T	1	1
HG001_NA12878	chr6_31729974_G_A	1	1		HG003_NA24149	chr13_32890572_G_A	1	1		HG002_NA24385	chr13_32929232_A_G	1	1		HG005_NA24631	chr13_32912299_T_C	1	1		HG004_NA24143	chr13_32915005_G_C	1	1
HG001_NA12878	chr13_32890572_G_A	1	1		HG003_NA24149	chr13_32911888_A_G	1	1		HG002_NA24385	chr13_32929387_T_C	1	1		HG005_NA24631	chr13_32913055_A_G	1	1		HG004_NA24143	chr13_32929232_A_G	1	1
HG001_NA12878	chr13_32911888_A_G	1	1		HG003_NA24149	chr13_32913055_A_G	1	1		HG002_NA24385	chr13_32973439_A_G	1	1		HG005_NA24631	chr13_32915005_G_C	1	1		HG004_NA24143	chr13_32929387_T_C	1	1
HG001_NA12878	chr13_32913055_A_G	1	1		HG003_NA24149	chr13_32914236_C_T	1	1		HG002_NA24385	chr13_32973737_T_-	1	1		HG005_NA24631	chr13_32929232_A_G	1	1		HG004_NA24143	chr13_32973439_A_G	1	1
HG001_NA12878	chr13_32915005_G_C	1	1		HG003_NA24149	chr13_32915005_G_C	1	1		HG002_NA24385	chr17_33328284_C_T	1	1		HG005_NA24631	chr13_32929387_T_C	1	1		HG004_NA24143	chr13_32973737_T_-	1	1
HG001_NA12878	chr13_32929232_A_G	1	1		HG003_NA24149	chr13_32929232_A_G	1	1		HG002_NA24385	chr17_33433487_C_T	1	1		HG005_NA24631	chr13_32972884_A_G	1	1		HG004_NA24143	chr17_33328284_C_T	1	1
HG001_NA12878	chr13_32929387_T_C	1	1		HG003_NA24149	chr13_32929387_T_C	1	1		HG002_NA24385	chr17_33445549_G_A	1	1		HG005_NA24631	chr13_32973439_A_G	1	1		HG004_NA24143	chr19_33467357_G_A	1	1
HG001_NA12878	chr13_32973276_A_G	1	1		HG003_NA24149	chr13_32973439_A_G	1	1		HG002_NA24385	chr19_33467357_G_A	1	1		HG005_NA24631	chr13_32973737_T_-	1	1		HG004_NA24143	chr19_33467576_G_A	1	1
HG001_NA12878	chr13_32973439_A_G	1	1		HG003_NA24149	chr13_32973737_T_-	1	1		HG002_NA24385	chr19_33467413_C_T	1	1		HG005_NA24631	chr19_33467515_T_C	1	1		HG004_NA24143	chr6_35423662_A_C	1	1
HG001_NA12878	chr13_32973737_T_-	1	1		HG003_NA24149	chr17_33433487_C_T	1	1		HG002_NA24385	chr19_33467515_T_C	1	1		HG005_NA24631	chr19_33792731_-_GCGGGT	1	0		HG004_NA24143	chr6_35428345_C_T	1	1
HG001_NA12878	chr17_33433487_C_T	1	1		HG003_NA24149	chr17_33445549_G_A	1	1		HG002_NA24385	chr19_33792631_C_A	1	1		HG005_NA24631	chr6_37348920_C_T	1	1		HG004_NA24143	chr6_35430686_G_A	1	1
HG001_NA12878	chr17_33445549_G_A	1	1		HG003_NA24149	chr19_33467413_C_T	1	1		HG002_NA24385	chr6_35423662_A_C	1	1		HG005_NA24631	chr6_37349033_G_A	1	1		HG004_NA24143	chr3_37053568_A_G	1	1
HG001_NA12878	chr19_33467357_G_A	1	1		HG003_NA24149	chr19_33467515_T_C	1	1		HG002_NA24385	chr6_35428345_C_T	1	1		HG005_NA24631	chr17_37898543_T_C	1	1		HG004_NA24143	chr6_37348920_C_T	1	1
HG001_NA12878	chr19_33467413_C_T	1	1		HG003_NA24149	chr19_33792631_C_A	1	1		HG002_NA24385	chr6_35430686_G_A	1	1		HG005_NA24631	chr4_37962133_G_A	1	1		HG004_NA24143	chr6_37349033_G_A	1	1
HG001_NA12878	chr19_33467515_T_C	1	1		HG003_NA24149	chr9_35074917_T_C	1	1		HG002_NA24385	chr3_37053568_A_G	1	1		HG005_NA24631	chr4_37962186_G_C	1	1		HG004_NA24143	chr17_37898543_T_C	1	1
HG001_NA12878	chr19_33792631_C_A	1	1		HG003_NA24149	chr6_35423662_A_C	1	1		HG002_NA24385	chr6_37348920_C_T	1	1		HG005_NA24631	chr4_39302029_T_C	1	1		HG004_NA24143	chr17_37898909_A_C	1	1
HG001_NA12878	chr9_35074917_T_C	1	1		HG003_NA24149	chr3_37053568_A_G	1	1		HG002_NA24385	chr6_37349033_G_A	1	1		HG005_NA24631	chr15_40477831_G_A	1	1		HG004_NA24143	chr4_39302029_T_C	1	1
HG001_NA12878	chr6_35423662_A_C	1	1		HG003_NA24149	chr6_37348920_C_T	1	1		HG002_NA24385	chr17_37898543_T_C	1	1		HG005_NA24631	chr17_41223094_T_C	1	1		HG004_NA24143	chr4_39303925_A_G	1	1
HG001_NA12878	chr6_37348920_C_T	1	1		HG003_NA24149	chr6_37349033_G_A	1	1		HG002_NA24385	chr17_37898909_A_C	1	1		HG005_NA24631	chr17_41234470_A_G	1	1		HG004_NA24143	chr15_40477831_G_A	1	1
HG001_NA12878	chr6_37349033_G_A	1	1		HG003_NA24149	chr17_37898543_T_C	1	1		HG002_NA24385	chr4_39302029_T_C	1	1		HG005_NA24631	chr17_41244000_T_C	1	1		HG004_NA24143	chr15_40488851_G_A	1	1
HG001_NA12878	chr17_37898543_T_C	1	1		HG003_NA24149	chr4_39302029_T_C	1	1		HG002_NA24385	chr15_40477831_G_A	1	1		HG005_NA24631	chr17_41244435_T_C	1	1		HG004_NA24143	chr22_42059768_G_T	1	1
HG001_NA12878	chr4_37962186_G_C	1	1		HG003_NA24149	chr17_41223094_T_C	1	1		HG002_NA24385	chr15_40488851_G_A	1	1		HG005_NA24631	chr17_41244936_G_A	1	1		HG004_NA24143	chr18_42456653_G_A	1	1
HG001_NA12878	chr4_39302029_T_C	1	1		HG003_NA24149	chr17_41234470_A_G	1	1		HG002_NA24385	chr18_42456653_G_A	1	1		HG005_NA24631	chr17_41245237_A_G	1	1		HG004_NA24143	chr18_42456670_-_TCTT	1	1
HG001_NA12878	chr15_40477831_G_A	1	1		HG003_NA24149	chr17_41244000_T_C	1	1		HG002_NA24385	chr18_42456670_-_TCTT	1	1		HG005_NA24631	chr17_41245466_G_A	1	1		HG004_NA24143	chr18_42533130_A_G	1	1
HG001_NA12878	chr15_40488851_G_A	1	1		HG003_NA24149	chr17_41244435_T_C	1	1		HG002_NA24385	chr18_42529996_G_C	1	1		HG005_NA24631	chr18_42456653_G_A	1	1		HG004_NA24143	chr10_43595968_A_G	1	1
HG001_NA12878	chr17_41223094_T_C	1	1		HG003_NA24149	chr17_41244936_G_A	1	1		HG002_NA24385	chr18_42533130_A_G	1	1		HG005_NA24631	chr18_42456670_-_TCTT	1	1		HG004_NA24143	chr10_43606687_A_G	1	1
HG001_NA12878	chr17_41234470_A_G	1	1		HG003_NA24149	chr17_41245237_A_G	1	1		HG002_NA24385	chr10_43595968_A_G	1	1		HG005_NA24631	chr18_42532693_C_A	1	1		HG004_NA24143	chr10_43610119_G_A	1	1
HG001_NA12878	chr17_41244000_T_C	1	1		HG003_NA24149	chr17_41245466_G_A	1	1		HG002_NA24385	chr10_43606687_A_G	1	1		HG005_NA24631	chr18_42533130_A_G	1	1		HG004_NA24143	chr10_43613843_G_T	1	1
HG001_NA12878	chr17_41244435_T_C	1	1		HG003_NA24149	chr18_42456653_G_A	1	1		HG002_NA24385	chr10_43613843_G_T	1	1		HG005_NA24631	chr18_42533315_T_A	1	1		HG004_NA24143	chr10_43615633_C_G	1	1
HG001_NA12878	chr17_41244936_G_A	1	1		HG003_NA24149	chr18_42456670_-_TCTT	1	1		HG002_NA24385	chr19_44047826_T_A	1	1		HG005_NA24631	chr10_43595968_A_G	1	1		HG004_NA24143	chr1_43804340_G_A	1	1
HG001_NA12878	chr17_41245237_A_G	1	1		HG003_NA24149	chr18_42529996_G_C	1	1		HG002_NA24385	chr19_44050195_C_T	1	1		HG005_NA24631	chr10_43606687_A_G	1	1		HG004_NA24143	chr19_44047826_T_A	1	1
HG001_NA12878	chr17_41245466_G_A	1	1		HG003_NA24149	chr18_42532693_C_A	1	1		HG002_NA24385	chr19_44055726_T_C	1	1		HG005_NA24631	chr10_43613843_G_T	1	1		HG004_NA24143	chr19_44050195_C_T	1	1
HG001_NA12878	chr18_42456653_G_A	1	1		HG003_NA24149	chr18_42533130_A_G	1	1		HG002_NA24385	chr19_44057227_T_C	1	1		HG005_NA24631	chr15_43701947_A_-	1	1		HG004_NA24143	chr19_44055726_T_C	1	1
HG001_NA12878	chr18_42456670_-_TCTT	1	1		HG003_NA24149	chr18_42533315_T_A	1	1		HG002_NA24385	chr11_44129782_A_C	1	1		HG005_NA24631	chr19_44047550_T_C	1	1		HG004_NA24143	chr19_44057227_T_C	1	1
HG001_NA12878	chr18_42529996_G_C	1	1		HG003_NA24149	chr10_43606687_A_G	1	1		HG002_NA24385	chr14_45606287_C_T	1	1		HG005_NA24631	chr19_44047826_T_A	1	1		HG004_NA24143	chr11_44129782_A_C	1	1
HG001_NA12878	chr18_42532923_T_C	1	1		HG003_NA24149	chr19_44047826_T_A	1	1		HG002_NA24385	chr14_45644589_G_T	1	1		HG005_NA24631	chr19_44055726_T_C	1	1		HG004_NA24143	chr14_45606287_C_T	1	1
HG001_NA12878	chr18_42533130_A_G	1	1		HG003_NA24149	chr19_44050195_C_T	1	1		HG002_NA24385	chr14_45654411_CTTA_-	1	1		HG005_NA24631	chr19_44056412_C_T	1	1		HG004_NA24143	chr14_45644589_G_T	1	1
HG001_NA12878	chr10_43595968_A_G	1	1		HG003_NA24149	chr19_44055726_T_C	1	1		HG002_NA24385	chr14_45669443_G_A	1	1		HG005_NA24631	chr11_44129290_C_A	1	1		HG004_NA24143	chr14_45650900_A_G	1	1
HG001_NA12878	chr10_43613843_G_T	1	1		HG003_NA24149	chr19_44057227_T_C	1	1		HG002_NA24385	chr14_45670100_-_TG	1	1		HG005_NA24631	chr14_45606287_C_T	1	1		HG004_NA24143	chr14_45654411_CTTA_-	1	1
HG001_NA12878	chr15_43701947_A_-	1	1		HG003_NA24149	chr14_45606287_C_T	1	1		HG002_NA24385	chr20_45717954_C_T	1	1		HG005_NA24631	chr14_45644589_G_T	1	1		HG004_NA24143	chr14_45665468_C_G	1	1
HG001_NA12878	chr15_43707808_A_T	1	1		HG003_NA24149	chr14_45644589_G_T	1	1		HG002_NA24385	chr1_45797505_C_G	1	1		HG005_NA24631	chr14_45645265_A_C	1	1		HG004_NA24143	chr14_45670100_-_TG	1	1
HG001_NA12878	chr15_43724646_T_G	1	1		HG003_NA24149	chr14_45654411_CTTA_-	1	1		HG002_NA24385	chr19_45854919_T_G	1	1		HG005_NA24631	chr14_45650900_A_G	1	1		HG004_NA24143	chr20_45717954_C_T	1	1
HG001_NA12878	chr15_43748304_A_G	1	1		HG003_NA24149	chr14_45669443_G_A	1	1		HG002_NA24385	chr19_45855524_G_A	1	1		HG005_NA24631	chr14_45654411_CTTA_-	1	1		HG004_NA24143	chr1_45797505_C_G	1	1
HG001_NA12878	chr15_43762196_C_T	1	1		HG003_NA24149	chr14_45670100_-_TG	1	1		HG002_NA24385	chr19_45867259_C_T	1	1		HG005_NA24631	chr14_45665468_C_G	1	1		HG004_NA24143	chr19_45923653_A_G	1	1
HG001_NA12878	chr15_43767774_G_C	1	1		HG003_NA24149	chr19_45854919_T_G	1	1		HG002_NA24385	chr19_45868309_T_G	1	1		HG005_NA24631	chr14_45670100_-_TG	1	1		HG004_NA24143	chr11_47238522_T_C	1	1
HG001_NA12878	chr15_43784475_C_T	1	1		HG003_NA24149	chr19_45855524_G_A	1	1		HG002_NA24385	chr19_45923653_A_G	1	1		HG005_NA24631	chr19_45868309_T_G	1	1		HG004_NA24143	chr11_47259668_T_C	1	1
HG001_NA12878	chr19_44047550_T_C	1	1		HG003_NA24149	chr19_45867259_C_T	1	1		HG002_NA24385	chr11_47238522_T_C	1	1		HG005_NA24631	chr19_45923653_A_G	1	1		HG004_NA24143	chr2_47601029_G_C	1	1
HG001_NA12878	chr19_44047826_T_A	1	1		HG003_NA24149	chr19_45868309_T_G	1	1		HG002_NA24385	chr11_47259668_T_C	1	1		HG005_NA24631	chr11_47238522_T_C	1	1		HG004_NA24143	chr7_48004962_C_T	1	1
HG001_NA12878	chr19_44050195_C_T	1	1		HG003_NA24149	chr19_45923653_A_G	1	1		HG002_NA24385	chr2_47601029_G_C	1	1		HG005_NA24631	chr2_47601106_T_C	1	1		HG004_NA24143	chr2_48010558_C_A	1	1
HG001_NA12878	chr19_44055726_T_C	1	1		HG003_NA24149	chr1_46743900_C_T	1	1		HG002_NA24385	chr2_47601106_T_C	1	1		HG005_NA24631	chr2_47604176_C_T	1	1		HG004_NA24143	chr2_48018081_A_G	1	1
HG001_NA12878	chr19_44057227_T_C	1	1		HG003_NA24149	chr17_46805443_A_G	1	1		HG002_NA24385	chr2_47613699_T_C	1	1		HG005_NA24631	chr2_47630550_C_G	1	1		HG004_NA24143	chr2_48023115_T_C	1	1
HG001_NA12878	chr19_44057584_G_C	1	1		HG003_NA24149	chr11_47238522_T_C	1	1		HG002_NA24385	chr2_47630550_C_G	1	1		HG005_NA24631	chr2_47703500_T_C	1	1		HG004_NA24143	chr19_48621036_C_G	1	1
HG001_NA12878	chr14_45606387_A_G	1	1		HG003_NA24149	chr11_47259668_T_C	1	1		HG002_NA24385	chr2_47703500_T_C	1	1		HG005_NA24631	chr7_48004962_C_T	1	1		HG004_NA24143	chr19_48622427_A_G	1	1
HG001_NA12878	chr1_45797505_C_G	1	1		HG003_NA24149	chr2_47601106_T_C	1	1		HG002_NA24385	chr7_48004962_C_T	1	1		HG005_NA24631	chr2_48010488_G_A	1	1		HG004_NA24143	chr19_48654553_G_T	1	1
HG001_NA12878	chr19_45854919_T_G	1	1		HG003_NA24149	chr2_47613699_T_C	1	1		HG002_NA24385	chr2_48010488_G_A	1	1		HG005_NA24631	chr2_48030692_T_A	1	1		HG004_NA24143	chr19_48664732_G_A	1	1
HG001_NA12878	chr19_45868309_T_G	1	1		HG003_NA24149	chr2_47630550_C_G	1	1		HG002_NA24385	chr19_48621036_C_G	1	1		HG005_NA24631	chr19_48621036_C_G	1	1		HG004_NA24143	chr8_48733471_G_A	1	1
HG001_NA12878	chr19_45923653_A_G	1	1		HG003_NA24149	chr2_47703500_T_C	1	1		HG002_NA24385	chr19_48622427_A_G	1	1		HG005_NA24631	chr19_48622427_A_G	1	1		HG004_NA24143	chr8_48805816_-_G	1	1
HG001_NA12878	chr17_46805590_G_A	1	1		HG003_NA24149	chr7_48004962_C_T	1	1		HG002_NA24385	chr19_48654553_G_T	1	1		HG005_NA24631	chr8_48710955_A_G	1	1		HG004_NA24143	chr8_48846519_T_C	1	1
HG001_NA12878	chr11_47238522_T_C	1	1		HG003_NA24149	chr2_48010488_G_A	1	1		HG002_NA24385	chr8_48733471_G_A	1	1		HG005_NA24631	chr8_48805816_-_G	1	1		HG004_NA24143	chr8_48852225_C_T	1	1
HG001_NA12878	chr11_47259668_T_C	1	1		HG003_NA24149	chr19_48621036_C_G	1	1		HG002_NA24385	chr8_48805816_-_G	1	1		HG005_NA24631	chr8_48846519_T_C	1	1		HG004_NA24143	chr10_50667105_T_C	1	1
HG001_NA12878	chr2_47601106_T_C	1	1		HG003_NA24149	chr19_48622427_A_G	1	1		HG002_NA24385	chr8_48846519_T_C	1	1		HG005_NA24631	chr10_50701156_G_A	1	1		HG004_NA24143	chr10_50678369_T_C	1	1
HG001_NA12878	chr7_48004962_C_T	1	1		HG003_NA24149	chr19_48654553_G_T	1	1		HG002_NA24385	chr10_50667105_T_C	1	1		HG005_NA24631	chr10_50732280_C_T	1	1		HG004_NA24143	chr10_50678717_T_C	1	1
HG001_NA12878	chr2_48010488_G_A	1	1		HG003_NA24149	chr19_48668795_G_A	1	1		HG002_NA24385	chr10_50678369_T_C	1	1		HG005_NA24631	chr10_50740600_C_T	1	1		HG004_NA24143	chr10_50681033_G_A	1	1
HG001_NA12878	chr2_48030692_T_A	1	1		HG003_NA24149	chr8_48805816_-_G	1	1		HG002_NA24385	chr10_50678717_T_C	1	1		HG005_NA24631	chr20_54961463_T_C	1	1		HG004_NA24143	chr10_50701156_G_A	1	1
HG001_NA12878	chr19_48621036_C_G	1	1		HG003_NA24149	chr8_48846519_T_C	1	1		HG002_NA24385	chr10_50681033_G_A	1	1		HG005_NA24631	chr20_54961541_A_T	1	1		HG004_NA24143	chr10_50740876_G_C	1	1
HG001_NA12878	chr19_48622427_A_G	1	1		HG003_NA24149	chr10_50681033_G_A	1	1		HG002_NA24385	chr10_50701156_G_A	1	1		HG005_NA24631	chr7_55214348_C_T	1	1		HG004_NA24143	chr19_50909765_C_T	1	1
HG001_NA12878	chr19_48654553_G_T	1	1		HG003_NA24149	chr10_50701156_G_A	1	1		HG002_NA24385	chr10_50740876_G_C	1	1		HG005_NA24631	chr7_55214443_G_A	1	1		HG004_NA24143	chr19_50917023_G_A	1	1
HG001_NA12878	chr19_48668795_G_A	1	1		HG003_NA24149	chr10_50740876_G_C	1	1		HG002_NA24385	chr19_52468203_T_A	1	1		HG005_NA24631	chr7_55229255_G_A	1	1		HG004_NA24143	chr19_52468203_T_A	1	1
HG001_NA12878	chr8_48805816_-_G	1	1		HG003_NA24149	chr19_52472295_A_G	1	1		HG002_NA24385	chr19_52468587_G_T	1	1		HG005_NA24631	chr7_55238874_T_A	1	1		HG004_NA24143	chr19_52468587_G_T	1	1
HG001_NA12878	chr8_48846519_T_C	1	1		HG003_NA24149	chr20_54961463_T_C	1	1		HG002_NA24385	chr19_52468998_A_G	1	1		HG005_NA24631	chr7_55241727_G_A	1	1		HG004_NA24143	chr19_52468998_A_G	1	1
HG001_NA12878	chr8_48852225_C_T	1	1		HG003_NA24149	chr7_55229255_G_A	1	1		HG002_NA24385	chr19_52471872_A_G	1	1		HG005_NA24631	chr7_55266417_T_C	1	1		HG004_NA24143	chr19_52471872_A_G	1	1
HG001_NA12878	chr13_49051481_T_A	1	1		HG003_NA24149	chr7_55233089_C_T	1	1		HG002_NA24385	chr19_52472295_A_G	1	1		HG005_NA24631	chr4_55602765_G_C	1	1		HG004_NA24143	chr19_52472295_A_G	1	1
HG001_NA12878	chr10_50681033_G_A	1	1		HG003_NA24149	chr7_55238874_T_A	1	1		HG002_NA24385	chr20_54961463_T_C	1	1		HG005_NA24631	chr17_59760996_A_G	1	1		HG004_NA24143	chr20_54961463_T_C	1	1
HG001_NA12878	chr10_50701156_G_A	1	1		HG003_NA24149	chr7_55249063_G_A	1	1		HG002_NA24385	chr20_54961541_A_T	1	1		HG005_NA24631	chr17_59763347_A_G	1	1		HG004_NA24143	chr20_54961541_A_T	1	1
HG001_NA12878	chr10_50740876_G_C	1	1		HG003_NA24149	chr7_55266417_T_C	1	1		HG002_NA24385	chr7_55229255_G_A	1	1		HG005_NA24631	chr17_59763465_T_C	1	1		HG004_NA24143	chr7_55238087_C_T	1	1
HG001_NA12878	chr19_52472295_A_G	1	1		HG003_NA24149	chr4_55569954_C_T	1	1		HG002_NA24385	chr7_55238087_C_T	1	1		HG005_NA24631	chr17_59940819_C_T	1	1		HG004_NA24143	chr7_55240780_G_A	1	1
HG001_NA12878	chr20_54961463_T_C	1	1		HG003_NA24149	chr2_58388696_A_G	1	1		HG002_NA24385	chr7_55238874_T_A	1	1		HG005_NA24631	chr11_61205535_G_A	1	1		HG004_NA24143	chr7_55249063_G_A	1	1
HG001_NA12878	chr7_55214348_C_T	1	1		HG003_NA24149	chr2_58453843_-_A	1	1		HG002_NA24385	chr7_55240780_G_A	1	1		HG005_NA24631	chr10_64159333_G_T	1	1		HG004_NA24143	chr7_55266417_T_C	1	1
HG001_NA12878	chr7_55249063_G_A	1	1		HG003_NA24149	chr17_59763465_T_C	1	1		HG002_NA24385	chr7_55249063_G_A	1	1		HG005_NA24631	chr10_64415184_A_G	1	1		HG004_NA24143	chr7_55268916_C_T	1	1
HG001_NA12878	chr7_55266417_T_C	1	1		HG003_NA24149	chr17_59940819_C_T	1	1		HG002_NA24385	chr7_55266417_T_C	1	1		HG005_NA24631	chr11_64572018_T_C	1	1		HG004_NA24143	chr4_55593464_A_C	1	1
HG001_NA12878	chr7_55268949_A_G	1	1		HG003_NA24149	chr10_64159333_G_T	1	1		HG002_NA24385	chr7_55268916_C_T	1	1		HG005_NA24631	chr11_64572557_A_G	1	1		HG004_NA24143	chr4_55602765_G_C	1	1
HG001_NA12878	chr4_55524252_G_A	1	1		HG003_NA24149	chr10_64415184_A_G	1	1		HG002_NA24385	chr4_55569954_C_T	1	1		HG005_NA24631	chr11_64572602_G_A	1	1		HG004_NA24143	chr2_58388696_A_G	1	1
HG001_NA12878	chr4_55602765_G_C	1	1		HG003_NA24149	chr11_64572018_T_C	1	1		HG002_NA24385	chr4_55593464_A_C	1	1		HG005_NA24631	chr11_65628334_G_A	1	1		HG004_NA24143	chr2_58453843_-_A	1	1
HG001_NA12878	chr17_56769979_C_T	1	1		HG003_NA24149	chr11_64572557_A_G	1	1		HG002_NA24385	chr4_55602765_G_C	1	1		HG005_NA24631	chr11_65629932_T_C	1	1		HG004_NA24143	chr10_64159333_G_T	1	1
HG001_NA12878	chr2_58388696_A_G	1	1		HG003_NA24149	chr11_65628334_G_A	1	1		HG002_NA24385	chr2_58388696_A_G	1	1		HG005_NA24631	chr11_65629934_G_C	1	1		HG004_NA24143	chr10_64415184_A_G	1	1
HG001_NA12878	chr17_59760996_A_G	1	1		HG003_NA24149	chr11_65629932_T_C	1	1		HG002_NA24385	chr2_58453843_-_A	1	1		HG005_NA24631	chr11_65631167_C_T	1	1		HG004_NA24143	chr11_64572018_T_C	1	1
HG001_NA12878	chr17_59763347_A_G	1	1		HG003_NA24149	chr11_65629934_G_C	1	1		HG002_NA24385	chr17_59763465_T_C	1	1		HG005_NA24631	chr11_65631973_G_A	1	1		HG004_NA24143	chr11_64572557_A_G	1	1
HG001_NA12878	chr17_59763465_T_C	1	1		HG003_NA24149	chr11_65631167_C_T	1	1		HG002_NA24385	chr17_59940819_C_T	1	1		HG005_NA24631	chr11_65632262_G_T	1	1		HG004_NA24143	chr11_65632507_G_A	1	1
HG001_NA12878	chr17_59940819_C_T	1	1		HG003_NA24149	chr11_65631973_G_A	1	1		HG002_NA24385	chr10_64159333_G_T	1	1		HG005_NA24631	chr3_66433676_A_G	1	1		HG004_NA24143	chr3_66433676_A_G	1	1
HG001_NA12878	chr10_64159333_G_T	1	1		HG003_NA24149	chr11_65632262_G_T	1	1		HG002_NA24385	chr10_64415184_A_G	1	1		HG005_NA24631	chr3_66434643_T_C	1	1		HG004_NA24143	chr3_66433735_G_A	1	1
HG001_NA12878	chr10_64415184_A_G	1	1		HG003_NA24149	chr3_66433676_A_G	1	1		HG002_NA24385	chr11_64572018_T_C	1	1		HG005_NA24631	chr17_66519857_-_T	1	1		HG004_NA24143	chr3_66550756_G_C	1	1
HG001_NA12878	chr11_64572018_T_C	1	1		HG003_NA24149	chr3_66434643_T_C	1	1		HG002_NA24385	chr11_64572557_A_G	1	1		HG005_NA24631	chr17_66547249_G_A	1	1		HG004_NA24143	chr3_66550762_G_C	1	1
HG001_NA12878	chr11_64572557_A_G	1	1		HG003_NA24149	chr3_66550756_G_C	1	1		HG002_NA24385	chr11_65628334_G_A	1	1		HG005_NA24631	chr3_66550756_G_C	1	1		HG004_NA24143	chr11_67257823_C_A	1	1
HG001_NA12878	chr11_65628334_G_A	1	1		HG003_NA24149	chr3_66550762_G_C	1	1		HG002_NA24385	chr11_65629932_T_C	1	1		HG005_NA24631	chr3_66550762_G_C	1	1		HG004_NA24143	chr11_67258391_A_G	1	1
HG001_NA12878	chr11_65629932_T_C	1	1		HG003_NA24149	chr11_67257823_C_A	1	1		HG002_NA24385	chr11_65629934_G_C	1	1		HG005_NA24631	chr11_67160961_A_G	1	1		HG004_NA24143	chr5_68692375_-_AA	1	1
HG001_NA12878	chr11_65629934_G_C	1	1		HG003_NA24149	chr11_67258391_A_G	1	1		HG002_NA24385	chr11_65631167_C_T	1	1		HG005_NA24631	chr11_67164791_T_C	1	1		HG004_NA24143	chr5_68692375_-_A	1	1
HG001_NA12878	chr11_65631167_C_T	1	1		HG003_NA24149	chr5_68692375_-_A	1	1		HG002_NA24385	chr11_65631973_G_A	1	1		HG005_NA24631	chr11_67257823_C_A	1	1		HG004_NA24143	chr5_68695940_T_G	1	1
HG001_NA12878	chr11_65631973_G_A	1	1		HG003_NA24149	chr5_68695940_T_G	1	1		HG002_NA24385	chr11_65632262_G_T	1	1		HG005_NA24631	chr11_67258391_A_G	1	1		HG004_NA24143	chr16_68771372_C_T	1	1
HG001_NA12878	chr11_65632262_G_T	1	1		HG003_NA24149	chr16_68771372_C_T	1	1		HG002_NA24385	chr3_66433676_A_G	1	1		HG005_NA24631	chr16_68771372_C_T	1	1		HG004_NA24143	chr16_68857441_T_C	1	1
HG001_NA12878	chr3_66430811_T_G	1	1		HG003_NA24149	chr16_68857441_T_C	1	1		HG002_NA24385	chr3_66433735_G_A	1	1		HG005_NA24631	chr16_68857441_T_C	1	1		HG004_NA24143	chr8_68968166_C_A	1	1
HG001_NA12878	chr3_66433676_A_G	1	1		HG003_NA24149	chr8_68864728_G_A	1	1		HG002_NA24385	chr3_66550756_G_C	1	1		HG005_NA24631	chr8_68864728_G_A	1	1		HG004_NA24143	chr8_68968171_G_A	1	1
HG001_NA12878	chr3_66444615_G_A	1	1		HG003_NA24149	chr8_68968166_C_A	1	1		HG002_NA24385	chr3_66550762_G_C	1	1		HG005_NA24631	chr8_68972907_C_G	1	1		HG004_NA24143	chr8_68972907_C_G	1	1
HG001_NA12878	chr3_66550756_G_C	1	1		HG003_NA24149	chr8_68968171_G_A	1	1		HG002_NA24385	chr11_67257823_C_A	1	1		HG005_NA24631	chr8_68993013_A_G	1	1		HG004_NA24143	chr8_69136871_T_A	1	1
HG001_NA12878	chr3_66550762_G_C	1	1		HG003_NA24149	chr8_68972907_C_G	1	1		HG002_NA24385	chr11_67258391_A_G	1	1		HG005_NA24631	chr8_68993014_T_C	1	1		HG004_NA24143	chr8_69143589_A_G	1	1
HG001_NA12878	chr11_67257823_C_A	1	1		HG003_NA24149	chr8_68993013_A_G	1	1		HG002_NA24385	chr5_68692375_-_AA	1	0		HG005_NA24631	chr8_68995468_C_T	1	1		HG004_NA24143	chr11_69462910_G_A	1	1
HG001_NA12878	chr11_67258391_A_G	1	1		HG003_NA24149	chr8_68993014_T_C	1	1		HG002_NA24385	chr5_68692375_-_A	1	1		HG005_NA24631	chr8_68995633_A_G	1	1		HG004_NA24143	chr17_73625286_G_A	1	1
HG001_NA12878	chr5_68692375_-_A	1	1		HG003_NA24149	chr8_68995468_C_T	1	1		HG002_NA24385	chr16_68771372_C_T	1	1		HG005_NA24631	chr8_69058536_C_T	1	1		HG004_NA24143	chr17_73625430_G_A	1	1
HG001_NA12878	chr5_68695940_T_G	1	1		HG003_NA24149	chr8_68995633_A_G	1	1		HG002_NA24385	chr16_68857441_T_C	1	1		HG005_NA24631	chr8_69136871_T_A	1	1		HG004_NA24143	chr17_73625478_T_C	1	1
HG001_NA12878	chr16_68771372_C_T	1	1		HG003_NA24149	chr8_69009268_C_T	1	1		HG002_NA24385	chr8_68864728_G_A	1	1		HG005_NA24631	chr8_69143589_A_G	1	1		HG004_NA24143	chr17_73627539_T_C	1	1
HG001_NA12878	chr16_68857441_T_C	1	1		HG003_NA24149	chr8_69020496_T_C	1	1		HG002_NA24385	chr8_68968166_C_A	1	1		HG005_NA24631	chr11_69462910_G_A	1	1		HG004_NA24143	chr17_73627565_A_G	1	1
HG001_NA12878	chr8_68864728_G_A	1	1		HG003_NA24149	chr8_69020558_C_T	1	1		HG002_NA24385	chr8_68968171_G_A	1	1		HG005_NA24631	chr10_72358577_G_A	1	1		HG004_NA24143	chr17_74475024_G_A	1	1
HG001_NA12878	chr8_68968166_C_A	1	1		HG003_NA24149	chr8_69136871_T_A	1	1		HG002_NA24385	chr8_68972907_C_G	1	1		HG005_NA24631	chr10_72358655_G_A	1	1		HG004_NA24143	chr17_74475975_C_A	1	1
HG001_NA12878	chr8_68968171_G_A	1	1		HG003_NA24149	chr8_69143589_A_G	1	1		HG002_NA24385	chr8_68993013_A_G	1	1		HG005_NA24631	chr17_73625286_G_A	1	1		HG004_NA24143	chr14_75483812_T_C	1	1
HG001_NA12878	chr8_68993013_A_G	1	1		HG003_NA24149	chr11_69462910_G_A	1	1		HG002_NA24385	chr8_68993014_T_C	1	1		HG005_NA24631	chr17_73625478_T_C	1	1		HG004_NA24143	chr14_75513828_G_A	1	1
HG001_NA12878	chr8_68993014_T_C	1	1		HG003_NA24149	chr10_72358577_G_A	1	1		HG002_NA24385	chr8_68995468_C_T	1	1		HG005_NA24631	chr17_73627565_A_G	1	1		HG004_NA24143	chr14_75513883_T_C	1	1
HG001_NA12878	chr8_68995468_C_T	1	1		HG003_NA24149	chr10_72358655_G_A	1	1		HG002_NA24385	chr8_68995633_A_G	1	1		HG005_NA24631	chr17_74475024_G_A	1	1		HG004_NA24143	chr11_76227182_G_A	1	1
HG001_NA12878	chr8_68995633_A_G	1	1		HG003_NA24149	chr17_73623697_G_A	1	1		HG002_NA24385	chr8_69009268_C_T	1	1		HG005_NA24631	chr17_74475975_C_A	1	1		HG004_NA24143	chr11_76257215_T_C	1	1
HG001_NA12878	chr8_69009268_C_T	1	1		HG003_NA24149	chr17_73625478_T_C	1	1		HG002_NA24385	chr8_69020496_T_C	1	1		HG005_NA24631	chr14_75483812_T_C	1	1		HG004_NA24143	chr5_79950700_GCAGCGGCTGCAGCGGCC_-	1	0
HG001_NA12878	chr8_69020496_T_C	1	1		HG003_NA24149	chr17_73627565_A_G	1	1		HG002_NA24385	chr8_69136871_T_A	1	1		HG005_NA24631	chr14_75497239_G_T	1	1		HG004_NA24143	chr5_79950724_-_CCGCAGCGC	1	1
HG001_NA12878	chr8_69136871_T_A	1	1		HG003_NA24149	chr7_73663362_T_C	1	1		HG002_NA24385	chr8_69143589_A_G	1	1		HG005_NA24631	chr14_75513883_T_C	1	1		HG004_NA24143	chr5_79950742_CCCCCAGCT_-	1	0
HG001_NA12878	chr8_69143589_A_G	1	1		HG003_NA24149	chr17_74475024_G_A	1	1		HG002_NA24385	chr10_72358577_G_A	1	1		HG005_NA24631	chr11_76227182_G_A	1	1		HG004_NA24143	chr5_79950781_A_G	1	1
HG001_NA12878	chr16_69419394_G_A	1	1		HG003_NA24149	chr17_74475975_C_A	1	1		HG002_NA24385	chr17_73625430_G_A	1	1		HG005_NA24631	chr11_76257215_T_C	1	1		HG004_NA24143	chr5_79960955_G_A	1	1
HG001_NA12878	chr11_69462910_G_A	1	1		HG003_NA24149	chr14_75483812_T_C	1	1		HG002_NA24385	chr17_73625478_T_C	1	1		HG005_NA24631	chr5_79950781_A_G	1	1		HG004_NA24143	chr5_80149981_A_G	1	1
HG001_NA12878	chr10_72358577_G_A	1	1		HG003_NA24149	chr14_75513828_G_A	1	1		HG002_NA24385	chr17_73627565_A_G	1	1		HG005_NA24631	chr5_80149981_A_G	1	1		HG004_NA24143	chr5_80168937_G_A	1	1
HG001_NA12878	chr17_73625286_G_A	1	1		HG003_NA24149	chr14_75513883_T_C	1	1		HG002_NA24385	chr7_73663362_T_C	1	1		HG005_NA24631	chr5_80168937_G_A	1	1		HG004_NA24143	chr17_80209282_G_A	1	1
HG001_NA12878	chr17_73625430_G_A	1	1		HG003_NA24149	chr11_76227182_G_A	1	1		HG002_NA24385	chr17_74475024_G_A	1	1		HG005_NA24631	chr14_81562998_T_C	1	1		HG004_NA24143	chr14_81574959_A_G	1	1
HG001_NA12878	chr17_73625478_T_C	1	1		HG003_NA24149	chr11_76257215_T_C	1	1		HG002_NA24385	chr17_74475975_C_A	1	1		HG005_NA24631	chr14_81574959_A_G	1	1		HG004_NA24143	chr14_81575005_C_A	1	1
HG001_NA12878	chr17_73627565_A_G	1	1		HG003_NA24149	chr5_79950742_CCCCCAGCT_-	1	0		HG002_NA24385	chr14_75483812_T_C	1	1		HG005_NA24631	chr14_81575005_C_A	1	1		HG004_NA24143	chr14_81610583_G_C	1	1
HG001_NA12878	chr7_73663451_G_A	1	1		HG003_NA24149	chr5_79950781_A_G	1	1		HG002_NA24385	chr14_75513828_G_A	1	1		HG005_NA24631	chr14_81610583_G_C	1	1		HG004_NA24143	chr4_84370125_A_-	1	1
HG001_NA12878	chr17_74475024_G_A	1	1		HG003_NA24149	chr5_79960955_G_A	1	1		HG002_NA24385	chr14_75513883_T_C	1	1		HG005_NA24631	chr5_82648943_G_A	1	1		HG004_NA24143	chr4_84374480_C_T	1	1
HG001_NA12878	chr17_74475975_C_A	1	1		HG003_NA24149	chr5_80149981_A_G	1	1		HG002_NA24385	chr11_76227182_G_A	1	1		HG005_NA24631	chr5_82648977_T_G	1	1		HG004_NA24143	chr4_84376743_A_T	1	1
HG001_NA12878	chr14_75483812_T_C	1	1		HG003_NA24149	chr5_80168937_G_A	1	1		HG002_NA24385	chr11_76257215_T_C	1	1		HG005_NA24631	chr4_84364751_A_G	1	1		HG004_NA24143	chr10_88635779_C_A	1	1
HG001_NA12878	chr14_75513883_T_C	1	1		HG003_NA24149	chr17_80206871_G_A	1	1		HG002_NA24385	chr5_79960955_G_A	1	1		HG005_NA24631	chr4_84370091_A_G	1	1		HG004_NA24143	chr16_89836323_C_T	1	1
HG001_NA12878	chr11_76227182_G_A	1	1		HG003_NA24149	chr14_81574959_A_G	1	1		HG002_NA24385	chr5_80149981_A_G	1	1		HG005_NA24631	chr4_84370125_A_-	1	1		HG004_NA24143	chr16_89838078_A_G	1	1
HG001_NA12878	chr5_80149981_A_G	1	1		HG003_NA24149	chr14_81575005_C_A	1	1		HG002_NA24385	chr5_80168937_G_A	1	1		HG005_NA24631	chr4_84374480_C_T	1	1		HG004_NA24143	chr15_89838236_G_A	1	1
HG001_NA12878	chr5_80168937_G_A	1	1		HG003_NA24149	chr14_81610583_G_C	1	1		HG002_NA24385	chr17_80206871_G_A	1	1		HG005_NA24631	chr4_84376743_A_T	1	1		HG004_NA24143	chr16_89845194_A_G	1	1
HG001_NA12878	chr14_81574959_A_G	1	1		HG003_NA24149	chr4_84364751_A_G	1	1		HG002_NA24385	chr17_80209282_G_A	1	1		HG005_NA24631	chr10_88635779_C_A	1	1		HG004_NA24143	chr16_89849480_C_T	1	1
HG001_NA12878	chr14_81575005_C_A	1	1		HG003_NA24149	chr4_84370091_A_G	1	1		HG002_NA24385	chr14_81574959_A_G	1	1		HG005_NA24631	chr15_89804043_C_T	1	1		HG004_NA24143	chr16_89866043_T_C	1	1
HG001_NA12878	chr14_81610583_G_C	1	1		HG003_NA24149	chr4_84370125_A_-	1	1		HG002_NA24385	chr14_81575005_C_A	1	1		HG005_NA24631	chr16_89805914_T_C	1	1		HG004_NA24143	chr16_89883007_A_T	1	1
HG001_NA12878	chr4_84376743_A_T	1	1		HG003_NA24149	chr4_84374480_C_T	1	1		HG002_NA24385	chr14_81610583_G_C	1	1		HG005_NA24631	chr15_89806710_C_T	1	1		HG004_NA24143	chr8_90946056_A_G	1	1
HG001_NA12878	chr10_88635779_C_A	1	1		HG003_NA24149	chr4_84376743_A_T	1	1		HG002_NA24385	chr4_84364751_A_G	1	1		HG005_NA24631	chr16_89807233_C_G	1	1		HG004_NA24143	chr8_90946601_T_G	1	1
HG001_NA12878	chr15_89804043_C_T	1	1		HG003_NA24149	chr10_88635904_T_C	1	1		HG002_NA24385	chr4_84370091_A_G	1	1		HG005_NA24631	chr16_89816314_A_G	1	1		HG004_NA24143	chr8_90947269_C_G	1	1
HG001_NA12878	chr15_89806710_C_T	1	1		HG003_NA24149	chr15_89803950_C_T	1	1		HG002_NA24385	chr4_84370125_A_-	1	1		HG005_NA24631	chr16_89825065_G_A	1	1		HG004_NA24143	chr8_90947537_C_T	1	1
HG001_NA12878	chr15_89817440_G_A	1	1		HG003_NA24149	chr16_89838086_C_A	1	1		HG002_NA24385	chr4_84374480_C_T	1	1		HG005_NA24631	chr16_89828437_A_G	1	1		HG004_NA24143	chr8_90958422_T_C	1	1
HG001_NA12878	chr15_89836228_G_C	1	1		HG003_NA24149	chr15_89838236_G_A	1	1		HG002_NA24385	chr4_84376743_A_T	1	1		HG005_NA24631	chr15_89836228_G_C	1	1		HG004_NA24143	chr8_90958530_T_C	1	1
HG001_NA12878	chr16_89836323_C_T	1	1		HG003_NA24149	chr16_89849480_C_T	1	1		HG002_NA24385	chr10_88635904_T_C	1	1		HG005_NA24631	chr16_89836323_C_T	1	1		HG004_NA24143	chr8_90967711_A_G	1	1
HG001_NA12878	chr16_89838078_A_G	1	1		HG003_NA24149	chr11_94150790_T_C	1	1		HG002_NA24385	chr15_89803950_C_T	1	1		HG005_NA24631	chr16_89838078_A_G	1	1		HG004_NA24143	chr8_90990479_C_G	1	1
HG001_NA12878	chr15_89838236_G_A	1	1		HG003_NA24149	chr11_94212048_C_T	1	1		HG002_NA24385	chr16_89836323_C_T	1	1		HG005_NA24631	chr15_89838236_G_A	1	1		HG004_NA24143	chr8_90995019_C_T	1	1
HG001_NA12878	chr16_89845194_A_G	1	1		HG003_NA24149	chr11_95528714_C_T	1	1		HG002_NA24385	chr16_89838078_A_G	1	1		HG005_NA24631	chr16_89845194_A_G	1	1		HG004_NA24143	chr15_91312823_T_C	1	1
HG001_NA12878	chr16_89849480_C_T	1	1		HG003_NA24149	chr11_95564259_A_G	1	1		HG002_NA24385	chr15_89838236_G_A	1	1		HG005_NA24631	chr16_89849480_C_T	1	1		HG004_NA24143	chr15_91337479_G_A	1	1
HG001_NA12878	chr15_89858602_T_C	1	1		HG003_NA24149	chr1_97981395_T_C	1	1		HG002_NA24385	chr16_89845194_A_G	1	1		HG005_NA24631	chr15_89858602_T_C	1	1		HG004_NA24143	chr15_91346923_C_A	1	1
HG001_NA12878	chr16_89866043_T_C	1	1		HG003_NA24149	chr9_98209594_G_A	1	1		HG002_NA24385	chr16_89849480_C_T	1	1		HG005_NA24631	chr16_89866043_T_C	1	1		HG004_NA24143	chr15_91354505_C_T	1	1
HG001_NA12878	chr8_90946056_A_G	1	1		HG003_NA24149	chr9_98211572_T_A	1	1		HG002_NA24385	chr16_89866043_T_C	1	1		HG005_NA24631	chr8_90945833_A_G	1	1		HG004_NA24143	chr11_94151547_-_T	1	1
HG001_NA12878	chr8_90946601_T_G	1	1		HG003_NA24149	chr9_98229389_C_G	1	1		HG002_NA24385	chr8_90946056_A_G	1	1		HG005_NA24631	chr8_90946056_A_G	1	1		HG004_NA24143	chr11_94152631_-_GAGAGA	1	0
HG001_NA12878	chr8_90947269_C_G	1	1		HG003_NA24149	chr9_98239147_A_G	1	1		HG002_NA24385	chr8_90946601_T_G	1	1		HG005_NA24631	chr8_90946601_T_G	1	1		HG004_NA24143	chr11_94152631_-_GAGAGAGA	1	1
HG001_NA12878	chr8_90947537_C_T	1	1		HG003_NA24149	chr1_98348885_G_A	1	1		HG002_NA24385	chr8_90947269_C_G	1	1		HG005_NA24631	chr8_90947269_C_G	1	1		HG004_NA24143	chr8_95390425_C_T	1	1
HG001_NA12878	chr8_90958422_T_C	1	1		HG003_NA24149	chr9_100459578_T_C	1	1		HG002_NA24385	chr8_90947537_C_T	1	1		HG005_NA24631	chr8_90947537_C_T	1	1		HG004_NA24143	chr8_95419698_A_G	1	1
HG001_NA12878	chr8_90958530_T_C	1	1		HG003_NA24149	chr13_103504517_T_C	1	1		HG002_NA24385	chr8_90958422_T_C	1	1		HG005_NA24631	chr8_90958422_T_C	1	1		HG004_NA24143	chr11_95528714_C_T	1	1
HG001_NA12878	chr8_90967711_A_G	1	1		HG003_NA24149	chr13_103527849_G_C	1	1		HG002_NA24385	chr8_90958530_T_C	1	1		HG005_NA24631	chr8_90958530_T_C	1	1		HG004_NA24143	chr11_95564259_A_G	1	1
HG001_NA12878	chr8_90990479_C_G	1	1		HG003_NA24149	chr13_103527930_G_C	1	1		HG002_NA24385	chr8_90967711_A_G	1	1		HG005_NA24631	chr8_90967711_A_G	1	1		HG004_NA24143	chr14_95584095_A_C	1	1
HG001_NA12878	chr8_90995019_C_T	1	1		HG003_NA24149	chr13_103528002_G_C	1	1		HG002_NA24385	chr8_90990479_C_G	1	1		HG005_NA24631	chr8_90990479_C_G	1	1		HG004_NA24143	chr2_96919642_C_T	1	1
HG001_NA12878	chr11_94150790_T_C	1	1		HG003_NA24149	chr14_104165753_G_A	1	1		HG002_NA24385	chr8_90995019_C_T	1	1		HG005_NA24631	chr8_90995019_C_T	1	1		HG004_NA24143	chr9_98229389_C_G	1	1
HG001_NA12878	chr8_95419698_A_G	1	1		HG003_NA24149	chr7_106508057_C_T	1	1		HG002_NA24385	chr15_91312823_T_C	1	1		HG005_NA24631	chr15_91312823_T_C	1	1		HG004_NA24143	chr9_98238358_G_A	1	1
HG001_NA12878	chr11_95528714_C_T	1	1		HG003_NA24149	chr7_106508978_A_G	1	1		HG002_NA24385	chr15_91337479_G_A	1	1		HG005_NA24631	chr15_91337479_G_A	1	1		HG004_NA24143	chr9_98268765_G_A	1	1
HG001_NA12878	chr11_95564259_A_G	1	1		HG003_NA24149	chr7_106508987_T_C	1	1		HG002_NA24385	chr15_91346923_C_A	1	1		HG005_NA24631	chr15_91346923_C_A	1	1		HG004_NA24143	chr1_98348885_G_A	1	1
HG001_NA12878	chr1_97981395_T_C	1	1		HG003_NA24149	chr11_107299631_G_A	1	1		HG002_NA24385	chr15_91354505_C_T	1	1		HG005_NA24631	chr15_91354505_C_T	1	1		HG004_NA24143	chr9_100459578_T_C	1	1
HG001_NA12878	chr1_97981421_C_T	1	1		HG003_NA24149	chr11_108093833_G_A	1	1		HG002_NA24385	chr11_94150790_T_C	1	1		HG005_NA24631	chr11_94212048_C_T	1	1		HG004_NA24143	chr3_101571550_A_G	1	1
HG001_NA12878	chr9_98209594_G_A	1	1		HG003_NA24149	chr11_108098592_T_C	1	1		HG002_NA24385	chr11_94152631_-_GAGAGAGA	1	1		HG005_NA24631	chr9_98229389_C_G	1	1		HG004_NA24143	chr3_101576029_-_ACTTTTAGAAAGCTTTAATAACC	1	1
HG001_NA12878	chr9_98232224_A_-	1	1		HG003_NA24149	chr11_108100014_A_G	1	1		HG002_NA24385	chr8_95390425_C_T	1	1		HG005_NA24631	chr9_98238358_G_A	1	1		HG004_NA24143	chr3_101576175_T_C	1	1
HG001_NA12878	chr1_98348885_G_A	1	1		HG003_NA24149	chr11_108183167_A_G	1	1		HG002_NA24385	chr8_95419698_A_G	1	1		HG005_NA24631	chr9_98270646_-_GCC	1	0		HG004_NA24143	chr13_103504517_T_C	1	1
HG001_NA12878	chr9_100459578_T_C	1	1		HG003_NA24149	chr9_110084328_C_T	1	1		HG002_NA24385	chr11_95528714_C_T	1	1		HG005_NA24631	chr1_98348885_G_A	1	1		HG004_NA24143	chr13_103527849_G_C	1	1
HG001_NA12878	chr11_102593248_T_C	1	1		HG003_NA24149	chr5_112162854_T_C	1	1		HG002_NA24385	chr11_95564259_A_G	1	1		HG005_NA24631	chr9_100459578_T_C	1	1		HG004_NA24143	chr13_103527930_G_C	1	1
HG001_NA12878	chr11_102595492_G_A	1	1		HG003_NA24149	chr5_112164561_G_A	1	1		HG002_NA24385	chr14_95584095_A_C	1	1		HG005_NA24631	chr3_101571550_A_G	1	1		HG004_NA24143	chr7_106508978_A_G	1	1
HG001_NA12878	chr13_103504517_T_C	1	1		HG003_NA24149	chr5_112175770_G_A	1	1		HG002_NA24385	chr2_96919642_C_T	1	1		HG005_NA24631	chr3_101576029_-_ACTTTTAGAAAGCTTTAATAACC	1	1		HG004_NA24143	chr7_106508987_T_C	1	1
HG001_NA12878	chr13_103527849_G_C	1	1		HG003_NA24149	chr5_112176325_G_A	1	1		HG002_NA24385	chr9_98209594_G_A	1	1		HG005_NA24631	chr3_101576175_T_C	1	1		HG004_NA24143	chr11_107219690_CAA_-	1	1
HG001_NA12878	chr13_103527930_G_C	1	1		HG003_NA24149	chr5_112176559_T_G	1	1		HG002_NA24385	chr9_98229389_C_G	1	1		HG005_NA24631	chr11_102587062_G_A	1	1		HG004_NA24143	chr11_107286943_C_T	1	1
HG001_NA12878	chr14_104165753_G_A	1	1		HG003_NA24149	chr5_112176756_T_A	1	1		HG002_NA24385	chr9_98238358_G_A	1	1		HG005_NA24631	chr13_103504517_T_C	1	1		HG004_NA24143	chr11_107299623_A_C	1	1
HG001_NA12878	chr7_106508978_A_G	1	1		HG003_NA24149	chr5_112177171_G_A	1	1		HG002_NA24385	chr1_98348885_G_A	1	1		HG005_NA24631	chr13_103527849_G_C	1	1		HG004_NA24143	chr11_107299631_G_A	1	1
HG001_NA12878	chr7_106508987_T_C	1	1		HG003_NA24149	chr11_112832340_C_-	1	1		HG002_NA24385	chr9_100459578_T_C	1	1		HG005_NA24631	chr13_103527930_G_C	1	1		HG004_NA24143	chr11_108093833_G_A	1	1
HG001_NA12878	chr11_107197640_T_C	1	1		HG003_NA24149	chr11_112832353_T_C	1	1		HG002_NA24385	chr3_101576029_-_ACTTTTAGAAAGCTTTAATAACC	1	1		HG005_NA24631	chr13_103528002_G_C	1	1		HG004_NA24143	chr11_108183167_A_G	1	1
HG001_NA12878	chr11_108093833_G_A	1	1		HG003_NA24149	chr11_112832358_T_C	1	1		HG002_NA24385	chr13_103504517_T_C	1	1		HG005_NA24631	chr7_106508978_A_G	1	1		HG004_NA24143	chr9_110084328_C_T	1	1
HG001_NA12878	chr11_108175394_T_C	1	1		HG003_NA24149	chr11_113078586_G_A	1	1		HG002_NA24385	chr13_103527849_G_C	1	1		HG005_NA24631	chr7_106508987_T_C	1	1		HG004_NA24143	chr5_112162854_T_C	1	1
HG001_NA12878	chr11_108175462_G_A	1	1		HG003_NA24149	chr11_113111501_T_C	1	1		HG002_NA24385	chr13_103527930_G_C	1	1		HG005_NA24631	chr7_106509331_C_A	1	1		HG004_NA24143	chr5_112176756_T_A	1	1
HG001_NA12878	chr11_108183167_A_G	1	1		HG003_NA24149	chr11_113113515_G_A	1	1		HG002_NA24385	chr13_103528002_G_C	1	1		HG005_NA24631	chr7_106513011_C_T	1	1		HG004_NA24143	chr5_112178492_C_T	1	1
HG001_NA12878	chr5_112162854_T_C	1	1		HG003_NA24149	chr7_116435768_C_T	1	1		HG002_NA24385	chr14_104165753_G_A	1	1		HG005_NA24631	chr7_106524689_C_T	1	1		HG004_NA24143	chr11_112832340_C_-	1	1
HG001_NA12878	chr5_112164561_G_A	1	1		HG003_NA24149	chr7_116436022_G_A	1	1		HG002_NA24385	chr7_106508978_A_G	1	1		HG005_NA24631	chr11_107328544_G_A	1	1		HG004_NA24143	chr11_112832353_T_C	1	1
HG001_NA12878	chr5_112175770_G_A	1	1		HG003_NA24149	chr7_116436097_G_A	1	1		HG002_NA24385	chr7_106508987_T_C	1	1		HG005_NA24631	chr11_108183167_A_G	1	1		HG004_NA24143	chr11_112832358_T_C	1	1
HG001_NA12878	chr5_112176325_G_A	1	1		HG003_NA24149	chr8_118819578_C_T	1	1		HG002_NA24385	chr11_107299631_G_A	1	1		HG005_NA24631	chr13_108863591_G_A	1	1		HG004_NA24143	chr11_113103996_T_G	1	1
HG001_NA12878	chr5_112176559_T_G	1	1		HG003_NA24149	chr8_118847782_G_A	1	1		HG002_NA24385	chr11_108093833_G_A	1	1		HG005_NA24631	chr13_108863609_G_A	1	1		HG004_NA24143	chr11_113113515_G_A	1	1
HG001_NA12878	chr5_112176756_T_A	1	1		HG003_NA24149	chr12_121416622_C_G	1	1		HG002_NA24385	chr11_108100014_A_G	1	1		HG005_NA24631	chr5_112162854_T_C	1	1		HG004_NA24143	chr7_116435768_C_T	1	1
HG001_NA12878	chr5_112177171_G_A	1	1		HG003_NA24149	chr12_121416650_A_C	1	1		HG002_NA24385	chr11_108183167_A_G	1	1		HG005_NA24631	chr5_112164561_G_A	1	1		HG004_NA24143	chr7_116436022_G_A	1	1
HG001_NA12878	chr11_112832340_C_-	1	1		HG003_NA24149	chr12_121432117_G_C	1	1		HG002_NA24385	chr9_110084328_C_T	1	1		HG005_NA24631	chr5_112175770_G_A	1	1		HG004_NA24143	chr7_116436097_G_A	1	1
HG001_NA12878	chr11_112832353_T_C	1	1		HG003_NA24149	chr12_121435342_C_T	1	1		HG002_NA24385	chr5_112162854_T_C	1	1		HG005_NA24631	chr5_112176325_G_A	1	1		HG004_NA24143	chr12_121416622_C_G	1	1
HG001_NA12878	chr11_112832358_T_C	1	1		HG003_NA24149	chr12_121435427_G_A	1	1		HG002_NA24385	chr5_112176756_T_A	1	1		HG005_NA24631	chr5_112176559_T_G	1	1		HG004_NA24143	chr12_121416650_A_C	1	1
HG001_NA12878	chr11_112832405_T_A	1	1		HG003_NA24149	chr12_121435475_G_A	1	1		HG002_NA24385	chr5_112178492_C_T	1	1		HG005_NA24631	chr5_112176756_T_A	1	1		HG004_NA24143	chr12_121435342_C_T	1	1
HG001_NA12878	chr11_113103996_T_G	1	1		HG003_NA24149	chr12_121437114_G_A	1	1		HG002_NA24385	chr11_112832340_C_-	1	1		HG005_NA24631	chr5_112177171_G_A	1	1		HG004_NA24143	chr12_121435427_G_A	1	1
HG001_NA12878	chr11_113113515_G_A	1	1		HG003_NA24149	chr12_121437382_A_G	1	1		HG002_NA24385	chr11_112832353_T_C	1	1		HG005_NA24631	chr11_112832340_C_-	1	1		HG004_NA24143	chr12_121435475_G_A	1	1
HG001_NA12878	chr7_116397572_A_G	1	1		HG003_NA24149	chr11_125525195_A_G	1	1		HG002_NA24385	chr11_112832358_T_C	1	1		HG005_NA24631	chr11_112832353_T_C	1	1		HG004_NA24143	chr12_121437382_A_G	1	1
HG001_NA12878	chr8_118819578_C_T	1	1		HG003_NA24149	chr10_126517989_G_A	1	1		HG002_NA24385	chr11_113103996_T_G	1	1		HG005_NA24631	chr11_112832358_T_C	1	1		HG004_NA24143	chr11_125525195_A_G	1	1
HG001_NA12878	chr8_118832020_G_A	1	1		HG003_NA24149	chr3_128204960_G_C	1	1		HG002_NA24385	chr11_113113515_G_A	1	1		HG005_NA24631	chr11_113103996_T_G	1	1		HG004_NA24143	chr10_126517989_G_A	1	1
HG001_NA12878	chr12_121416622_C_G	1	1		HG003_NA24149	chr3_128205860_G_C	1	1		HG002_NA24385	chr7_116435768_C_T	1	1		HG005_NA24631	chr11_113111501_T_C	1	1		HG004_NA24143	chr3_128200072_C_T	1	1
HG001_NA12878	chr12_121432117_G_C	1	1		HG003_NA24149	chr11_128781339_T_C	1	1		HG002_NA24385	chr7_116436022_G_A	1	1		HG005_NA24631	chr11_113113515_G_A	1	1		HG004_NA24143	chr3_128205860_G_C	1	1
HG001_NA12878	chr12_121435475_G_A	1	1		HG003_NA24149	chr11_128781978_T_G	1	1		HG002_NA24385	chr7_116436097_G_A	1	1		HG005_NA24631	chr7_116397572_A_G	1	1		HG004_NA24143	chr11_128781339_T_C	1	1
HG001_NA12878	chr12_121437382_A_G	1	1		HG003_NA24149	chr11_128782002_T_C	1	1		HG002_NA24385	chr8_118819578_C_T	1	1		HG005_NA24631	chr7_116435768_C_T	1	1		HG004_NA24143	chr11_128781978_T_G	1	1
HG001_NA12878	chr11_125525195_A_G	1	1		HG003_NA24149	chr11_128782012_C_G	1	1		HG002_NA24385	chr8_118847782_G_A	1	1		HG005_NA24631	chr7_116436022_G_A	1	1		HG004_NA24143	chr11_128782002_T_C	1	1
HG001_NA12878	chr10_126517989_G_A	1	1		HG003_NA24149	chr11_128786294_G_A	1	1		HG002_NA24385	chr12_121416622_C_G	1	1		HG005_NA24631	chr7_116436097_G_A	1	1		HG004_NA24143	chr11_128782012_C_G	1	1
HG001_NA12878	chr3_128205860_G_C	1	1		HG003_NA24149	chr10_131265545_C_T	1	1		HG002_NA24385	chr12_121416650_A_C	1	1		HG005_NA24631	chr8_118842462_C_T	1	1		HG004_NA24143	chr11_128786294_G_A	1	1
HG001_NA12878	chr11_128781339_T_C	1	1		HG003_NA24149	chr5_131892979_G_A	1	1		HG002_NA24385	chr12_121432117_G_C	1	1		HG005_NA24631	chr12_121437382_A_G	1	1		HG004_NA24143	chr10_131565064_A_G	1	1
HG001_NA12878	chr11_128781978_T_G	1	1		HG003_NA24149	chr12_133208979_T_C	1	1		HG002_NA24385	chr12_121435342_C_T	1	1		HG005_NA24631	chr11_125525195_A_G	1	1		HG004_NA24143	chr10_131565170_A_G	1	1
HG001_NA12878	chr11_128782002_T_C	1	1		HG003_NA24149	chr12_133219831_T_C	1	1		HG002_NA24385	chr12_121435427_G_A	1	1		HG005_NA24631	chr10_126517989_G_A	1	1		HG004_NA24143	chr5_131892979_G_A	1	1
HG001_NA12878	chr11_128782012_C_G	1	1		HG003_NA24149	chr12_133236000_C_T	1	1		HG002_NA24385	chr12_121435475_G_A	1	1		HG005_NA24631	chr3_128204951_C_T	1	1		HG004_NA24143	chr12_133208979_T_C	1	1
HG001_NA12878	chr11_128786294_G_A	1	1		HG003_NA24149	chr12_133252796_C_G	1	1		HG002_NA24385	chr12_121437114_G_A	1	1		HG005_NA24631	chr3_128205860_G_C	1	1		HG004_NA24143	chr12_133219831_T_C	1	1
HG001_NA12878	chr5_131892979_G_A	1	1		HG003_NA24149	chr12_133263825_G_A	1	1		HG002_NA24385	chr12_121437382_A_G	1	1		HG005_NA24631	chr11_128781339_T_C	1	1		HG004_NA24143	chr12_133220467_C_T	1	1
HG001_NA12878	chr5_131925483_G_C	1	1		HG003_NA24149	chr3_133329943_G_A	1	1		HG002_NA24385	chr11_125525195_A_G	1	1		HG005_NA24631	chr11_128781978_T_G	1	1		HG004_NA24143	chr12_133220526_T_C	1	1
HG001_NA12878	chr12_133208979_T_C	1	1		HG003_NA24149	chr3_133356790_G_A	1	1		HG002_NA24385	chr10_126517989_G_A	1	1		HG005_NA24631	chr11_128782002_T_C	1	1		HG004_NA24143	chr12_133236000_C_T	1	1
HG001_NA12878	chr12_133219831_T_C	1	1		HG003_NA24149	chr3_133362154_A_G	1	1		HG002_NA24385	chr3_128200072_C_T	1	1		HG005_NA24631	chr11_128782012_C_G	1	1		HG004_NA24143	chr12_133252796_C_G	1	1
HG001_NA12878	chr12_133220526_T_C	1	1		HG003_NA24149	chr3_133368362_T_G	1	1		HG002_NA24385	chr3_128205860_G_C	1	1		HG005_NA24631	chr11_128786294_G_A	1	1		HG004_NA24143	chr12_133263825_G_A	1	1
HG001_NA12878	chr12_133236000_C_T	1	1		HG003_NA24149	chr9_135158690_C_T	1	1		HG002_NA24385	chr11_128781339_T_C	1	1		HG005_NA24631	chr5_131892979_G_A	1	1		HG004_NA24143	chr3_133342218_C_T	1	1
HG001_NA12878	chr12_133252796_C_G	1	1		HG003_NA24149	chr9_135202829_T_C	1	1		HG002_NA24385	chr11_128781978_T_G	1	1		HG005_NA24631	chr5_131979651_CA_-	1	1		HG004_NA24143	chr9_135139901_T_C	1	1
HG001_NA12878	chr12_133257837_C_A	1	1		HG003_NA24149	chr9_135203231_C_T	1	1		HG002_NA24385	chr11_128782002_T_C	1	1		HG005_NA24631	chr12_133208979_T_C	1	1		HG004_NA24143	chr9_135152439_A_G	1	1
HG001_NA12878	chr3_133329943_G_A	1	1		HG003_NA24149	chr9_135203409_A_C	1	1		HG002_NA24385	chr11_128782012_C_G	1	1		HG005_NA24631	chr12_133218277_G_A	1	1		HG004_NA24143	chr9_135172412_A_G	1	1
HG001_NA12878	chr3_133341988_T_C	1	1		HG003_NA24149	chr9_135206460_A_G	1	1		HG002_NA24385	chr11_128786294_G_A	1	1		HG005_NA24631	chr12_133219831_T_C	1	1		HG004_NA24143	chr9_135173685_T_C	1	1
HG001_NA12878	chr3_133368362_T_G	1	1		HG003_NA24149	chr3_142168331_C_T	1	1		HG002_NA24385	chr10_131565064_A_G	1	1		HG005_NA24631	chr12_133236000_C_T	1	1		HG004_NA24143	chr9_135202829_T_C	1	1
HG001_NA12878	chr9_135139901_T_C	1	1		HG003_NA24149	chr3_142222284_A_G	1	1		HG002_NA24385	chr10_131565170_A_G	1	1		HG005_NA24631	chr12_133250197_C_T	1	1		HG004_NA24143	chr9_135203231_C_T	1	1
HG001_NA12878	chr9_135202829_T_C	1	1		HG003_NA24149	chr3_142277536_A_G	1	1		HG002_NA24385	chr5_131892979_G_A	1	1		HG005_NA24631	chr3_133329943_G_A	1	1		HG004_NA24143	chr9_135203409_A_C	1	1
HG001_NA12878	chr9_135203231_C_T	1	1		HG003_NA24149	chr3_142277575_A_T	1	1		HG002_NA24385	chr12_133252796_C_G	1	1		HG005_NA24631	chr3_133368362_T_G	1	1		HG004_NA24143	chr9_135203838_G_A	1	1
HG001_NA12878	chr9_135203409_A_C	1	1		HG003_NA24149	chr3_142281612_A_G	1	1		HG002_NA24385	chr12_133263825_G_A	1	1		HG005_NA24631	chr9_135139901_T_C	1	1		HG004_NA24143	chr9_135206460_A_G	1	1
HG001_NA12878	chr9_135206460_A_G	1	1		HG003_NA24149	chr8_145737636_A_G	1	1		HG002_NA24385	chr3_133329943_G_A	1	1		HG005_NA24631	chr9_135172412_A_G	1	1		HG004_NA24143	chr9_135772717_G_A	1	1
HG001_NA12878	chr9_140166597_G_A	1	1		HG003_NA24149	chr8_145742514_A_G	1	1		HG002_NA24385	chr3_133342218_C_T	1	1		HG005_NA24631	chr9_135173685_T_C	1	1		HG004_NA24143	chr3_142168331_C_T	1	1
HG001_NA12878	chr9_140167022_G_A	1	1		HG003_NA24149	chr8_145742799_T_C	1	1		HG002_NA24385	chr3_133356790_G_A	1	1		HG005_NA24631	chr9_135203530_A_C	1	1		HG004_NA24143	chr3_142217537_A_G	1	1
HG001_NA12878	chr3_142168331_C_T	1	1		HG003_NA24149	chr8_145742879_T_C	1	1		HG002_NA24385	chr3_133362154_A_G	1	1		HG005_NA24631	chr9_135205006_G_C	1	1		HG004_NA24143	chr8_145737286_G_A	1	1
HG001_NA12878	chr3_142178144_C_T	1	1		HG003_NA24149	chr6_146234644_G_A	1	1		HG002_NA24385	chr3_133368362_T_G	1	1		HG005_NA24631	chr9_140167022_G_A	1	1		HG004_NA24143	chr8_145737636_A_G	1	1
HG001_NA12878	chr3_142188337_A_C	1	1		HG003_NA24149	chr6_146268623_T_A	1	1		HG002_NA24385	chr9_135202829_T_C	1	1		HG005_NA24631	chr3_142168331_C_T	1	1		HG004_NA24143	chr8_145737816_C_T	1	1
HG001_NA12878	chr3_142217537_A_G	1	1		HG003_NA24149	chr7_148543694_A_-	1	1		HG002_NA24385	chr9_135203231_C_T	1	1		HG005_NA24631	chr3_142178144_C_T	1	1		HG004_NA24143	chr8_145741702_C_G	1	1
HG001_NA12878	chr3_142277575_A_T	1	1		HG003_NA24149	chr6_152201875_T_C	1	1		HG002_NA24385	chr9_135203409_A_C	1	1		HG005_NA24631	chr3_142277575_A_T	1	1		HG004_NA24143	chr8_145741765_G_A	1	1
HG001_NA12878	chr3_142281612_A_G	1	1		HG003_NA24149	chr6_152265522_G_C	1	1		HG002_NA24385	chr9_135206460_A_G	1	1		HG005_NA24631	chr3_142281612_A_G	1	1		HG004_NA24143	chr8_145742514_A_G	1	1
HG001_NA12878	chr8_145737286_G_A	1	1		HG003_NA24149	chr7_152346007_C_T	1	1		HG002_NA24385	chr9_135772717_G_A	1	1		HG005_NA24631	chr8_145737286_G_A	1	1		HG004_NA24143	chr8_145742879_T_C	1	1
HG001_NA12878	chr8_145737636_A_G	1	1		HG003_NA24149	chr4_154624656_T_C	1	1		HG002_NA24385	chr3_142168331_C_T	1	1		HG005_NA24631	chr8_145737636_A_G	1	1		HG004_NA24143	chr6_146207563_A_G	1	1
HG001_NA12878	chr8_145737816_C_T	1	1		HG003_NA24149	chr4_154625682_C_T	1	1		HG002_NA24385	chr8_145737286_G_A	1	1		HG005_NA24631	chr8_145737816_C_T	1	1		HG004_NA24143	chr6_146234644_G_A	1	1
HG001_NA12878	chr8_145741702_C_G	1	1		HG003_NA24149	chr5_176334195_C_T	1	1		HG002_NA24385	chr8_145737636_A_G	1	1		HG005_NA24631	chr8_145738768_G_-	1	1		HG004_NA24143	chr6_146268623_T_A	1	1
HG001_NA12878	chr8_145741765_G_A	1	1		HG003_NA24149	chr5_176402401_G_A	1	1		HG002_NA24385	chr8_145737816_C_T	1	1		HG005_NA24631	chr8_145741702_C_G	1	1		HG004_NA24143	chr7_148525904_C_G	1	1
HG001_NA12878	chr8_145742514_A_G	1	1		HG003_NA24149	chr5_176721198_T_C	1	1		HG002_NA24385	chr8_145741702_C_G	1	1		HG005_NA24631	chr8_145741765_G_A	1	1		HG004_NA24143	chr7_148543694_A_-	1	1
HG001_NA12878	chr8_145742879_T_C	1	1		HG003_NA24149	chr3_186507922_C_T	1	1		HG002_NA24385	chr8_145741765_G_A	1	1		HG005_NA24631	chr8_145741870_A_G	1	1		HG004_NA24143	chr6_152129077_T_C	1	1
HG001_NA12878	chr6_146234644_G_A	1	1		HG003_NA24149	chr3_186509517_G_A	1	1		HG002_NA24385	chr8_145742514_A_G	1	1		HG005_NA24631	chr8_145742514_A_G	1	1		HG004_NA24143	chr6_152201875_T_C	1	1
HG001_NA12878	chr6_146268623_T_A	1	1		HG003_NA24149	chr3_196199204_G_T	1	1		HG002_NA24385	chr8_145742879_T_C	1	1		HG005_NA24631	chr8_145742879_T_C	1	1		HG004_NA24143	chr6_152265522_G_C	1	1
HG001_NA12878	chr7_148506396_A_C	1	1		HG003_NA24149	chr2_202122995_A_G	1	1		HG002_NA24385	chr6_146234644_G_A	1	1		HG005_NA24631	chr6_146234644_G_A	1	1		HG004_NA24143	chr7_152373233_A_C	1	1
HG001_NA12878	chr7_148543694_A_-	1	1		HG003_NA24149	chr2_215590410_G_A	1	1		HG002_NA24385	chr6_146268623_T_A	1	1		HG005_NA24631	chr6_146243916_T_C	1	1		HG004_NA24143	chr6_152420095_G_A	1	1
HG001_NA12878	chr6_152129077_T_C	1	1		HG003_NA24149	chr2_215590582_C_T	1	1		HG002_NA24385	chr7_148525904_C_G	1	1		HG005_NA24631	chr6_146268623_T_A	1	1		HG004_NA24143	chr4_154624656_T_C	1	1
HG001_NA12878	chr6_152201875_T_C	1	1		HG003_NA24149	chr2_215590789_T_A	1	1		HG002_NA24385	chr7_148543694_A_-	1	1		HG005_NA24631	chr7_148525904_C_G	1	1		HG004_NA24143	chr4_154625682_C_T	1	1
HG001_NA12878	chr6_152265522_G_C	1	1		HG003_NA24149	chr2_215592290_C_G	1	1		HG002_NA24385	chr6_152201875_T_C	1	1		HG005_NA24631	chr7_148543694_A_-	1	1		HG004_NA24143	chr5_176334195_C_T	1	1
HG001_NA12878	chr6_152420095_G_A	1	1		HG003_NA24149	chr2_215592306_G_A	1	1		HG002_NA24385	chr6_152265522_G_C	1	1		HG005_NA24631	chr6_152201875_T_C	1	1		HG004_NA24143	chr5_176402401_G_A	1	1
HG001_NA12878	chr4_154624656_T_C	1	1		HG003_NA24149	chr2_215592906_T_A	1	1		HG002_NA24385	chr7_152373233_A_C	1	1		HG005_NA24631	chr6_152265522_G_C	1	1		HG004_NA24143	chr5_176637192_T_C	1	1
HG001_NA12878	chr5_176334195_C_T	1	1		HG003_NA24149	chr2_215593233_T_C	1	1		HG002_NA24385	chr4_154624656_T_C	1	1		HG005_NA24631	chr7_152373252_C_G	1	1		HG004_NA24143	chr5_176721198_T_C	1	1
HG001_NA12878	chr5_176721198_T_C	1	1		HG003_NA24149	chr2_215593261_-_TT	1	1		HG002_NA24385	chr4_154625682_C_T	1	1		HG005_NA24631	chr5_176334195_C_T	1	1		HG004_NA24143	chr5_176721272_G_C	1	1
HG001_NA12878	chr5_176721272_G_C	1	1		HG003_NA24149	chr2_215632255_C_T	1	1		HG002_NA24385	chr5_176334195_C_T	1	1		HG005_NA24631	chr5_176378574_G_T	1	1		HG004_NA24143	chr3_196199204_G_T	1	1
HG001_NA12878	chr2_202122995_A_G	1	1		HG003_NA24149	chr2_215632256_A_G	1	1		HG002_NA24385	chr5_176402401_G_A	1	1		HG005_NA24631	chr5_176402401_G_A	1	1		HG004_NA24143	chr2_202122995_A_G	1	1
HG001_NA12878	chr1_204501383_C_T	1	1		HG003_NA24149	chr2_215645464_C_G	1	1		HG002_NA24385	chr5_176637192_T_C	1	1		HG005_NA24631	chr5_176721198_T_C	1	1		HG004_NA24143	chr2_215590410_G_A	1	1
HG001_NA12878	chr2_215590410_G_A	1	1		HG003_NA24149	chr2_215674224_G_A	1	1		HG002_NA24385	chr5_176721198_T_C	1	1		HG005_NA24631	chr3_186507922_C_T	1	1		HG004_NA24143	chr2_215590506_AAGAC_-	1	1
HG001_NA12878	chr2_215590582_C_T	1	1		HG003_NA24149	chr2_215674323_C_G	1	1		HG002_NA24385	chr5_176721272_G_C	1	1		HG005_NA24631	chr3_186509517_G_A	1	1		HG004_NA24143	chr2_215590582_C_T	1	1
HG001_NA12878	chr2_215590609_G_C	1	1		HG003_NA24149	chr2_215674341_A_G	1	1		HG002_NA24385	chr3_186507922_C_T	1	1		HG005_NA24631	chr2_202122995_A_G	1	1		HG004_NA24143	chr2_215590609_G_C	1	1
HG001_NA12878	chr2_215590789_T_A	1	1		HG003_NA24149	chr2_215674371_C_T	1	1		HG002_NA24385	chr3_186509517_G_A	1	1		HG005_NA24631	chr2_215590410_G_A	1	1		HG004_NA24143	chr2_215590761_-_A	1	1
HG001_NA12878	chr2_215592160_T_G	1	1		HG003_NA24149	chr2_215674436_C_T	1	1		HG002_NA24385	chr3_196199204_G_T	1	1		HG005_NA24631	chr2_215590582_C_T	1	1		HG004_NA24143	chr2_215590968_T_C	1	1
HG001_NA12878	chr2_215592290_C_G	1	1		HG003_NA24149	chr2_217012901_A_G	1	1		HG002_NA24385	chr2_202122995_A_G	1	1		HG005_NA24631	chr2_215590609_G_C	1	1		HG004_NA24143	chr2_215592290_C_G	1	1
HG001_NA12878	chr2_215592306_G_A	1	1		HG003_NA24149	chr1_226019633_T_C	1	1		HG002_NA24385	chr2_215590410_G_A	1	1		HG005_NA24631	chr2_215592290_C_G	1	1		HG004_NA24143	chr2_215592342_T_C	1	1
HG001_NA12878	chr2_215592906_T_A	1	1		HG003_NA24149	chr1_226570840_T_C	1	1		HG002_NA24385	chr2_215590582_C_T	1	1		HG005_NA24631	chr2_215632256_A_G	1	1		HG004_NA24143	chr2_215593233_T_C	1	1
HG001_NA12878	chr2_215593233_T_C	1	1		HG003_NA24149	chr1_241667523_C_T	1	1		HG002_NA24385	chr2_215590789_T_A	1	1		HG005_NA24631	chr2_215645545_C_G	1	1		HG004_NA24143	chr2_215593262_T_-	1	0
HG001_NA12878	chr2_215595164_G_A	1	1		HG003_NA24149	chr1_242035514_T_G	1	1		HG002_NA24385	chr2_215590968_T_C	1	1		HG005_NA24631	chr2_215674323_C_G	1	1		HG004_NA24143	chr2_215593262_-_T	1	0
HG001_NA12878	chr2_215632255_C_T	1	1		HG003_NA24149	chr1_242045275_C_T	1	1		HG002_NA24385	chr2_215592290_C_G	1	1		HG005_NA24631	chr2_215674341_A_G	1	1		HG004_NA24143	chr2_215632256_A_G	1	1
HG001_NA12878	chr2_215632256_A_G	1	1		HG003_NA24149	chr10_14976414_G_A	0	1		HG002_NA24385	chr2_215592306_G_A	1	1		HG005_NA24631	chr2_215674371_C_T	1	1		HG004_NA24143	chr2_215645464_C_G	1	1
HG001_NA12878	chr2_215645464_C_G	1	1		HG003_NA24149	chr11_94151547_-_T	0	1		HG002_NA24385	chr2_215592342_T_C	1	1		HG005_NA24631	chr2_215674436_C_T	1	1		HG004_NA24143	chr2_215645545_C_G	1	1
HG001_NA12878	chr2_215674224_G_A	1	1		HG003_NA24149	chr13_48954175_A_T	0	1		HG002_NA24385	chr2_215592906_T_A	1	1		HG005_NA24631	chr2_217012901_A_G	1	1		HG004_NA24143	chr2_215674436_C_T	1	1
HG001_NA12878	chr2_215674323_C_G	1	1		HG003_NA24149	chr14_95566108_C_A	0	1		HG002_NA24385	chr2_215593233_T_C	1	1		HG005_NA24631	chr2_220012395_C_G	1	1		HG004_NA24143	chr2_217012901_A_G	1	1
HG001_NA12878	chr2_215674341_A_G	1	1		HG003_NA24149	chr17_41276348_T_C	0	1		HG002_NA24385	chr2_215593262_-_TT	1	0		HG005_NA24631	chr1_226019653_G_A	1	1		HG004_NA24143	chr1_226019653_G_A	1	1
HG001_NA12878	chr2_215674371_C_T	1	1		HG003_NA24149	chr17_41277187_G_C	0	1		HG002_NA24385	chr2_215593262_T_-	1	1		HG005_NA24631	chr1_226026405_C_T	1	1		HG004_NA24143	chr1_226027548_C_T	1	1
HG001_NA12878	chr2_215674436_C_T	1	1		HG003_NA24149	chr17_41278116_T_C	0	1		HG002_NA24385	chr2_215632255_C_T	1	1		HG005_NA24631	chr1_226555302_A_G	1	1		HG004_NA24143	chr1_226570750_G_C	1	1
HG001_NA12878	chr2_217012901_A_G	1	1		HG003_NA24149	chr17_41278377_G_A	0	1		HG002_NA24385	chr2_215632256_A_G	1	1		HG005_NA24631	chr1_226570840_T_C	1	1		HG004_NA24143	chr1_226570840_T_C	1	1
HG001_NA12878	chr1_226019633_T_C	1	1		HG003_NA24149	chr19_11098463_A_C	0	1		HG002_NA24385	chr2_215645464_C_G	1	1		HG005_NA24631	chr1_226573364_A_G	1	1		HG004_NA24143	chr1_242030151_A_G	1	1
HG001_NA12878	chr1_226032229_C_T	1	1		HG003_NA24149	chr2_215593261_-_T	0	1		HG002_NA24385	chr2_215674224_G_A	1	1		HG005_NA24631	chr1_226580021_G_T	1	1		HG004_NA24143	chr1_242042545_A_G	1	1
HG001_NA12878	chr1_226555302_A_G	1	1		HG003_NA24149	chr2_47641560_AAAA_-	0	1		HG002_NA24385	chr2_215674323_C_G	1	1		HG005_NA24631	chr1_226589958_G_A	1	1		HG004_NA24143	chr1_242045275_C_T	1	1
HG001_NA12878	chr1_226570767_G_A	1	1		HG003_NA24149	chr3_10088266_G_T	0	1		HG002_NA24385	chr2_215674341_A_G	1	1		HG005_NA24631	chr1_242030151_A_G	1	1		HG004_NA24143	chr10_14976414_G_A	0	1	1
HG001_NA12878	chr1_226573364_A_G	1	1		HG003_NA24149	chr3_10088299_C_T	0	1		HG002_NA24385	chr2_215674371_C_T	1	1		HG005_NA24631	chr1_242042545_A_G	1	1		HG004_NA24143	chr14_95566108_-_AA	0	1	1
HG001_NA12878	chr1_226589958_G_A	1	1		HG003_NA24149	chr3_10088308_T_C	0	1		HG002_NA24385	chr2_215674436_C_T	1	1		HG005_NA24631	chr1_242045275_C_T	1	1		HG004_NA24143	chr14_95566108_C_A	0	1	1
HG001_NA12878	chr1_242023898_A_G	1	1		HG003_NA24149	chr3_10088343_A_G	0	1		HG002_NA24385	chr2_217012901_A_G	1	1		HG005_NA24631	chr1_242048674_C_T	1	1		HG004_NA24143	chr16_23619235_A_C	0	1	1
HG001_NA12878	chr1_242030151_A_G	1	1		HG003_NA24149	chr3_10088407_AGTA_-	0	1		HG002_NA24385	chr1_241667523_C_T	1	1		HG005_NA24631	chr10_14976414_G_A	0	1		HG004_NA24143	chr2_215593261_-_T	0	1	1
HG001_NA12878	chr1_242035438_G_A	1	1		HG003_NA24149	chr3_10089723_G_A	0	1		HG002_NA24385	chr1_242035514_T_G	1	1		HG005_NA24631	chr11_94151547_-_T	0	1		HG004_NA24143	chr3_10088266_G_T	0	1	1
HG001_NA12878	chr1_242042545_A_G	1	1		HG003_NA24149	chr3_10089738_A_G	0	1		HG002_NA24385	chr1_242042545_A_G	1	1		HG005_NA24631	chr11_94152632_GA_-	0	1		HG004_NA24143	chr3_10088299_C_T	0	1	1
HG001_NA12878	chr1_242045275_C_T	1	1		HG003_NA24149	chr3_142241692_-_A	0	1		HG002_NA24385	chr1_242045275_C_T	1	1		HG005_NA24631	chr14_95566108_C_A	0	1		HG004_NA24143	chr3_10088308_T_C	0	1	1
HG001_NA12878	chr1_242048674_C_T	1	1		HG003_NA24149	chr5_1294086_C_T	0	1		HG002_NA24385	chr10_14976414_G_A	0	1		HG005_NA24631	chr16_89809319_T_C	0	1		HG004_NA24143	chr3_10088343_A_G	0	1	1
HG001_NA12878	chr1_226026406_A_G	0	1		HG003_NA24149	chr9_135773000_-_AA	0	1		HG002_NA24385	chr10_88635779_C_A	0	1		HG005_NA24631	chr17_41276348_T_C	0	1		HG004_NA24143	chr3_10088407_AGTA_-	0	1	1
HG001_NA12878	chr10_14974905_T_C	0	1		HG003_NA24149	chr9_140167022_G_A	0	1		HG002_NA24385	chr11_94151547_-_T	0	1		HG005_NA24631	chr17_41277187_G_C	0	1		HG004_NA24143	chr3_10089723_G_A	0	1	1
HG001_NA12878	chr10_14976727_G_C	0	1		HG003_NA24149	chr12_21623284_-_A	0	1		HG002_NA24385	chr11_94212930_-_A	0	1		HG005_NA24631	chr17_41278116_T_C	0	1		HG004_NA24143	chr3_10089738_A_G	0	1	1
HG001_NA12878	chr11_94152632_GA_-	0	1		HG003_NA24149	chr17_7578712_TT_-	0	1		HG002_NA24385	chr13_48954175_A_T	0	1		HG005_NA24631	chr17_41278377_G_A	0	1		HG004_NA24143	chr9_135152543_-_A	0	1	1
HG001_NA12878	chr14_95566108_C_A	0	1		HG003_NA24149	chr5_1282548_T_C	0	1		HG002_NA24385	chr14_95566108_-_AA	0	1		HG005_NA24631	chr2_215593261_-_T	0	1		HG004_NA24143	chr9_135773000_-_AA	0	1	1
HG001_NA12878	chr17_41276348_T_C	0	1		HG003_NA24149	chr8_145738768_G_-	0	1		HG002_NA24385	chr14_95566108_C_A	0	1		HG005_NA24631	chr2_29451793_A_C	0	1		HG004_NA24143	chrX_132888208_A_-	0	1	1
HG001_NA12878	chr17_41277187_G_C	0	1		HG003_NA24149	chr4_84383810_C_T	0	1		HG002_NA24385	chr16_23619235_A_C	0	1		HG005_NA24631	chr3_10088266_G_T	0	1		HG004_NA24143	chrX_14868806_A_G	0	1	1
HG001_NA12878	chr17_41278116_T_C	0	1		HG003_NA24149	chr5_82648943_G_A	0	1		HG002_NA24385	chr2_47641560_AA_-	0	1		HG005_NA24631	chr3_10088299_C_T	0	1		HG004_NA24143	chr9_140167022_G_A	0	1	1
HG001_NA12878	chr17_41278377_G_A	0	1		HG003_NA24149	chr2_215593006_A_-	0	1		HG002_NA24385	chr3_10088266_G_T	0	1		HG005_NA24631	chr3_10088308_T_C	0	1		HG004_NA24143	chr11_102587154_-_AAA	0	1	1
HG001_NA12878	chr2_215593261_-_TT	0	1		HG003_NA24149	chr15_43707808_A_T	0	1		HG002_NA24385	chr3_10088299_C_T	0	1		HG005_NA24631	chr3_10088343_A_G	0	1		HG004_NA24143	chr16_81078158_C_A	0	1	1
HG001_NA12878	chr2_29451793_A_C	0	1		HG003_NA24149	chr15_43748304_A_G	0	1		HG002_NA24385	chr3_10088308_T_C	0	1		HG005_NA24631	chr3_10088407_AGTA_-	0	1		HG004_NA24143	chr15_40993975_T_-	0	1	1
HG001_NA12878	chr3_10076843_TT_-	0	1		HG003_NA24149	chr15_43767774_G_C	0	1		HG002_NA24385	chr3_10088343_A_G	0	1		HG005_NA24631	chr3_10089723_G_A	0	1		HG004_NA24143	chr17_7578712_TTTT_-	0	1	1
HG001_NA12878	chr3_10077955_A_G	0	1		HG003_NA24149	chr17_73626922_G_-	0	1		HG002_NA24385	chr3_10088407_AGTA_-	0	1		HG005_NA24631	chr3_10089738_A_G	0	1		HG004_NA24143	chr8_15978125_-_AAAAAA	0	1	1
HG001_NA12878	chr3_10085536_A_G	0	1		HG003_NA24149	chr2_215590762_A_-	0	1		HG002_NA24385	chr3_10089723_G_A	0	1		HG005_NA24631	chr9_135773000_-_A	0	1		HG004_NA24143	chr8_145738768_G_-	0	1	1
HG001_NA12878	chr3_10088266_G_T	0	1		HG003_NA24149	chr5_82648977_T_G	0	1		HG002_NA24385	chr3_10089738_A_G	0	1		HG005_NA24631	chr16_81077016_A_G	0	1		HG004_NA24143	chr15_43707808_A_T	0	1	1
HG001_NA12878	chr3_10088299_C_T	0	1		HG003_NA24149	chr16_81077915_T_C	0	1		HG002_NA24385	chr5_1294086_C_T	0	1		HG005_NA24631	chr12_21639529_AA_-	0	1		HG004_NA24143	chr12_21623284_-_AAA	0	1	1
HG001_NA12878	chr3_10088308_T_C	0	1		HG003_NA24149	chr3_10088404_C_T	0	1		HG002_NA24385	chr9_135773000_-_AA	0	1		HG005_NA24631	chr6_31708328_C_T	0	1		HG004_NA24143	chr6_31729359_A_G	0	1	1
HG001_NA12878	chr3_10088343_A_G	0	1		HG003_NA24149	chr4_37962186_G_C	0	1		HG002_NA24385	chrX_132888208_A_-	0	1		HG005_NA24631	chr5_68695940_T_G	0	1		HG004_NA24143	chr15_43748304_A_G	0	1	1
HG001_NA12878	chr3_10089723_G_A	0	1		HG003_NA24149	chr11_102593248_T_C	0	1		HG002_NA24385	chrX_14868806_A_G	0	1		HG005_NA24631	chr4_84383810_C_T	0	1		HG004_NA24143	chr15_43767774_G_C	0	1	1
HG001_NA12878	chr3_10089738_A_G	0	1		HG003_NA24149	chr5_176378574_G_T	0	1		HG002_NA24385	chr9_140167022_G_A	0	1		HG005_NA24631	chr6_31729359_A_G	0	1		HG004_NA24143	chr12_21623969_A_G	0	1	1
HG001_NA12878	chr3_10106532_C_T	0	1		HG003_NA24149	chr5_176382995_G_A	0	1		HG002_NA24385	chr16_81078158_C_A	0	1		HG005_NA24631	chr2_47641562_A_-	0	1		HG004_NA24143	chr12_133237754_A_-	0	1	1
HG001_NA12878	chr9_135773000_-_A	0	1		HG003_NA24149	chr3_10088412_G_T	0	1		HG002_NA24385	chr5_1282548_T_C	0	1		HG005_NA24631	chr5_68692375_-_A	0	1		HG004_NA24143	chr16_81077915_T_C	0	1	1
HG001_NA12878	chr11_102587155_A_-	0	1		HG003_NA24149	chr2_29451790_T_C	0	1		HG002_NA24385	chr5_79950718_G_C	0	1		HG005_NA24631	chr2_215590762_A_-	0	1		HG004_NA24143	chr3_10088404_C_T	0	1	1
HG001_NA12878	chr9_135152544_A_-	0	1		HG003_NA24149	chr16_81077384_T_C	0	1		HG002_NA24385	chr17_7578712_TTTT_-	0	1		HG005_NA24631	chr12_21623969_A_G	0	1		HG004_NA24143	chr17_73626923_G_T	0	1	1
HG001_NA12878	chr8_145738768_G_-	0	1		HG003_NA24149	chr12_21639529_A_-	0	1		HG002_NA24385	chr9_135152544_A_-	0	1		HG005_NA24631	chr16_81077915_T_C	0	1		HG004_NA24143	chr4_37962186_G_C	0	1	1
HG001_NA12878	chr2_215593006_A_-	0	1		HG003_NA24149	chr15_43724646_T_G	0	1		HG002_NA24385	chr8_145738768_G_-	0	1		HG005_NA24631	chr1_36203701_-_AAA	0	1		HG004_NA24143	chr11_102593248_T_C	0	1	1
HG001_NA12878	chr16_81077915_T_C	0	1		HG003_NA24149	chr11_102595492_G_A	0	1		HG002_NA24385	chr4_84383810_C_T	0	1		HG005_NA24631	chr3_10088404_C_T	0	1		HG004_NA24143	chr5_176378574_G_T	0	1	1
HG001_NA12878	chr1_36203701_-_AAA	0	1		HG003_NA24149	chr5_79950736_C_G	0	1		HG002_NA24385	chr15_43707808_A_T	0	1		HG005_NA24631	chr12_21639530_A_-	0	1		HG004_NA24143	chr17_7578713_TTT_-	0	1	1
HG001_NA12878	chr2_215590761_-_A	0	1		HG003_NA24149	chr5_79950733_C_G	0	1		HG002_NA24385	chr15_43748304_A_G	0	1		HG005_NA24631	chr15_40993975_TT_-	0	1		HG004_NA24143	chr3_10088412_G_T	0	1	1
HG001_NA12878	chr3_10088404_C_T	0	1		HG003_NA24149	chr15_43739687_A_-	0	1		HG002_NA24385	chr15_43767774_G_C	0	1		HG005_NA24631	chr1_36203701_-_AAAAA	0	1		HG004_NA24143	chr2_29451790_T_C	0	1	1
HG001_NA12878	chr17_73626923_G_T	0	1		HG003_NA24149	chr17_41278005_-_TGT	0	1		HG002_NA24385	chr17_73626922_G_-	0	1		HG005_NA24631	chr2_47641560_AAA_-	0	1		HG004_NA24143	chr12_21639529_A_-	0	1	1
HG001_NA12878	chr15_40993975_TTT_-	0	1		HG003_NA24149	chr16_81078081_A_G	0	1		HG002_NA24385	chr12_21623969_A_G	0	1		HG005_NA24631	chr3_10088412_G_T	0	1		HG004_NA24143	chr15_43724646_T_G	0	1	1
HG001_NA12878	chr1_36203701_-_AAAAA	0	1		HG003_NA24149	chr4_153268228_A_-	0	1		HG002_NA24385	chr16_81077915_T_C	0	1		HG005_NA24631	chr2_29451790_T_C	0	1		HG004_NA24143	chr11_102595492_G_A	0	1	1
HG001_NA12878	chr11_112832392_T_-	0	1		HG003_NA24149	chr15_43701947_A_-	0	1		HG002_NA24385	chr2_215590761_-_A	0	1		HG005_NA24631	chr11_102587155_AAA_-	0	1		HG004_NA24143	chr17_73626918_-_TG	0	1	1
HG001_NA12878	chr3_10088412_G_T	0	1		HG003_NA24149	chr14_68944344_T_-	0	1		HG002_NA24385	chr3_10088404_C_T	0	1		HG005_NA24631	chr16_81077384_T_C	0	1		HG004_NA24143	chr2_47641559_TA_-	0	1	1
HG001_NA12878	chr11_94151548_T_-	0	1		HG003_NA24149	chr12_133237753_-_A	0	1		HG002_NA24385	chr17_73626923_G_T	0	1		HG005_NA24631	chr2_29451799_T_C	0	1		HG004_NA24143	chr12_21623122_T_G	0	1	1
HG001_NA12878	chr2_29451790_T_C	0	1							HG002_NA24385	chr4_37962186_G_C	0	1		HG005_NA24631	chr17_73626921_-_G	0	1		HG004_NA24143	chr4_153332613_C_T	0	1	1
HG001_NA12878	chr12_21639529_A_-	0	1							HG002_NA24385	chr11_102593248_T_C	0	1		HG005_NA24631	chr17_41278005_-_TGT	0	1		HG004_NA24143	chr12_21623179_T_C	0	1	1
HG001_NA12878	chr2_47641560_AAAAAAA_-	0	1							HG002_NA24385	chr5_176378574_G_T	0	1		HG005_NA24631	chr12_21623179_T_C	0	1		HG004_NA24143	chr15_43701947_A_-	0	1	1
HG001_NA12878	chr5_79950781_A_G	0	1							HG002_NA24385	chr17_7578713_TTT_-	0	1		HG005_NA24631	chr16_81078081_A_G	0	1		HG004_NA24143	chr14_68944344_T_-	0	1	1
HG001_NA12878	chr17_73626918_-_TG	0	1							HG002_NA24385	chr1_36203701_-_AAAAA	0	1		HG005_NA24631	chr4_153268228_A_-	0	1
HG001_NA12878	chr17_41278005_-_TGT	0	1							HG002_NA24385	chr11_102587154_-_A	0	1		HG005_NA24631	chr14_68944344_T_-	0	1
										HG002_NA24385	chr3_10088412_G_T	0	1		HG005_NA24631	chr17_7578712_TTT_-	0	1
										HG002_NA24385	chr2_29451790_T_C	0	1
										HG002_NA24385	chr12_21639529_A_-	0	1
										HG002_NA24385	chr2_29451799_T_C	0	1
										HG002_NA24385	chr15_43724646_T_G	0	1
										HG002_NA24385	chr5_79950742_CCCCCAGCT_-	0	1
										HG002_NA24385	chr11_102595492_G_A	0	1
										HG002_NA24385	chr17_73626923_-_GT	0	1
										HG002_NA24385	chr5_79950736_C_G	0	1
										HG002_NA24385	chr1_226570840_T_C	0	1
										HG002_NA24385	chr5_79950733_C_G	0	1
										HG002_NA24385	chr5_79950781_A_G	0	1
										HG002_NA24385	chr12_21623179_T_C	0	1
										HG002_NA24385	chr15_43701947_A_-	0	1
True positive			355		True positive			332		True positive			351		True positive			348		True positive			341
True negative	Total-(TP+FP+FN)		627672		True negative			627678		True negative			627658		True negative			627671		True negative			627674
False positive			42		False positive			56		False positive			57		False positive			48		False positive			49
False negative			0		False negative			3		False negative			3		False negative			2		False negative			5
Total	= 628069 b		628069		Total			628069		Total			628069		Total			628069		Total			628069
Sensitivity	TP/(TP+FN)		1		Sensitivity			0.991045		Sensitivity			0.991525		Sensitivity			0.994286		Sensitivity			0.985549
Specificity	TN/(TN+FP)		0.999933		Specificity			0.999911		Specificity			0.999909		Specificity			0.999924		Specificity			0.999922
Accuracy	(TP+TN)/Total		0.999933		Accuracy			0.999906		Accuracy			0.999904		Accuracy			0.99992		Accuracy			0.999914
