# Supplementary material for: Validation of CZECANCA (CZEch CAncer paNel for Clinical Application) for targeted NGS-based analysis of hereditary cancer syndromes
Source: PLoS One. 2018 Apr 12;13(4):e0195761. doi: 10.1371/journal.pone.0195761 (PMC5896995; doi:10.1371/journal.pone.0195761)
Supplement: S11 Table — To estimate number of false positive (FP) and false negative (FN) samples, data for CNV analysis of Coriell Institute reference samples (Coriell; 10 samples analyzed in Laboratory 1 and prepared using the ultrasound DNA fragmentation on Covaris) were added. The values in cells represent differences of CNV scores for a given cell (i.e. sample in the coordinate) from the median value of signals from particular sample group (i.e. Coriell—columns Q-Z, Laboratory 1—columns AB-EM, Laboratory 3—columns EO-JI) in a given CNVkit_bin_set_coordinate (column A). Values in cells showing individual analyzed samples from particular sample group exceeding the given CNVkit threshold value for deletion (<-0,6) and duplication (>0,45) are highlighted as red and green cells, respectively. The columns C-O provide several aggregated metrics, that include number of individual samples in which deletion (columns G-I), duplication (J-L), or deletion+duplication (M-O) was found in a given coordinate in particular sample group. Columns C-E enable identification of non-informative bin sets with suspected false positive (FP) signals (indicated by the value = 1) that include regions on X chromosome called in male samples as deletions (highlighted in blue in column B), regions with insufficient coverage or containing pseudogenes (highlighted in orange and yellow, respectively; in column B), or bin sets containing the improbable number of deletions+duplications exceeding the 4% of analyzed samples in a particular sample group. (XLSX) [file pone.0195761.s011.xlsx]

## Sheet: S11
S11 Table. Results of CNV analysis performed in two validation sets consisting of four runs from Laboratory 1 (116 samples prepared using the ultrasound DNA fragmentation on Covaris) and four runs from Laboratory 3 (125 other samples prepared using the enzymatic DNA cleavage by Fragmentase). In order to estimate number of false positive (FP) and false negative (FN) samples, data for CNV analysis …
		C	L1	L3		C	L1	L3	C	L1	L3	C	L1	L3				Coriel
CNVkit_bin_set_coordinate	Gene	Suspect. FP				Duplication			Deletion			Sum	Sum	Sum		1	2	3	4	5	6	7	8	9	10		1	2	3	4	5	6	7	8	9	10	11	12	13	14	15	16	17	18	19	20	21	22	23
chr11_67250619_67250738	AIP					0	0	2	0	0	0	0	0	2		0.0433901	-0.0199129	0.159134	0.0199129	-0.0848481	-0.112386	0.0419553	0.0899323	0.153128	0.0406917		0.0570545	0.0612798	-0.135487	-0.0063048	-0.246549	0.224617	-0.0339894	0.0694327	-0.0918243	0.0561933	-0.123429	-0.0025778	0.0025778	0.059721	0.297613	-0.0619423	-0.0357709	0.0788078	0.0754366	0.238444	0.102365	-0.210698	0.0903172
chr11_67254466_67254666	AIP					0	0	0	0	0	0	0	0	0		0.207868	0.122334	0.169716	0.136088	0.0400068	-0.153407	-0.0152796	0.115408	-0.0234426	-0.0078346		0.0832033	-0.257152	-0.179796	-0.289273	0.0569114	0.0108523	-0.0079146	-0.0241991	-0.010849	-0.0424113	0.073976	-0.0057703	0.0492939	-0.0888673	0.161692	0.0412349	-0.021823	0.0212841	0.0667567	0.0874924	0.0908703	0.0663666	0.0881767
chr11_67256727_67256936	AIP					0	0	2	0	0	0	0	0	2		0.0742775	0.0388035	-0.0024225	0.0123165	0.0010465	0.0767595	0.0566895	-0.0010465	0.213054	-0.0757155		-0.193087	0.0956645	-0.0581375	0.203914	-0.174338	-0.17482	0.0419305	0.26698	0.0173405	0.164581	-0.0900725	0.13328	-0.0443085	0.0940965	0.0996025	-0.0393415	0.0279405	0.0155295	-0.0004705	0.0311225	0.0090605	0.0590345	0.185741
chr11_67257498_67257695	AIP					0	0	0	0	0	0	0	0	0		-0.0807944	0.0427361	0.0575071	-0.123055	-0.0747684	0.211911	-0.0873814	-0.0100297	-0.134666	0.0303612		0.0072868	0.059202	0.14733	-0.118853	0.0518443	0.0790508	0.0364358	-0.141033	-0.0536874	-0.213819	0.108004	0.152193	0.0181234	0.0210431	0.0663764	-0.0567444	0.0765135	-0.0276249	0.193111	0.200928	0.0675085	-0.0552634	0.0930536
chr11_67257776_67257938	AIP					0	0	0	0	0	0	0	0	0		0.0268986	0.0432246	0.00785375	0.0671308	-0.0330646	0.145218	0.0108063	-0.0337307	0.00308872	-0.143351		0.0789798	-0.00736785	0.160788	0.0326302	-0.143542	-0.123577	0.0869276	-0.0297725	-0.0571596	-0.0992994	0.155297	0.0358069	0.0129269	0.112549	0.110536	-0.0735613	0.104662	-0.117876	-0.00119045	0.00413725	-0.00189615	-0.0367791	0.0463636
chr11_67258248_67258474	AIP					0	0	0	0	0	0	0	0	0		0.112089	-0.166697	-0.121377	-0.118364	-0.0624425	0.0975105	0.0547885	0.0583415	-0.146298	-0.0419855		-0.073413	-0.117478	-0.074898	-0.170187	-0.026247	-0.196912	-0.263495	0.120899	0.068162	0.137246	0.034634	0.000943	-0.03521	-0.14823	0.155888	-0.130076	-0.029275	0.064096	0.124124	-0.129489	-0.091062	0.060426	-0.099141
chr2_29416079_29416318	ALK					0	0	0	0	0	0	0	0	0		0.139131	0.052811	-0.22913	0.108928	-0.08878	-0.018143	-0.203608	-0.051257	0.097597	-0.140361		0.10523	-0.0006815	0.116606	-0.0334775	-0.0155933	0.0033415	-0.0820162	0.197117	0.0738475	0.0659905	-0.0160849	0.0491865	0.0497385	0.17955	-0.0828182	0.0250125	-0.0544779	0.0869545	-0.22989	-0.0040535	0.192384	0.0006815	0.0951675
chr2_29416318_29416558	ALK					0	0	0	0	0	0	0	0	0		0.025509	0.034332	-0.051852	0.061411	-0.180903	-0.046057	-0.171092	0.006617	-0.060472	0.025935		0.107672	0.019303	0.162565	0.07059	0.016491	0.267054	-0.0771085	-0.061518	0.218446	0.177017	0.126564	0.048002	-0.051935	0.083127	-0.063159	0.126909	-0.265974	0.04607	0.099957	-0.125536	0.138893	-0.022854	0.152409
chr2_29416558_29416798	ALK					0	0	0	0	0	0	0	0	0		-0.0513455	-0.0865216	0.0625245	0.0269715	0.0062675	-0.218444	0.0003045	2.25e-05	-0.0427235	0.10034		-0.12707	-0.0767956	-0.131355	0.063784	-0.103327	0.071156	0.017445	0.100243	0.065908	-0.0238366	0.074269	-0.0459624	0.100248	-0.0919309	-0.013238	0.117944	-0.171558	-0.132509	-0.0433126	0.064962	-0.0758596	0.067327	-0.009116
chr2_29419625_29419736	ALK					0	0	0	0	0	0	0	0	0		-0.0102873	-0.323568	0.0585947	0.129922	0.0486231	0.0759768	-0.0080028	0.106595	-0.0597394	-0.0123		0.193609	0.0454432	0.158957	0.091747	-0.19816	-0.178994	0.0188711	0.0200541	-0.0777009	0.0169561	0.0632298	-0.188056	-0.15889	0.0891625	-0.223093	-0.164956	0.05852	-0.144782	0.177199	-0.0415214	-0.00428035	-0.0649503	0.0437467
chr2_29420397_29420552	ALK					0	0	0	0	0	0	0	0	0		0.0273089	-0.192644	0.128371	-0.094811	0.033649	0.0440688	-0.0498523	-0.097207	0.0252308	0.0956083		0.117297	-0.11848	-0.095606	0.0344818	0.131675	-0.0438286	-0.0455224	0.00500755	-0.0384437	-0.0335476	-0.185739	0.066324	-0.076229	-0.00796915	-0.206339	-0.017265	-0.00277015	0.161841	-0.163143	0.041303	-0.0281359	0.0567001	0.112795
chr2_29430026_29430148	ALK					0	0	0	0	0	0	0	0	0		-0.0509735	-0.146724	-0.0029315	0.112302	0.0092985	-0.0002235	-0.284156	-0.0149945	0.0737123	0.0321485		0.0630749	-0.100171	0.0285084	-0.0611557	-0.109979	-0.0523627	-0.0859218	-0.0822378	0.00961945	0.0128482	0.059388	-0.103458	-0.0735488	0.00190475	0.215751	0.186468	-0.0182487	0.0461242	-0.0981668	-0.125136	0.0605328	0.00334335	-0.126392
chr2_29432641_29432754	ALK					0	0	0	0	0	0	0	0	0		-0.125781	-0.00795935	-0.0544005	-0.171068	0.00656415	0.0808863	0.0361119	0.00952105	0.206045	4.385e-05		-0.0123749	0.0404487	-0.069838	-0.0860951	0.0109968	-0.0297199	0.107394	0.116066	0.152697	-0.136083	0.104234	-0.152903	0.112882	0.0320659	-0.0937211	-0.0230265	1.285e-05	0.0168442	0.0419779	-0.151297	0.0543827	0.0161642	0.107177
chr2_29436839_29436957	ALK					0	0	0	0	0	0	0	0	0		-0.0204495	-0.15331	0.295471	0.182251	-0.0258375	0.0770415	-0.104383	-0.0152765	0.111239	0.10775		-0.015732	-0.132691	0.076309	-0.213312	-0.016648	-0.01093	-0.018514	-0.048487	0.099589	0.011315	0.017216	0.06896	-0.058536	-0.227283	-0.020711	-0.050778	-0.138888	0.081134	-0.154335	-0.127221	-0.243251	0.236854	0.036292
chr2_29443561_29443711	ALK					0	0	0	0	0	0	0	0	0		-0.00327755	0.108412	0.0654571	-0.049722	0.00554585	0.0185106	-0.271722	-0.0232226	0.0480573	-0.0803072		0.0828316	0.0653031	0.0228379	-0.158251	0.308575	0.0740898	0.146923	0.171015	0.0666664	-0.0260046	0.313654	0.104962	-2.6e-05	0.169299	0.0594685	0.0062191	-0.0331972	0.122678	-0.0495913	0.0967309	0.0353725	0.0494363	-0.0870707
chr2_29445192_29445292	ALK					0	0	1	0	0	0	0	0	1		0.053797	-0.196241	-0.052885	-0.090223	-0.228202	0.062666	-0.059314	0.070491	0.18628	0.159477		-0.032878	-0.115477	0.034058	-0.025432	0.12689	-0.074864	0.119737	0.033857	0.0822691	-0.042505	0.136248	-0.053283	-0.025185	0.177289	0.128219	0.0552205	-0.157631	0.126337	-0.025375	0.010473	0.0875796	0.0397471	0.130042
chr2_29445372_29445483	ALK					0	0	0	0	0	0	0	0	0		0.043262	-0.133203	-0.253726	-0.155929	-0.106277	0.0625515	-0.056642	-0.072695	-0.126224	0.0588446		-0.0768895	-0.0266505	-0.362989	0.0659365	0.126827	0.208875	0.13862	0.0880954	-0.0486315	-0.0354755	0.0113335	-0.158967	0.173117	0.0411375	-0.0391705	0.258587	0.116984	0.0132185	-0.0032275	0.159814	-0.0049245	-0.0210385	0.13998
chr2_29446197_29446404	ALK					0	0	0	0	0	0	0	0	0		0.145303	0.0411894	-0.0741251	-0.0807011	-0.0211432	-0.0030863	-0.0592231	-0.0692371	0.0524752	0.0467846		-0.137406	0.0947856	-0.0695448	0.111967	-0.25867	-0.0134669	0.0760122	0.0924721	0.226661	0.0887051	-0.167701	0.0598989	0.0312085	-0.225244	-0.0432581	0.0144048	-0.012484	0.149773	0.0945863	0.0302038	0.0757471	-0.121511	-0.10059
chr2_29448316_29448441	ALK					0	0	0	0	0	0	0	0	0		-0.066612	-0.043397	-0.244107	-0.092835	-0.201552	0.090151	-0.001504	-0.014421	0.117322	0.001504		0.125534	0.0356795	0.0439215	-0.0764075	0.0683445	0.0118515	-0.265072	0.0004975	0.196561	0.137513	0.117422	-0.0571725	-0.0494405	-0.0640345	-0.0938035	0.0855835	0.167368	-0.0838625	0.0955895	0.154758	-0.0397275	0.0411615	-0.0051265
chr2_29449777_29449950	ALK					0	0	0	0	0	0	0	0	0		0.132792	-0.158749	0.00783037	0.0579149	-0.0224812	0.0244262	-0.162773	0.110113	-0.0551875	-0.0453713		0.114436	0.184162	-0.186576	-0.0555468	-0.00128795	0.073196	0.0691872	-0.033102	0.00299455	0.240092	0.0287619	0.0751123	-0.028913	-0.0543349	0.0302106	-0.0454468	-0.134607	0.145395	-0.10058	0.152798	-0.170599	-0.0136876	-0.184106
chr2_29450429_29450548	ALK					0	0	0	0	0	0	0	0	0		0.140619	0.145947	0.188649	0.0514514	-0.010052	-0.0142196	-0.110736	-0.0467447	-0.270808	0.148821		-0.0840694	0.130886	-0.0340238	0.171111	0.053502	-0.0368534	0.0455308	0.00617355	-0.0238514	-0.00188355	0.130892	-0.0921734	0.0172167	0.257573	0.198072	-0.0740064	0.134565	0.125261	0.0689954	-0.17294	-0.125273	0.176688	0.0382442
chr2_29451739_29451942	ALK					0	0	0	0	0	0	0	0	0		-0.0060295	-0.166057	0.155122	-0.18643	0.0038715	-0.0435425	0.14664	0.0832415	0.0831255	0.12386		0.0730625	0.20756	0.300196	0.0936205	0.229513	-0.0478905	0.0039615	0.197065	-0.0255785	0.0260185	0.117504	0.0438795	0.0357545	-0.0126165	0.279891	0.115576	0.191001	-0.0102005	0.0450415	0.125382	0.158506	0.153051	0.0692495
chr2_29455159_29455324	ALK					0	0	2	0	0	0	0	0	2		-0.0487933	0.0307632	-0.0457826	-0.0480022	-0.135708	-0.0331212	-0.1381	0.0664095	-0.0778279	0.0800472		0.0403483	-0.0180456	0.0464504	-0.218219	-0.124022	-0.0914445	-0.139677	0.140417	0.00635455	-0.0789175	0.0785616	-0.07218	-0.227873	0.161581	0.0810016	0.0214336	0.134075	0.138699	0.12056	-0.0488589	0.0735599	-0.0914544	0.180729
chr2_29456420_29456572	ALK					0	0	0	0	0	0	0	0	0		-0.0802069	0.0266434	-0.0742121	-0.018477	-0.051568	0.149672	-0.14847	0.0054407	-0.171471	0.1371		0.029746	0.0698711	0.0917301	0.119166	-0.173993	0.0845861	0.0593021	0.0789341	0.0965931	-0.0500484	0.0064101	-0.154526	0.208707	0.0584001	-0.12895	-0.0597892	-0.12128	0.0576751	0.11287	0.25532	0.21005	-0.0332294	-0.157679
chr2_29462535_29462706	ALK					0	0	0	0	0	0	0	0	0		0.000949	-0.10192	-0.013464	0.0640985	0.033333	0.0606881	0.161288	0.106098	0.007578	-0.036239		-0.101474	0.016444	0.0396144	-0.086589	0.125703	0.031024	0.25187	-0.083573	0.0885847	0.190345	0.004771	0.0464776	-0.123013	0.121669	-0.065027	-0.129139	-0.026641	0.0724208	0.130028	0.0790737	-0.016479	0.102086	0.029453
chr2_29473960_29474143	ALK					0	0	0	0	0	0	0	0	0		0.0586417	-0.17478	0.0311267	-0.0158045	-0.191702	-0.163984	-0.0255568	-0.0498884	0.0767539	0.117302		-0.170398	0.201768	0.0116198	0.0127265	0.148522	-0.0156238	0.0724351	0.0704863	0.0132158	-0.0949102	-0.0613396	0.132124	0.101226	0.0649273	0.0044816	0.0066168	0.133625	0.0599339	-0.043534	0.0945609	0.190762	0.0731828	-0.0796902
chr2_29497954_29498103	ALK					0	0	0	0	0	0	0	0	0		-0.001321	-0.113893	-0.068239	0.086189	-0.109677	0.053852	0.002887	-0.164217	-0.151595	0.001321		-0.0384113	0.0057325	-0.0582182	-0.0142955	-0.0011155	-0.052149	0.117406	0.244959	0.173405	0.0822485	-0.0537006	-0.0959379	-0.0635311	0.0144765	-0.190202	0.0500025	0.0713585	-0.0257285	0.154685	0.229963	-0.0077325	-0.0232755	0.103747
chr2_29498257_29498372	ALK					0	0	1	0	0	0	0	0	1		-0.0933105	-0.154474	0.0338731	-0.214052	-0.108231	-0.0735645	-0.177146	-0.0744175	0.154485	0.0004554		0.2919	-0.121772	-0.0851233	-0.0404833	0.0790011	0.0201715	-0.122957	0.102836	-0.0157455	-0.125585	0.0513117	0.0359461	0.0493724	-0.0525501	-0.0619093	-0.127322	0.0161002	-0.113598	-0.0321333	0.0833318	-0.192893	0.122109	-0.0297405
chr2_29519743_29519933	ALK					0	0	0	0	0	0	0	0	0		0.0369913	0.0936916	-0.0641515	0.0009949	-0.0784495	-0.0187085	-0.0602529	-0.18369	0.123724	-0.0272534		-0.0375061	0.164041	-0.217826	0.0601544	-0.106234	0.113689	-0.103428	0.0374322	-0.0467377	-0.0188203	0.0581222	0.0700717	-0.152698	-0.0714049	0.107109	-0.102566	0.0445242	0.0130787	0.0428319	-0.0857549	0.0727825	-0.0834739	-0.0102043
chr2_29541159_29541280	ALK					0	0	0	0	0	0	0	0	0		0.0851098	-0.0081615	0.0084615	0.0167225	0.0489155	-0.187704	-0.126625	-0.108926	-0.192169	0.0081615		0.0995158	-0.0343915	0.0943503	0.0011795	0.0821294	-0.0859845	0.260742	-0.0270385	-0.154699	0.183359	-0.0302255	0.0146065	-0.10861	-0.305588	0.104385	-0.0081645	-0.0665345	0.101709	-0.0252395	-0.0518655	-0.0763735	0.070631	-0.0498955
chr2_29543606_29543758	ALK					0	0	0	0	0	1	0	0	1		0.077671	-0.121654	-0.162768	-0.0109074	0.0356815	-0.158401	0.0492538	0.00304725	-0.158572	0.0999111		0.0422938	-0.0884735	0.267468	0.0581023	0.0372507	-0.187895	0.0875566	-0.102898	-0.0043209	-0.103252	-0.0984185	-0.0906375	0.111226	0.0575964	0.017039	-0.0628369	-0.111437	0.0232289	0.0157292	-0.129932	-0.0463588	0.0220635	0.189349
chr2_29551205_29551357	ALK					0	0	1	0	0	0	0	0	1		0.0567036	-0.0197678	-0.0939717	-0.160175	-0.0786348	0.0894751	-0.289422	-0.0453177	0.131129	-0.0179918		0.0196144	0.00631115	0.201241	-0.251226	0.0947288	0.115792	-0.0560341	0.156041	-0.084659	0.0278681	-0.077588	0.109988	-0.205569	-0.084552	0.0420587	0.0403683	0.0574525	-0.089723	0.256562	-0.0172183	-0.14254	0.129051	0.117613
chr2_29606587_29606735	ALK					0	0	0	0	0	0	0	0	0		-0.0962672	-0.202763	-0.0706549	-0.0802646	0.0522103	-0.0547213	0.019445	0.0806503	0.0495234	0.0146428		-0.0779643	0.175857	-0.0187292	0.0886042	0.0647926	-0.0916028	-0.17371	0.162599	-0.207355	-0.0578618	0.0353465	0.0956022	0.178557	0.050363	-0.122671	0.0340543	0.0894462	0.0210056	-0.0886226	0.197263	0.0315766	0.260242	0.154836
chr2_29754770_29754992	ALK					0	0	1	0	0	0	0	0	1		0.14198	-0.133304	-0.0120055	-0.0567925	0.0173265	-0.0127425	-0.240874	0.0242507	0.0063595	0.1034		0.113069	-0.0885088	-0.125241	0.0493245	-0.186074	-0.0274229	-0.0564442	-0.0374866	-0.0762718	0.0858374	0.0695009	-0.0010963	0.174893	0.0949726	0.0674415	-0.175151	-0.122945	0.17336	-0.187856	0.0467701	-0.156625	-0.025198	0.092761
chr2_29917705_29917890	ALK					0	0	0	0	0	0	0	0	0		-0.133881	-0.150101	0.0898184	-0.151331	0.15447	-0.00469685	-0.132151	-0.0862288	0.00556135	0.172432		-0.213299	0.10425	-0.0184383	0.0997896	0.0923476	0.0751723	0.113152	-0.0611553	-0.0618264	-0.248531	-0.110942	-0.0437474	0.112076	-0.144986	0.0485735	0.040278	0.0495972	0.00544835	-0.0637103	0.0687242	0.196004	-0.0653743	-0.0236425
chr2_29940433_29940573	ALK					0	0	0	0	0	0	0	0	0		0.0044945	-0.0006195	0.0680716	-0.275307	-0.0200045	-0.0915955	-0.0897175	0.0930936	-0.0887745	0.0241105		0.203048	-0.154943	-0.050022	0.027413	0.031843	-0.045196	0.055377	-0.16517	0.0892162	-0.143328	-0.151576	-0.026611	-0.010769	-0.16174	-0.165531	0.0827288	-0.060637	-0.112087	0.058916	0.118045	0.004804	-0.234065	0.014434
chr2_30142848_30143077	ALK					0	0	1	0	0	0	0	0	1		-0.165712	-0.065748	0.095503	0.015287	-0.018794	0.091919	-0.265096	0.001034	-0.131396	-0.05591		0.0013895	-0.0813445	0.246556	-0.0367005	-0.0013895	0.169449	-0.0762515	-0.0208655	0.177643	0.113222	-0.0052125	0.0138165	0.0442825	-0.0667235	0.179014	0.0335465	0.0244965	0.213007	0.0445945	0.12628	-0.0195955	-0.0549345	0.208285
chr2_30143077_30143306	ALK					0	0	0	0	0	1	0	0	1		-0.045164	0.005998	-0.040274	0.050167	-0.027652	0.093997	-0.127365	-0.052224	-0.152172	-0.042673		-0.0096715	0.0747415	0.252178	-0.116417	0.0522965	0.0349845	-0.0283445	0.19136	0.200897	0.0717325	0.150267	0.0111545	0.0838755	0.185385	0.136796	-0.0048995	0.0419305	0.208699	0.160449	-0.153946	0.103339	0.0882135	0.225723
chr2_30143306_30143535	ALK					0	0	0	0	0	0	0	0	0		0.041645	-0.08567	-0.038302	-0.19824	-0.148557	-0.001913	-0.008321	-0.12951	-0.031423	0.141791		-0.0967815	0.0524655	-0.0152145	0.0018885	0.0551835	-0.0415085	0.133493	0.0568015	0.0802705	0.119999	-0.0511045	0.143498	0.138734	-0.22893	-0.158139	0.104116	0.0241245	0.206444	0.120277	0.115244	-0.0132395	0.19022	0.176225
chr5_112043404_112043589	APC					0	0	1	0	0	0	0	0	1		-0.103004	-0.0031135	0.145589	0.0113015	-0.165773	-0.0802205	0.0561625	-0.120538	0.120944	-0.0549845		0.190952	-0.175883	0.0566315	0.0621795	0.0596245	0.0681715	0.193202	0.0517965	0.0052605	0.20139	-0.208625	0.0232495	-0.0179005	0.152161	-0.0081395	-0.0350205	-0.124246	0.0372345	0.222416	0.114447	-0.234484	0.0824385	0.0420405
chr5_112090577_112090732	APC					0	0	0	0	0	0	0	0	0		0.151751	0.0618541	0.0780308	-0.0422752	0.0667665	-0.0148952	0.0852849	-0.0021169	-0.0198638	0.158554		0.208854	-0.0155518	-0.0409658	0.05145	-0.276712	0.14355	0.03918	0.0129025	-0.00885415	-0.139403	0.017073	-0.132845	-0.0132516	-0.0434172	0.0203616	0.00747035	-0.0334132	-0.241976	-0.218692	-0.00073935	-0.144048	-0.0864604	-0.0829408
chr5_112102012_112102117	APC					0	0	1	0	0	0	0	0	1		-0.095572	-0.005295	-0.102053	-0.000494	-0.156662	-0.068769	0.075232	-0.100013	-0.150894	0.254273		0.02652	-0.158111	-0.036716	0.067207	0.0683157	-0.242874	-0.167342	-0.072863	0.0641538	-0.085437	-0.045344	-0.128085	-0.200371	0.03133	-0.247697	-0.118757	-0.220044	0.000788	-0.162017	0.0650961	-0.053291	-0.232688	-0.142007
chr5_112102875_112103097	APC					0	0	0	0	0	0	0	0	0		0.110103	0.078157	-0.097539	-0.131714	0.056021	0.048839	0.025729	0.033485	-0.062652	-0.098967		0.108454	0.0612165	0.103156	0.0630945	0.0331885	0.0009965	0.0855185	0.0292645	0.0728595	-0.0292175	-0.0171845	-0.11645	0.0633745	0.110108	0.0793615	-0.0261515	-0.10647	-0.178621	0.0365565	0.0316865	0.0215775	-0.0058185	0.0463045
chr5_112111315_112111444	APC					0	0	1	0	0	0	0	0	1		-0.381054	-0.234707	-0.0694545	0.0845035	-0.0205275	-0.115906	-0.136882	-0.0990735	0.0807455	0.0029225		-0.196821	-0.0316	0.183555	0.0979108	-0.068952	-0.097804	-0.146588	-0.186074	0.010083	-0.052159	-0.002118	-0.044868	0.0356311	-0.186802	-0.234232	-0.13954	-0.100231	-0.236222	-0.050525	0.156693	0.045298	-0.114805	0.030714
chr5_112116476_112116610	APC					0	0	0	0	0	0	0	0	0		-0.0519283	0.0254328	0.0793039	-0.0119045	-0.107369	-0.153139	-0.0683516	0.0126125	0.0746576	0.00171543		0.0724669	-0.126464	0.0679002	0.0107112	0.138251	-0.216257	-0.0399909	0.0651446	-0.0431432	0.0101858	-0.143101	-0.0504541	0.0222855	-0.0421357	-0.032988	0.100473	-0.0218939	0.0074091	0.0134497	-0.0515647	0.0314746	-0.176373	-0.0899038
chr5_112128132_112128236	APC					0	0	0	0	0	1	0	0	1		0.0462736	0.116477	0.0488381	-0.155761	0.100321	-0.215744	-0.0937615	-0.0902126	0.121593	-0.0124659		-0.040225	0.0756634	0.148745	0.132709	-0.00367205	-0.309813	0.152132	-0.191112	0.102225	-0.0439391	0.0211063	-0.00514555	0.0966204	-0.0394735	-0.254768	-0.0635008	-0.213482	-0.0562371	-0.202381	-0.00467155	-0.101057	-0.112781	0.125564
chr5_112136965_112137090	APC					0	0	2	0	0	0	0	0	2		0.113676	-0.0018258	-0.237531	-0.157468	0.0586428	0.0018258	-0.0487588	-0.134697	-0.0068245	0.0343704		0.212281	0.0679987	-0.365807	-0.0194132	-0.125271	-0.179018	-0.0926556	0.0359728	0.139053	0.0918081	0.118981	-0.0518129	-0.0220411	0.0003421	0.0481246	0.124654	0.0420849	-0.0111124	-0.128785	-0.149741	-0.200356	-0.341313	0.0578544
chr5_112151181_112151300	APC					0	0	0	0	0	0	0	0	0		-0.00406432	-0.0605782	-0.00823665	-0.0560115	-0.0942839	-0.1818	-0.00510192	0.0681541	0.0942843	0.0290968		0.094014	-0.140875	-0.163472	0.0492777	-0.0485011	-0.0804358	-0.129295	-0.118574	-0.061657	0.0475388	-0.172047	0.070349	0.100694	0.0515918	0.00026705	0.016427	-0.105667	-0.0944234	-0.0288267	0.0558562	-0.170031	-0.142587	-0.0629607
chr5_112154652_112155051	APC					0	0	0	0	0	0	0	0	0		0.0275745	0.0002935	-0.0932307	-0.101317	0.0072445	0.0271895	-0.0057265	0.0264485	-0.135787	0.0746055		0.007347	-0.0758475	0.016156	0.055627	-0.0678729	0.055956	0.050424	0.015623	-0.138578	-0.0804266	0.16444	-0.0843223	-0.014428	0.042184	0.119126	0.014127	0.012136	0.031037	0.021416	0.045755	-0.027046	-0.067931	-0.05872
chr5_112157582_112157698	APC					0	0	0	0	0	0	0	0	0		0.16786	-0.0516271	-0.0594235	0.11072	-0.0228614	-0.274651	0.0969546	0.0442544	-0.138052	0.0707336		-0.0148416	0.115545	-0.0610342	0.177454	-0.115563	0.0125615	-0.0269718	0.0922205	0.0384845	0.126094	-0.0128236	-0.0625353	-0.0860519	0.0178455	0.0302375	-0.0606046	0.0530185	-0.0420227	-0.0288996	-0.31917	0.0836735	-0.246031	-0.0400052
chr5_112162794_112162954	APC					0	0	0	0	0	0	0	0	0		0.186453	0.0770895	0.0113515	-0.152301	0.125336	0.0910675	-0.0689111	-0.0471811	0.104953	-0.0629268		0.132581	0.0512215	0.142613	0.0843685	-0.0196835	0.132019	0.0204605	0.148681	0.0130285	-0.0216175	-0.158297	-0.0087635	0.146438	-0.0744149	-0.0881568	-0.108166	-0.0504695	0.0014385	-0.281096	-0.0270297	-0.263953	-0.186466	0.0693665
chr5_112163614_112163714	APC					0	0	0	0	0	0	0	0	0		-0.0277225	-0.167558	0.0120525	-0.0549935	0.148214	-0.0811645	-0.0591485	0.0476645	-0.0063395	-0.144497		-0.215735	0.22629	-0.175627	-0.123669	-0.244615	-0.0124475	0.191468	-0.230353	-0.212458	0.0543385	-0.18075	-0.0096905	-0.244474	-0.1505	-0.293307	0.0362755	-0.0675995	0.0421425	-0.0176495	0.0353195	0.15752	0.0449675	-0.0071735
chr5_112164542_112164679	APC					0	0	0	0	0	0	0	0	0		-0.185337	0.0041847	-0.142267	0.0294843	-0.0858049	0.107992	0.0415464	0.174472	-0.0185027	0.0818572		0.0200462	-0.113929	0.0128898	0.124026	-0.214139	0.0502681	-0.00167037	-0.00378657	-0.174606	-0.138473	0.0684204	0.145865	-0.125338	0.0854382	0.132793	0.0229706	0.0999174	0.195097	0.151232	0.0439324	-0.0831199	0.118258	-0.197432
chr5_112170637_112170872	APC					0	0	0	0	0	0	0	0	0		0.0144485	-0.103283	0.0252955	0.0157965	0.0225275	-0.0720105	0.156783	-0.0070185	-0.0233245	0.107217		0.104417	0.0097565	0.110123	-0.0335675	-0.0210235	0.0060065	0.0499575	-0.0159025	-0.0558305	-0.0497575	0.169023	-0.182722	0.0706355	-0.0431445	0.0096555	-0.0273825	-0.144931	0.10276	0.0061835	-0.0116845	-0.0591545	0.0370585	0.120667
chr5_112173239_112173502	APC					0	0	0	0	0	0	0	0	0		0.035657	-0.05384	0.057681	-0.025921	-0.080106	-0.020146	0.03815	-0.008745	-0.042778	0.046189		-0.071811	-0.057568	-0.135864	0.156857	-0.040271	-0.098559	0.076854	0.068796	-0.015105	-0.052318	0.026555	-0.010423	0.089559	-0.023449	-0.113648	0.002802	-0.12069	0.014021	-0.148684	-0.022142	-0.128721	-0.108498	-0.029966
chr5_112173502_112173766	APC					0	0	0	0	0	0	0	0	0		-0.0616935	-0.0291465	0.0732655	0.130235	-0.0060485	0.103722	-0.0308455	-0.0217065	-0.0518375	0.0777655		0.0165155	-0.0627655	0.0977515	0.0105855	-0.0905135	0.0580915	-0.0603455	0.0834255	-0.0726135	-0.110715	0.0039425	-0.0151615	-0.0024835	-0.0177325	-0.0408685	0.0117965	-0.0582715	-0.0139725	-0.0254925	-0.0071735	0.0433515	-0.115447	-0.0718105
chr5_112173766_112174030	APC					0	0	0	0	0	0	0	0	0		0.0001745	0.0813755	-0.0249395	0.0702275	-0.0042325	0.0615215	0.0633225	-0.0250315	-0.0709765	-0.0318985		-0.133089	0.085915	-0.044933	0.071639	0.023894	-0.080433	-0.026655	0.05138	-0.04204	0.048144	-0.131371	0.183296	0.082398	0.094721	-0.001345	-0.00823	0.010719	-0.072435	-0.079518	0.115505	0.107173	-0.068003	-0.22979
chr5_112174030_112174294	APC					0	0	0	0	0	0	0	0	0		0.031256	-0.160413	-0.053709	0.003514	0.090352	-0.104956	-0.030826	-0.155716	-0.066471	0.006991		-0.166164	-0.046793	-0.118715	-0.079043	0.034733	0.001847	0.086048	-0.06509	-0.059537	0.001013	-0.063485	0.016867	0.074873	-0.038339	0.022704	0.039959	0.074808	-0.064946	0.084447	-0.263575	-0.039706	-0.15283	-0.220858
chr5_112174294_112174557	APC					0	0	0	0	0	0	0	0	0		-0.023365	-0.128937	-0.038839	-0.0976994	0.143977	-0.045936	0.007815	-0.18398	0.022057	0.151387		-0.352344	-0.13768	0.0222605	-0.0483555	-0.239493	-0.0672455	0.0804325	-0.162722	-0.0916835	0.0112335	-0.0285145	-0.132667	0.0771825	-0.0712175	0.13296	-0.0524885	-0.0483115	-0.118591	-0.106289	-0.140937	-0.0324125	-0.103958	-0.15225
chr5_112174557_112174821	APC					0	0	0	0	0	0	0	0	0		0.0049545	-0.182718	-0.0303005	-0.0025955	0.0938155	0.161088	-0.0768095	-0.157683	0.100935	0.0676445		-0.100374	0.008861	-0.011897	-0.098129	-0.016174	-0.026326	-0.128383	-0.122121	-0.033903	-0.027098	0.041424	-0.045385	-0.043189	-0.014914	-0.05889	-0.085458	-0.099479	-0.13201	0.024218	-0.100835	-0.048778	-0.026737	-0.147023
chr5_112174821_112175085	APC					0	0	0	0	0	0	0	0	0		-0.0524231	-0.0020705	0.0124265	0.0696365	0.0605185	0.0694645	-0.129997	-0.12941	-0.0505896	-0.0217085		-0.090734	0.132445	-0.176199	-0.043272	0.082422	-0.214118	-0.02813	-0.116654	-0.007215	-0.014084	-0.221042	-0.073903	-0.062415	-0.103188	-0.048251	-0.003017	0.037974	-0.073286	0.027728	0.002934	0.017462	-0.082657	-0.019133
chr5_112175085_112175349	APC					0	0	0	0	0	0	0	0	0		-0.0377304	-0.132142	0.0360615	0.0330804	0.0784844	0.0176185	-0.0819327	0.12677	0.00388645	0.0402215		-0.06996	0.071946	-0.168945	0.013109	-0.004836	-0.012257	0.095209	-0.205297	-0.108036	0.093162	-0.110659	-0.024494	-0.146386	0.107312	-0.0985158	-0.055492	0.104855	0.018858	0.059749	-0.05242	-0.028455	-0.0919846	0.003056
chr5_112175349_112175612	APC					0	0	0	0	0	0	0	0	0		-0.0738838	-0.0516293	-0.0184991	0.0233868	0.0991848	0.0921538	-0.0853593	0.0283688	0.0279498	-0.108255		0.0140544	0.245834	-0.0498459	0.00171925	0.0873734	0.0588023	-0.0613567	0.0638474	0.152982	-0.00487635	-0.0111133	0.0997494	0.0134544	0.0461223	-0.126202	-0.0666162	0.0280964	-0.0352418	0.0690284	-0.0516526	-0.245866	0.0214244	0.0659163
chr5_112175612_112175876	APC					0	0	0	0	0	0	0	0	0		-0.106376	0.0049575	0.0275605	-0.0296205	-0.0840515	0.0384895	-0.0319465	0.0462825	0.0344585	-0.117587		0.124424	0.0219765	-0.0251975	-0.0567085	0.0551455	-0.0253565	-0.0615755	-0.0138275	0.0153435	-0.0734615	-0.0984125	-0.0073515	-0.0255805	-0.0550365	-0.0949375	-0.0210645	0.0634035	-0.259283	0.0383325	-0.135393	-0.0040125	0.0496805	0.0062135
chr5_112175876_112176140	APC					0	0	0	0	0	0	0	0	0		-0.0624666	-0.0671153	0.0418155	0.142035	0.0829065	-0.0210835	0.0294515	-0.0402675	-0.0310225	0.0280515		0.0378725	0.107936	0.0703215	0.0133105	-0.0158835	-0.0971242	-0.0522235	-0.0783406	-0.0422965	-0.0293145	-0.139946	-0.196974	0.0309235	-0.0542015	-0.0420005	-0.0238955	-0.0691175	-0.165757	-0.0932861	-0.0888563	-0.0437565	0.0130235	-0.0509015
chr5_112176140_112176404	APC					0	0	0	0	0	0	0	0	0		0.106007	-0.136301	-0.088223	0.014554	0.160146	-0.04704	-0.063457	-0.044675	-0.066407	0.08642		0.105289	-0.0965765	0.0387165	0.0078565	0.0212335	0.0683445	0.0683565	0.0159445	0.0880835	0.0427735	0.11603	-0.141857	0.184636	-0.0938195	-0.0041375	-0.135305	0.0035765	-0.0605695	0.0156335	-0.0339845	-0.0028255	0.0506995	-0.0318295
chr5_112176404_112176667	APC					0	0	0	0	0	0	0	0	0		-0.0373025	0.122448	-0.112363	-0.131778	-0.0024215	-0.0692854	0.0360245	0.0014795	-0.221874	-0.0022365		0.0671095	-0.104249	-0.0213615	0.0013625	-0.0586885	0.184501	-0.0429775	0.120495	0.0762905	-0.0233115	-0.227197	-0.128127	-0.0370075	0.154303	-0.0157455	-0.0279885	0.0539045	-0.0541165	-0.0280195	-0.0107845	-0.10276	-0.0074475	-0.0317775
chr5_112176667_112176931	APC					0	0	0	0	0	0	0	0	0		-0.131932	-0.005041	0.032352	-0.068019	0.098846	-0.009472	-0.139259	-0.025866	-0.126446	0.046229		-0.123115	0.054347	-0.16632	0.092535	0.043217	0.069372	0.028971	-0.031282	0.195056	-0.009342	0.048847	-0.06018	-0.020788	0.098487	-0.217183	0.087863	0.084519	0.061666	-0.052771	0.009183	-0.165442	-0.05029	-0.015731
chr5_112176931_112177195	APC					0	0	0	0	0	0	0	0	0		-0.018138	-0.017123	0.117556	-0.008347	-0.098128	0.080392	-0.023656	-0.140915	0.008347	0.069767		-0.222505	-0.0229005	0.0071935	0.0638765	0.12968	0.0158295	0.0765375	-0.115461	-0.0146345	0.0352385	-0.0939485	-0.0071775	-0.16061	0.0309745	-0.0331785	0.0747805	-0.0272775	0.0400455	-0.0565385	-0.0565225	0.0471265	-0.107803	-0.0438535
chr5_112177195_112177459	APC					0	0	0	0	0	0	0	0	0		-0.116217	-0.035002	-0.086052	-0.123776	0.084361	0.00985	0.079702	-0.017066	-0.110641	0.072335		-0.0952325	0.0212485	0.123009	0.0827175	-0.0105135	-0.0177385	0.0721345	-0.161457	-0.127937	0.0589905	-0.0913235	-0.0284075	0.0107485	0.0726495	0.0329425	-0.126184	0.0002735	-0.144375	-0.125709	0.0536195	-0.139902	0.0679565	-0.0221525
chr5_112177459_112177722	APC					0	0	0	0	0	0	0	0	0		0.0249485	0.0556225	-0.0389315	0.0280415	-0.0221545	0.0310285	-0.116459	0.0434105	0.0797415	-0.0223095		0.0179035	0.0310655	0.113304	0.0189535	0.0792545	-0.158214	-0.108178	-0.200525	-0.125083	0.131254	0.108304	-0.0733685	-0.0699355	0.0001065	0.0081745	-0.169622	-0.0001065	-0.211285	-0.125281	-0.0267025	-0.110167	-0.0882165	-0.119838
chr5_112177722_112177986	APC					0	0	0	0	0	0	0	0	0		0.0991935	-0.0150375	0.0313225	-0.151157	-0.0295375	-0.0050635	-0.0045485	0.0614345	-0.0056045	0.0941705		0.124217	0.0264105	-0.0611705	0.0297355	-0.101362	-0.0686915	-0.0303275	-0.121746	-0.0316715	0.111288	-0.0396085	-0.114581	-0.104162	0.0612815	-0.0074385	0.0433715	0.146785	-0.0891675	0.0615575	-0.0409515	0.121874	0.0457545	0.0426245
chr5_112177986_112178250	APC					0	0	0	0	0	0	0	0	0		0.018457	-0.081006	0.14433	-0.008431	-0.141877	0.03864	-0.061298	-0.005206	-0.019336	0.121204		-0.069172	-0.007936	0.069387	0.003207	-0.124001	-0.080766	-0.010543	-0.094698	-0.045815	0.158613	0.105417	-0.232214	-0.017728	0.103743	0.058685	0.004557	0.08462	0.029556	0.025475	-0.124698	0.002797	0.027371	0.179554
chr5_112178250_112178514	APC					0	0	0	0	0	0	0	0	0		-0.048255	-0.193854	0.057291	-0.048213	0.020108	-0.158126	-0.029139	0.005673	-0.045772	-0.04309		0.16704	-0.12791	0.017667	-0.000572	-0.012892	-0.131363	-0.004197	0.055981	0.067032	-0.005608	-0.021003	-0.127164	0.018004	0.052529	-0.00593	-0.044044	0.015235	0.101345	0.128439	0.061231	-0.053441	0.002075	0.062696
chr5_112178514_112178777	APC					0	0	0	0	0	0	0	0	0		-0.014741	-0.163405	0.036445	-0.100966	0.079133	0.064286	-0.076087	0.014049	-0.010563	0.054312		0.0385345	0.0263075	-0.109069	-0.0267485	0.0673325	-0.0132605	-0.0511665	-0.0999245	-0.0488215	-0.0992675	-0.0591365	0.0291335	0.0486015	0.0141385	0.0022605	0.135597	-0.0121865	-0.0008775	0.120432	-0.0880725	0.164979	-0.0867365	-0.0415085
chr5_112178777_112179041	APC					0	0	0	0	0	0	0	0	0		0.007652	-0.070269	-0.00051	-0.058087	-0.013931	-0.042364	0.039705	0.084164	0.053283	0.02777		-0.136499	0.0670555	-0.0672015	-0.0225345	0.0329405	-0.0716815	0.0014845	-0.0856135	-0.0802975	-0.0016755	0.0399895	-0.0896635	-0.150486	0.0878335	0.144819	-0.0164745	0.0470555	0.237592	0.0861605	-0.0371785	0.0519955	0.0571605	0.0104175
chr5_112179041_112179305	APC					0	0	0	0	0	0	0	0	0		-0.0822095	-0.0158975	-0.115157	0.0315205	0.0884945	-0.0418505	0.0071685	0.0312245	-0.0092995	0.0521165		0.075289	-0.166241	0.076002	0.0768	-0.101693	-0.108254	0.06517	-0.143248	0.105277	0.037846	0.053305	-0.082335	-0.071198	-0.095112	-0.071261	0.006236	-0.11277	-0.089917	-0.06985	0.040512	-0.013906	-0.101894	-0.08079
chr5_112179305_112179569	APC					0	0	0	0	0	0	0	0	0		-0.172029	0.0330995	0.0272965	-0.0063425	-0.0590385	-0.0822155	0.0754005	-0.0609735	0.128295	-0.0600835		0.0709225	-0.0963565	0.208585	0.0751165	-0.0629655	-0.0389665	0.0431545	-0.150529	0.0621765	0.158338	0.0762455	-0.294638	0.0105665	0.14329	-0.0386515	0.0498455	-0.102491	0.0045525	-0.0850385	0.101316	-0.0067095	-0.0249345	-0.0828945
chr5_112179569_112179833	APC					0	0	0	0	0	0	0	0	0		-0.121714	0.010768	0.035247	-0.042268	0.04452	0.071699	0.119176	-0.102815	-0.030603	0.068059		-0.075338	0.0490625	-0.248338	-0.0152745	-0.0462885	0.136313	0.0375945	-0.0180885	-0.0729066	0.0759245	-0.0549642	-0.207597	0.123301	0.0583575	-0.0274095	-0.0494745	-0.0732647	0.0937945	-0.174756	0.0409455	0.0307305	0.0407415	-0.0787708
chr14_20923783_20923883	APEX1					0	0	0	0	0	0	0	0	0		0.0771519	0.0119211	0.0297477	0.0543929	-0.0141402	0.18409	0.0397712	-0.0503041	-0.120266	-0.243521		-0.030521	0.111807	-0.087586	-0.280694	0.174078	-0.026285	0.0533742	0.17273	0.0384158	-0.031724	0.057207	0.14679	-0.121241	-0.045599	-0.277327	0.102346	0.0757603	0.0838016	0.0372437	0.004984	-0.035426	-0.047793	-0.203252
chr14_20924062_20924270	APEX1					0	0	0	0	0	0	0	0	0		0.193136	-0.0560942	0.16836	-0.15967	0.0317055	0.106659	-0.0131634	-0.104137	-0.144652	0.117348		-0.0419165	-0.0459977	-0.0500861	0.0967454	-0.0537648	0.104112	0.0876774	0.0885449	0.0925044	-0.0929289	-0.0218283	-0.234257	0.00071335	0.0229377	0.0677471	0.0395569	0.158908	-0.0332118	0.0223698	-0.00629855	-0.0543585	0.010342	-0.0592908
chr14_20924816_20925029	APEX1					0	0	0	0	0	0	0	0	0		-0.0265085	-0.0649035	0.0150685	0.0168785	-0.0031915	-0.151819	-0.0983955	0.0181055	0.0085415	0.136836		-0.101722	0.041784	0.129875	-0.031909	-0.025714	0.028816	-0.0977154	0.031517	-0.127368	-0.029974	-0.133262	0.031033	-0.0806771	0.112296	0.029587	0.099651	0.09748	0.085617	0.003548	-0.130621	0.109425	-0.057754	-0.0674406
chr14_20925139_20925408	APEX1					0	0	0	0	0	0	0	0	0		-0.0623105	-0.0518295	0.0303175	-0.0656295	-0.0623425	0.0907645	0.0278235	0.0247955	-0.0027185	0.0261365		-0.160022	0.010422	0.19462	0.020017	0.074759	-0.020457	0.035423	0.045452	0.077496	0.15666	0.012056	0.072522	0.009233	-0.026898	-0.0564304	0.078272	0.001315	0.208911	0.08709	0.01671	-0.005698	0.070563	0.019482
chr14_20925408_20925677	APEX1					0	0	0	0	0	0	0	0	0		0.0442105	-0.0342215	-0.0619735	-0.161423	-0.0480825	0.133337	0.0706315	0.0669095	0.127395	-0.0432975		0.0501085	0.0609555	0.148611	0.0172265	-0.171824	-0.0369267	0.0079685	0.0870795	0.0755285	0.0738905	0.0905985	-0.0362691	0.0453085	0.0361275	0.163671	-0.188965	-0.0265555	0.0106885	0.0405195	0.0127045	0.105344	0.0774165	-0.0688147
chr11_108093548_108093923	ATM					0	0	0	0	0	0	0	0	0		0.130901	-0.061956	0.226061	0.008293	-0.048436	0.0160843	0.222682	0.123617	-0.06077	0.0706059		-0.013257	-0.005575	0.21666	-0.070718	0.016677	0.031362	0.157572	-0.019698	0.0557054	0.0893858	0.224784	0.0438088	-0.007579	0.015959	0.0905841	0.045173	0.0949906	0.0848139	0.059037	-0.130512	0.0822027	0.0814188	-0.023683
chr11_108098311_108098433	ATM					0	0	0	0	0	0	0	0	0		0.153072	-0.000834	0.035572	0.01913	-0.0345525	-0.0350656	0.025067	-0.141009	0.094351	0.054992		0.068431	-0.011552	-0.038168	-0.044361	0.024444	-0.142588	-0.011775	0.039122	-0.0497514	-0.136507	0.038772	-0.463657	0.175804	0.005773	-0.289187	-0.17729	-0.0528361	0.035809	0.058315	0.173281	-0.200246	-0.044521	-0.0891201
chr11_108098492_108098625	ATM					0	0	0	0	0	0	0	0	0		-0.121004	-0.0546618	-0.046362	-0.0618926	0.016043	0.15059	0.076481	0.009454	0.00055	0.112381		-0.07607	-0.123859	-0.0865895	0.0661685	0.0873255	0.0477835	0.0208775	0.0126285	-0.0732452	0.0382305	0.106088	-0.136762	0.0471145	0.27823	-0.0785281	-0.0749723	0.171621	-0.198884	-0.127818	0.0472195	0.0925705	-0.0134465	-0.0971367
chr11_108099894_108100060	ATM					0	0	1	0	0	0	0	0	1		-0.020648	-0.017896	-0.003721	-0.198187	-0.002519	0.043304	-0.08032	-0.115226	0.203287	0.057865		-0.285833	-0.0946385	0.0964695	-0.125806	-0.0326925	-0.139462	-0.0955615	0.0279645	0.0542705	-0.292192	-0.349038	-0.0300475	-0.361719	-0.0241225	-0.0644345	0.0467275	-0.0567215	-0.122451	-0.213249	-0.0819205	-0.174052	-0.178495	-0.115878
chr11_108106386_108106571	ATM					0	0	0	0	0	0	0	0	0		0.0215428	0.0655726	0.0462196	-0.0600131	0.0265028	-0.0175145	-0.0499485	-0.0034635	-0.120866	0.0034635		0.0087607	0.0196731	0.11305	0.130897	0.0047701	-0.118542	0.0298388	0.131917	0.161375	0.247952	0.0176094	0.0079763	0.0328944	-0.0975149	-0.172272	-0.016823	0.0553728	0.0106404	0.0338862	0.0273755	0.12224	-0.067189	0.266165
chr11_108114669_108114855	ATM					0	0	0	0	0	0	0	0	0		-0.121983	-0.003907	-0.196505	-0.179661	0.0052912	0.0752411	0.0995431	-0.014354	0.003907	0.0685556		-0.17682	-0.0692924	-0.0532135	0.0577088	-0.0288153	-0.0333843	0.0529962	-0.0774743	-0.0968514	-0.11041	0.0327697	0.0430751	0.0286289	-0.0584322	-0.0920463	0.0293861	0.0414658	0.0666695	0.144305	-0.164477	0.0876589	-0.11142	-0.0706683
chr11_108115504_108115763	ATM					0	0	0	0	0	0	0	0	0		0.030289	0.078442	-0.049529	0.042773	-0.030244	0.025833	0.006012	-0.002265	0.009961	-0.039291		-0.065627	-0.165112	0.02359	-0.011576	-0.101789	0.035876	0.026981	-0.356262	0.054696	0.013424	0.073136	-0.0882389	0.095252	0.038285	-0.21266	0.208772	0.003399	-0.041844	0.189026	-0.050306	-0.11099	-0.033906	-0.144457
chr11_108117680_108117864	ATM					0	0	0	0	0	0	0	0	0		-0.104607	0.15161	0.065186	0.129002	0.100962	0.0636635	0.200458	-0.0389056	-0.168908	0.0972247		-0.0257521	-0.226525	-0.0543847	0.0547986	0.0406823	0.0563851	-0.145596	-0.0792994	-0.0639191	-0.0972519	0.0958729	-0.0299034	-0.170435	-0.247895	-0.202218	-0.091301	-0.0186324	0.146319	-0.13887	-0.109986	-0.0705466	-0.081162	-0.0741529
chr11_108119649_108119839	ATM					0	0	0	0	0	0	0	0	0		-0.187903	-0.005245	0.129745	0.0178959	-0.199958	-0.134479	0.0450561	0.0164382	-0.10858	0.147108		0.0440374	-0.00471925	-0.172844	-0.0271396	0.030396	-0.177935	0.114557	-0.120613	0.00098515	0.00825115	0.00872085	0.0378027	-0.170819	-0.417237	0.0764785	0.00047065	-0.0422683	-0.0751548	-0.15013	0.138685	-0.107537	0.0567646	0.151663
chr11_108121417_108121809	ATM					0	0	0	0	0	0	0	0	0		-0.143277	0.0016065	-0.0016065	-0.0607018	0.0434945	-0.0874957	-0.1457	0.143069	-0.0186347	0.153435		-0.16788	-0.0750406	0.0418367	0.0469497	-0.137761	0.0969837	-0.0536798	-0.0623763	0.00026395	0.0930087	-0.00026395	0.0705667	-0.0692379	-0.0865887	-0.10575	0.0341267	-0.113549	-0.0506127	-0.0348523	-0.0722682	-0.0261033	-0.0864175	-0.131317
chr11_108122553_108122768	ATM					0	0	0	0	0	0	0	0	0		-0.103102	-0.00128075	0.020286	0.0385899	-0.0606413	-0.0236326	0.0704702	-0.076438	-0.0381213	0.0634752		-0.029311	0.0732646	0.00946015	-0.0101497	0.0315296	-0.154052	0.161056	0.0283266	-0.0176724	-0.0918911	-0.197014	0.0333017	-0.0922926	0.0891547	-0.0284141	-0.105553	-0.119619	0.117776	-0.150509	-0.136595	0.0914236	0.0205637	-0.0991457
chr11_108123533_108123649	ATM					0	0	0	0	0	0	0	0	0		-0.116977	-0.13633	0.0846097	-0.224149	-0.002569	0.0837157	-0.0404017	0.0497706	-0.268599	-0.0822847		-0.196503	0.0909226	-0.144529	-0.032634	-0.122926	-0.0259512	-0.133716	-0.093631	-0.12874	-0.273667	-0.00581146	0.000581025	-0.0911872	0.0365493	-0.121104	-0.0503628	0.0264666	-0.0201395	-0.0107558	-0.211465	-0.136773	-0.15767	-0.185813
chr11_108124530_108124776	ATM					0	0	0	0	0	0	0	0	0		-0.00236035	-0.115254	0.0892133	-0.29512	-0.0851597	0.0902822	0.0580153	0.0401784	-0.095615	0.136675		-0.030282	-0.123425	0.0277117	-0.0079374	-0.120229	-0.0258403	0.0027552	-0.134935	0.0152157	-0.0755272	0.0189747	0.0043101	-0.0249581	0.110878	-0.348542	-0.240085	-0.229737	0.109451	-0.170508	0.0221547	-0.0437756	-0.0539894	0.0368127
chr11_108126931_108127077	ATM					0	0	0	0	0	0	0	0	0		-0.0910409	0.105677	-0.0417264	-0.0423615	0.107274	-0.115074	0.0299096	-0.0434554	-0.0613215	0.0342486		0.00056575	0.0310662	-0.0922691	0.0737199	0.0807048	0.0623269	-0.0574329	-0.261341	0.105376	0.103098	0.0287555	0.00493075	0.0909579	-0.146815	-0.00056575	-0.00552205	-0.0802624	-0.0711043	0.139058	-0.0334104	0.0913179	-0.119783	-0.137119
chr11_108128197_108128343	ATM					0	0	0	0	0	0	0	0	0		-0.0826014	-0.0366704	0.124086	0.0799156	-0.0562025	0.0365452	-0.0837815	-0.0849535	0.0112824	0.202701		-0.268021	0.0158789	0.00046705	-0.0916169	-0.125739	-0.00386545	-0.126902	-0.161743	-0.0852999	0.0948145	0.0102274	-0.0378016	-0.0411747	0.110052	-0.0750539	-0.00046705	-0.0458553	-0.196153	-0.0688359	-0.0824049	-0.159371	-0.122179	0.126281
chr11_108129702_108129812	ATM					0	0	0	0	0	0	0	0	0		-0.0348955	-0.0140605	-0.0634485	-0.0287435	0.0863715	-0.207943	0.0391185	-0.0602235	0.0005295	-0.183796		0.0280545	0.0457195	-0.153757	-0.0079145	0.119407	-0.090031	0.0909435	0.0040585	-0.104538	0.0281745	-0.0618805	0.0315165	-0.102072	-0.123325	-0.0628815	0.179469	0.104884	0.0098515	0.104678	0.100907	-0.0407385	0.0969105	-0.261949
chr11_108137887_108138079	ATM					0	0	0	0	0	0	0	0	0		0.0218655	0.0456905	-0.107464	0.0284225	-0.0379615	0.0026115	-0.0491745	0.0138295	0.0297985	-0.119368		0.154915	0.009819	0.059142	-0.02451	-0.005222	-0.0999903	0.052496	0.039414	-0.106537	-0.0736937	0.076834	0.018158	-0.0839352	0.055421	0.009865	-0.050897	-0.2404	-0.181583	-0.04085	-0.017189	-0.0604891	-0.058783	-0.158513
chr11_108139126_108139346	ATM					0	0	0	0	0	0	0	0	0		0.193123	0.0358845	-0.0546775	0.0602815	-0.157772	0.183867	-0.0241715	-0.0376435	0.0677875	-0.0559365		-0.077664	-0.059566	0.078351	-0.097066	0.062337	-0.029424	0.116154	-0.027023	-0.140304	0.04305	0.101875	-0.050945	-0.054852	-0.165561	-0.23318	0.076114	0.025129	0.010276	-0.045066	-0.033056	-0.020877	0.078193	0.012961
chr11_108141780_108141883	ATM					0	0	0	0	0	0	0	0	0		-0.0225472	-0.0874834	0.0987719	0.188323	-0.222048	0.00332495	-0.0379791	-0.10504	0.052451	0.075087		0.073071	0.070246	-0.289592	-0.0887444	-0.206232	-0.217784	-0.0915535	0.0103099	0.129093	-0.0244234	0.035057	0.252217	-0.10739	-0.0238106	0.0295107	-0.0494258	-0.0556886	-0.0920656	-0.0450828	0.031096	-0.215018	0.100157	-0.0210636
chr11_108141967_108142143	ATM					0	0	0	0	0	0	0	0	0		-0.010368	-0.01456	0.021285	-0.161783	-0.108964	0.0426	-0.076558	0.140381	0.117826	0.162304		-0.040864	-0.0895973	0.147914	0.014701	0.069307	0.080327	-0.00772	0.027345	0.084998	-0.0555168	0.130236	0.000648	0.034627	-0.005219	-0.172723	-0.0941087	0.095706	-0.038083	-0.0547477	0.09258	-0.0864154	-0.01043	0.050302
chr11_108143246_108143346	ATM					0	0	1	0	0	0	0	0	1		0.0955798	-0.0195715	0.109726	0.176512	0.0534718	0.144907	-0.0496576	-0.0775812	-0.0709522	0.045429		0.0443092	0.103655	-0.0632117	0.139856	-0.0581306	-0.123997	-0.103279	0.0327402	-0.116661	0.0620622	-0.159889	-0.0392097	-0.0874565	-0.0574778	-0.213892	-0.106303	-0.174356	0.00306815	-0.185348	-0.0313838	-0.0654862	-0.242816	-0.120985
chr11_108143438_108143589	ATM					0	0	0	0	0	0	0	0	0		0.021363	0.035694	0.136195	-0.074347	-0.020701	-0.005368	-0.117622	-0.017039	0.042511	0.134523		-0.094879	0.038939	0.033306	-0.014233	-0.158953	-0.148992	-0.001583	-0.033511	-0.145442	-0.068719	0.027199	0.007413	-0.022106	-0.179931	0.00182	0.054836	0.025084	0.078523	-0.1602	0.018047	-0.053589	-0.141492	0.020237
chr11_108150207_108150345	ATM					0	0	0	0	0	0	0	0	0		0.0493339	-0.00329695	-0.0771814	-0.0676757	0.0999549	0.042498	0.050634	-0.0680443	0.0170479	-0.106896		0.0354382	-0.0882156	-0.00847505	-0.0855506	-0.0385945	-0.0231135	-0.0354383	-0.0860346	0.138381	-0.0381062	0.0827892	-0.0119756	0.142806	-0.0125777	0.00562405	0.0108416	0.179055	-0.125768	0.127552	0.105476	-0.0790007	0.128471	-0.00876075
chr11_108151711_108151905	ATM					0	0	0	0	0	0	0	0	0		-0.252731	0.034196	0.099895	0.101404	0.128791	-0.0763508	0.062417	0.058702	-0.109598	-0.134635		0.0047125	-0.25239	-0.0227245	0.106695	0.15247	-0.10672	-0.141911	-0.010188	-0.0426143	0.0189165	0.0018925	0.0498505	0.158146	-0.0519365	0.223879	-0.0964798	0.0349565	0.0453825	0.0655045	0.0343785	0.0490375	0.0202685	0.0676685
chr11_108153426_108153616	ATM					0	0	0	0	0	0	0	0	0		-0.01081	0.029502	-0.113108	-0.017618	-0.159387	0.019027	-0.001728	0.010366	-0.158507	-0.134266		-0.0984757	0.123377	-0.2103	0.0014455	-0.184903	-0.0605045	-0.0326475	-0.295868	-0.0550645	0.143127	0.0351305	-0.0001765	0.0257775	0.0235955	-0.0903461	-0.122027	0.10838	-0.0406815	0.143085	0.0043945	-0.0082115	0.0618585	-0.0383495
chr11_108154943_108155210	ATM					0	0	0	0	0	0	0	0	0		-0.0767427	0.001218	0.096116	-0.07333	0.091015	-0.115314	-0.132411	-0.0629163	-0.0418964	0.006602		-0.0386648	0.060677	-0.00459	0.098705	-0.010296	-0.001354	0.026372	-0.111866	-0.230264	0.142594	0.014543	0.049375	0.061465	0.037115	-0.0821838	-0.156595	0.085395	0.028532	-0.0928406	0.09995	0.020035	0.051359	0.168375
chr11_108158316_108158452	ATM					0	0	0	0	0	0	0	0	0		0.0859783	-0.132032	0.138882	-0.0185201	0.0500796	-0.0935021	0.0318406	0.061271	-0.0520317	-0.0554011		-0.00968475	-0.195612	-0.0694635	-0.143863	-0.276555	0.0309637	0.0338519	-0.104954	0.028239	0.0909507	0.00129965	-0.167708	0.045408	0.180022	-0.117008	-0.0266229	-0.1729	-0.186875	-0.0621304	-0.0621215	-0.108884	0.228731	-0.0892725
chr11_108159693_108159840	ATM					0	0	0	0	0	0	0	0	0		-0.216856	-0.0271815	-0.106505	0.0280925	0.0116815	-0.15173	0.132787	-0.191347	-0.129465	-0.0598795		0.0661235	-0.0858625	-0.0387205	-0.0689475	0.122049	-0.176415	-0.199052	-0.25391	0.0290805	-0.0719415	-0.0568925	-0.0083655	-0.232592	-0.113938	0.124344	-0.0250665	-0.336751	-0.0639015	-0.0426775	0.0754075	-0.0626295	-0.107245	0.142091
chr11_108160318_108160538	ATM					0	0	0	0	0	0	0	0	0		0.067008	0.087152	-0.022878	0.010388	0.023731	-0.164876	-0.041416	0.045	-0.036742	-0.005507		-0.171063	0.000435	-0.196584	-0.044335	-0.003231	-0.0557438	-0.0619804	-0.0925113	-0.027191	0.039933	-0.13106	-0.113028	-0.198591	0.095291	0.096396	-0.145209	0.020921	-0.008884	-0.0680105	-0.30268	-0.132069	-0.0820247	-0.237828
chr11_108163335_108163530	ATM					0	0	0	0	0	0	0	0	0		-0.0356665	-0.0424595	0.0262515	0.0707405	-0.0706095	-0.0207535	-0.0050045	-0.101872	0.0309315	0.102984		0.152881	0.135483	-0.0914841	-0.0510316	-0.0198412	0.222525	-0.0556956	0.191335	-0.0006423	0.168148	0.0252571	-0.2792	0.167305	0.216087	-0.142037	0.0686461	-0.093617	-0.115152	-0.0015359	0.0801031	-0.0975504	-0.0177327	0.0154411
chr11_108164029_108164214	ATM					0	0	0	0	0	0	0	0	0		-0.11047	0.0095265	-0.0617612	0.0561355	-0.119843	-0.0979855	-0.0413065	0.0502745	0.0240895	0.104977		-0.0222495	0.0355304	-0.0360448	-0.0992997	0.120955	0.0392075	0.00164345	-0.0293605	0.0553965	-0.318303	-0.0244238	-0.127486	-0.0685913	-0.106392	0.144403	0.119575	0.117002	0.0518645	-0.0508325	-0.0946886	-0.0147464	0.0111335	-0.186082
chr11_108165643_108165796	ATM					0	0	0	0	0	0	0	0	0		-0.190603	-0.047329	0.041831	0.177501	0.001905	-0.050645	-0.150648	-0.231726	-0.155526	0.045366		0.035358	-0.058322	-0.214247	0.151765	0.059302	0.118552	0.05033	-0.109133	-0.048209	-0.058731	0.040359	0.080388	0.037541	-0.0852479	-0.144874	-0.104441	0.168686	-0.0700868	0.034859	-0.0857209	-0.033965	-0.078575	-0.143825
chr11_108168003_108168119	ATM					0	0	0	0	0	0	0	0	0		-0.0077395	-0.179092	0.0292645	0.0358065	-0.113816	-0.319296	0.0777177	0.0352925	-0.0059745	-0.14591		0.181715	-0.175507	-0.157434	0.106169	0.0564752	-0.176795	-0.0276115	-0.156384	-0.0455015	-0.0983535	0.174509	-0.0655725	-0.0282195	-0.228338	-0.116457	0.268311	-0.252955	0.149181	-0.296596	-0.102902	-0.0232335	-0.0815105	0.0397454
chr11_108170430_108170622	ATM					0	0	0	0	0	0	0	0	0		0.135422	0.071246	0.042042	-0.141789	-0.124618	0.118347	0.083287	-0.246432	0.037311	-0.0891352		0.174489	-0.0260645	-0.152344	-0.119906	0.0409305	0.140769	0.0711775	0.0047315	0.0302995	-0.11207	-0.0200865	0.0829755	-0.0747759	0.0062385	-0.0884621	0.106961	0.0583935	0.0495415	0.0653915	0.0152425	-0.0666101	-0.0384686	-0.0199315
chr11_108172364_108172526	ATM					0	0	0	0	0	0	0	0	0		0.117626	0.0542941	-0.119268	-0.0588079	0.0724892	0.0330825	-0.129888	0.00755835	-0.132684	0.0651011		-0.182629	0.0317652	0.0685558	0.0332372	-0.169228	0.0813038	-0.223369	0.180731	-0.105435	0.137473	0.0722798	-0.207157	-0.018564	-0.198255	-0.104191	0.166047	-0.35495	-0.180858	-0.0994533	-0.0543025	-0.0584629	-0.16636	-0.205897
chr11_108173569_108173766	ATM					0	0	0	0	0	0	0	0	0		0.0285282	0.09128	-0.0975027	-0.0216984	-0.0518336	0.153269	-0.0718455	0.0157318	-0.0434823	-0.0157318		-0.197518	0.0678904	0.242451	0.0907893	-0.0459002	-0.0740764	-0.0539087	-0.166728	-0.019459	-0.0984113	0.0333135	0.0476891	0.0143735	0.145884	-0.0181434	0.0517485	0.0614269	0.0187457	-0.107485	-0.0582359	-0.0641644	0.0930182	0.0187404
chr11_108175391_108175589	ATM					0	0	0	0	0	0	0	0	0		0.0542615	0.114617	0.0198438	-0.114887	-0.123186	0.00461365	-0.0474694	0.0496706	-0.00992805	0.0788255		0.0326675	0.0194175	0.159936	0.0841964	0.158886	0.00212235	0.0133754	-0.0363327	0.0324765	0.242045	0.150268	-0.0364242	-0.0649219	-0.14893	-0.0740028	0.0912994	0.0260075	-0.0436568	0.167256	-0.0276742	-0.0565061	0.00304315	-0.0408849
chr11_108178613_108178721	ATM					0	0	0	0	0	0	0	0	0		0.0142785	0.0237565	-0.203906	-0.331645	-0.0663245	-0.0650695	0.0785315	-0.0409335	-0.0436315	-0.0041225		-0.0858457	-0.0334575	0.112894	-0.0412975	-0.139341	0.149769	-0.146074	0.0570185	-0.0600695	-0.110724	0.0117825	-0.0289295	-0.0084035	-0.0368485	-0.155959	-0.165727	0.0113005	-0.111672	0.0388125	-0.217389	0.0823755	-0.0267975	-0.0577035
chr11_108180876_108181052	ATM					0	0	0	0	0	0	0	0	0		-0.020237	0.169788	0.115524	-0.159536	0.0318336	-0.0756331	-0.0114937	-0.0801616	-0.12039	0.106391		-0.116812	5.625e-05	0.117626	-0.0175042	0.103579	0.0125499	0.0750553	0.125488	-0.00021655	0.0754782	-0.0703268	-0.0616283	0.201991	0.189605	0.0772033	-0.0231647	-0.0116591	-0.119617	0.0510369	-0.0368719	0.136934	0.116112	-0.153687
chr11_108183127_108183235	ATM					0	0	0	0	0	0	0	0	0		0.0371655	-0.0050295	0.0720435	-0.0357345	-0.121051	-0.123762	0.0803705	0.0236315	0.0050295	-0.0358005		0.0482855	-0.170648	-0.0197595	-0.0681715	-0.151591	-0.323089	-0.128513	0.0158045	0.0985456	0.165744	-0.0968885	-0.101637	-0.0548685	0.123729	-0.201892	-0.297204	-0.295054	0.0043045	-0.146309	-0.198767	-0.318663	-0.0497825	-0.244239
chr11_108186539_108186648	ATM					0	0	0	0	0	0	0	0	0		-0.1074	-0.0455675	0.0441105	0.135373	-0.139633	0.0009325	-0.0866591	-0.0699245	0.0117765	0.0141705		-0.20499	0.115546	0.107628	0.135717	-0.134735	-0.183191	0.03045	0.0086055	-0.0863867	0.0123968	0.076126	-0.0276508	0.03155	-0.065731	-0.0069966	0.0011363	0.126433	-0.0825863	0.0020161	-0.055707	-0.0594087	-0.0927296	-0.0406322
chr11_108186727_108186850	ATM					0	0	0	0	0	0	0	0	0		0.0486965	0.146441	0.0074395	-0.0476465	-0.138006	0.0023805	0.0947035	-0.0024365	-0.135413	0.152998		-0.192414	0.132997	0.07002	0.031272	0.038176	-0.111418	0.058247	0.027262	-0.103789	0.091285	-0.0633656	-0.105143	-0.040733	-0.023055	0.171448	-0.17585	0.026287	-0.013712	-0.293737	0.078654	-0.0753905	-0.195315	-0.05112
chr11_108188089_108188258	ATM					0	0	0	0	0	0	0	0	0		0.0248253	-0.129416	0.0363191	-0.103712	0.0544012	-0.206645	0.0266693	-0.0224598	-0.0681421	0.0517802		-0.0913777	0.174897	0.204031	-0.0657054	-0.0660364	-0.149089	0.0717262	0.0162623	-0.123427	-0.19962	-0.110317	-0.126956	0.00842122	0.0239017	-0.206937	-0.120913	-0.106639	0.00524355	-0.189029	0.074694	-0.213804	-0.136382	0.0895694
chr11_108190670_108190795	ATM					0	0	1	0	0	0	0	0	1		0.17312	0.08536	-0.102997	0.041566	-0.061935	0.006894	0.200824	0.053069	-0.072165	0.222876		-0.0046445	-0.0584965	-0.149982	-0.0564065	-0.209204	-0.100453	-0.212257	-0.24594	-0.157642	-0.262501	0.1066	0.0040045	-0.307604	-0.164551	-0.187455	-0.121893	0.0528535	-0.201746	-0.224382	-0.0907695	-0.136588	-0.0053505	-0.0770795
chr11_108192017_108192157	ATM					0	0	0	0	0	0	0	0	0		0.0117415	0.0633334	-0.0568697	0.0919644	-0.0549418	-0.00821845	-0.0513794	0.0394455	-0.10043	-0.0330951		-0.1068	-0.122418	-0.0181274	0.0550817	0.0329986	0.0744877	0.0364809	-0.103752	0.0603697	-0.0981636	0.222745	0.225958	-0.0421786	-0.145855	0.0695587	-0.085897	0.0973197	0.0067048	-0.185746	0.0864707	-0.143	0.0379911	-0.179504
chr11_108196026_108196281	ATM					0	0	0	0	0	0	0	0	0		-0.0361788	0.0749619	0.110886	-0.0352466	-0.0145524	-0.0217149	0.0744979	0.0041058	0.0056035	0.0603125		-0.0582223	0.109068	0.0228305	-0.106346	-0.0920306	0.0569694	-0.20728	-0.0125394	0.00067855	-0.10109	0.0113183	0.00505115	-0.162834	0.11283	0.116363	0.0933293	-0.193564	-0.167834	-0.095038	0.0746713	0.115163	-0.0417743	0.0673543
chr11_108196774_108196962	ATM					0	0	0	0	0	0	0	0	0		-0.203796	-0.0062985	0.0041915	0.0821385	-0.0227567	-0.154707	0.0850345	-0.0934302	-0.23989	-0.0127088		-0.063036	-0.0369516	-0.164864	0.0052113	0.0075087	0.205645	0.0259533	0.13957	-0.123077	-0.175064	0.006629	0.007154	0.0496403	0.105551	0.0395883	-0.0081434	-0.18133	-0.0405617	0.152109	0.010582	0.0102649	-0.0342698	-0.186624
chr11_108198361_108198495	ATM					0	0	0	0	0	0	0	0	0		-0.00581765	-0.105872	-0.181989	-0.00280355	-0.0337922	-0.0621722	0.15554	-0.0982313	-0.0578262	0.140897		0.0406193	0.13556	0.154381	-0.0136023	0.0413108	-0.0338163	-0.0960127	-0.212723	0.0876007	-0.0163456	-0.0236321	0.0794997	0.121498	-0.223347	0.181336	0.0181251	-0.122423	-0.0612078	-0.0130912	-7.535e-05	0.232578	-0.27692	-0.0648598
chr11_108199737_108199975	ATM					0	0	0	0	0	0	0	0	0		-0.160315	0.195388	-0.0372577	-0.0124884	0.129845	-0.00271416	-0.112825	0.0414314	-0.0373955	0.079967		0.0138795	0.0060827	0.0133302	-0.0005415	-0.271859	0.0086333	0.0102822	-0.197801	-0.126367	-0.192062	-0.0846475	-0.107146	-0.122629	-0.0010946	-0.0901626	0.144043	-0.0517347	-0.137831	-0.122704	-0.0591896	0.140348	-0.0607412	0.101702
chr11_108200930_108201158	ATM					0	0	0	0	0	0	0	0	0		-0.0521409	-0.0002445	0.0114415	0.0766715	-0.0934884	0.0134425	0.0717345	-0.0975458	-0.0692154	0.0537005		0.0871095	-0.0202765	0.152278	0.0113775	0.0556205	0.0671755	-0.0273515	-0.112339	-0.0021895	-0.114947	-0.0088405	-0.0131335	0.0790575	-0.201138	-0.0004745	-0.111624	-0.0787826	-0.0910397	-0.0134785	-0.0744615	-0.0421968	0.0847855	0.0253735
chr11_108202160_108202294	ATM					0	0	0	0	0	1	0	0	1		0.0299044	-0.0776687	0.0548224	0.0406957	0.0074015	-0.197824	-0.0010052	-0.0978098	-0.0084925	0.0164442		0.0563066	-0.076762	-0.0530522	0.0794177	-0.157003	0.0071089	-0.0824773	0.0136149	-0.0163319	-0.0172355	-0.208972	-0.012315	-0.210064	-0.0194776	-0.11749	-0.123619	-0.188138	0.0893147	-0.128057	-0.0526044	-0.0153697	-0.115892	-0.0223873
chr11_108202595_108202774	ATM					0	0	0	0	0	0	0	0	0		0.121464	-0.0284905	0.0155835	-0.124792	0.0838495	0.0193665	0.0510245	-0.193933	-0.0093355	-0.081887		-0.108539	0.147824	0.154271	0.071867	-0.143262	-0.172387	0.087617	-0.122154	0.082215	-0.124448	-0.0436104	0.162369	0.112558	-0.020896	0.140681	-0.0528567	-0.008072	-0.0643747	-0.0490969	-0.009447	-0.0998795	0.11981	-0.0757745
chr11_108203478_108203637	ATM					0	0	0	0	0	0	0	0	0		-0.111524	-0.0020385	-0.284405	-0.0310185	-0.0367165	-0.166305	-0.0907965	0.102049	0.130309	-0.166349		0.011256	0.0812318	-0.018719	0.066787	0.163353	-0.183996	-0.0694427	-0.0995177	0.0040843	-0.123038	-0.0734677	0.0552232	-0.222182	-0.40328	-0.0231788	0.0760682	0.0040662	0.100559	-0.0712307	-0.146164	-0.150502	-0.211832	-0.0699237
chr11_108204602_108204705	ATM					0	0	0	0	0	0	0	0	0		0.00272181	0.0910502	-0.038382	-0.300358	0.03442	-0.112328	-0.0904933	-0.0853166	-0.0354705	-0.15494		-0.369422	0.0932601	0.110532	0.0183265	-0.0160248	0.200017	-0.111886	-0.123661	0.0539014	-0.0994637	0.0490043	0.0183256	0.117947	-0.0289843	0.0101998	0.0920289	0.0592902	0.0964244	-0.0786092	0.00844264	0.196631	-0.137768	-0.193332
chr11_108205685_108205846	ATM					0	0	0	0	0	0	0	0	0		-0.0368635	-0.0123285	-0.0300285	0.0959275	-0.0515344	-0.0694535	0.0725875	-0.23332	-0.162838	0.0959395		0.132004	0.00442	0.073451	0.067047	-0.035665	0.035997	-0.0569562	-0.113073	-0.159712	-0.0489754	0.124321	0.06789	-0.125482	-0.018756	-0.127226	-0.0453557	0.002977	0.047279	0.005151	0.056553	-0.0792331	0.025805	-0.124216
chr11_108206561_108206698	ATM					0	0	0	0	0	0	0	0	0		0.133904	-0.117972	-0.092143	0.133861	-0.019074	-0.181983	0.0717596	0.02858	-0.048482	0.0397643		0.0281714	0.0458621	-0.191505	-0.09772	0.00512	-0.167922	0.0305394	-0.009872	-0.174674	0.0280456	0.001433	-0.062773	0.010501	-0.005043	0.0739082	-0.072495	-0.252246	0.130439	-0.16974	-0.283119	0.0242847	-0.098302	-0.215583
chr11_108213938_108214108	ATM					0	0	0	0	0	0	0	0	0		0.129485	-0.112544	0.0672275	-0.0416591	0.211892	-0.121253	-0.0893047	0.0425785	-0.286114	-0.0920589		0.15168	-0.0917458	-0.262648	-0.0210656	-0.0205617	0.15234	-0.0498838	-0.321616	0.0430579	-0.0223798	-0.106567	0.103907	-0.0974331	-0.13099	0.00866945	-0.0129423	0.107762	0.0887869	-0.161865	-0.121298	0.0793738	0.00066755	0.107382
chr11_108216459_108216645	ATM					0	0	0	0	0	0	0	0	0		0.0959665	-0.0081705	0.0081705	0.0388905	0.0868465	0.0475325	-0.0614875	0.12229	-0.0782085	0.0814035		0.046863	0.076571	0.078838	0.02068	0.03377	0.046276	-0.047575	0.197837	-0.158291	-0.057779	-0.112332	-0.064101	0.249477	-0.0769546	-0.173464	0.027521	0.104483	-0.0721524	-0.042003	0.084123	-0.158756	0.095354	-0.221249
chr11_108217995_108218102	ATM					0	0	0	0	0	0	0	0	0		0.194934	-0.0468555	0.0003845	-0.256815	0.169367	-0.135196	-0.0172135	0.163397	0.0002865	-0.0936295		0.077096	0.031787	-0.085379	-0.063594	-0.12202	-0.247055	-0.081052	-0.270269	-0.321604	-0.465162	0.242378	-0.185483	0.142974	-0.033999	-0.028668	-0.090648	0.012711	0.109489	-0.121571	-0.093015	0.037882	-0.11423	-0.165731
chr11_108224482_108224617	ATM					0	0	0	0	0	0	0	0	0		0.00149105	-0.00149105	0.132058	-0.103319	0.0252751	0.064358	-0.147397	0.0531871	-0.0125627	0.0407311		-0.270241	-0.0725133	0.179842	0.0238221	0.112618	0.047636	-0.0360072	0.052513	0.0059149	-0.0314128	0.0128977	0.005182	-0.0591585	-0.0344078	0.017081	-0.0401533	-0.0213063	-0.211408	-0.19531	0.0371134	-0.113414	0.101316	0.0102289
chr11_108225519_108225619	ATM					0	0	0	0	0	0	0	0	0		0.243195	-0.187133	-0.0567765	-0.0449945	-0.0582275	-0.0258115	-0.0266815	-0.0727355	-0.0619105	-0.125196		-0.332288	0.0779169	-0.00838352	-0.075257	-0.0638864	0.0452726	0.0903185	-0.128429	-0.100973	0.154298	0.0931571	-0.185334	0.0710319	0.0773714	-0.0763995	0.191173	-0.265235	0.102403	0.0933183	-0.0680792	-0.124947	-0.318495	-0.185798
chr11_108235798_108235955	ATM					0	0	0	0	0	0	0	0	0		-0.314877	0.051247	0.105903	-0.054017	0.179225	-0.072626	0.056319	0.044568	0.00733	0.048771		-0.063186	0.012138	-0.105177	-0.058765	-0.035139	-0.105381	-0.005505	-0.060918	-0.034978	-0.052538	0.17382	0.023456	0.02234	0.157447	-0.192583	-0.027418	0.00371	-0.119072	0.08984	-0.162476	0.178905	0.098045	-0.130957
chr11_108236041_108236247	ATM					0	0	0	0	0	0	0	0	0		-0.120109	0.0031355	-0.0592975	-0.0031355	0.12119	-0.0711275	-0.0126025	-0.0496765	-0.11367	0.0317965		0.166855	0.124881	0.0448725	0.0488485	-0.0099105	0.0166225	-0.0149735	-0.0034935	0.0525605	-0.240944	-0.198931	-0.170999	-0.111794	0.0457335	0.113378	0.0848905	0.0042915	-0.0449715	0.0733815	-0.0438505	0.0610195	0.0610385	-0.0384455
chr16_81069465_81069821	ATMIN		1	1		0	3	23	0	5	14	0	8	37		-0.11124	0.00441	0.01725	0.09716	-0.34519	-0.18652	0.04001	0.19161	-0.3252	0.15893		0.45921	0.29014	0.19165	-0.15478	-0.11225	-0.18076	-0.54302	0.31848	0.05804	0.07348	0.26386	-0.09474	-0.11889	-0.10481	0.31331	0.35151	0.0501	-0.11627	0.19678	-0.15887	0.04761	0.01504	-0.09571
chr16_81074950_81075096	ATMIN					0	0	0	0	0	0	0	0	0		-0.050065	0.16037	-0.089434	0.012055	-0.102734	-0.068704	0.029016	-0.094829	0.005155	-0.194234		-0.013892	0.104058	0.050872	-0.044695	-0.098334	0.007522	-0.029538	0.058044	0.0981061	0.018643	0.022581	0.048041	0.10488	0.033839	-0.240592	-0.152398	-0.043304	0.172838	0.100483	-0.115863	0.03883	-0.118965	0.06417
chr16_81075875_81076095	ATMIN					0	0	0	0	0	1	0	0	1		0.0832065	0.14389	-0.121015	-0.278096	-0.178457	-0.335101	0.0774865	-0.211054	0.0462285	-0.183696		0.043243	-0.133392	-0.047541	-0.108301	-0.383887	-0.119426	-0.053608	0.026544	-0.073875	-1e-05	-0.112705	-0.147876	0.004385	-0.045866	-0.236595	-0.27383	0.026144	0.048875	-0.162853	-0.013756	-0.051661	-0.096313	-0.002925
chr16_81076697_81076961	ATMIN					0	0	0	0	0	0	0	0	0		-0.080885	0.0654	0.064923	0.095347	-0.009987	-0.091914	0.126247	0.03253	0.015843	0.058372		0.0737235	0.113936	0.18827	-0.0062925	0.0242335	0.111303	0.114426	-0.202747	0.0442195	0.0890075	-0.0649275	-0.0264655	-0.160157	-0.168528	-0.0122145	0.102184	0.0145465	-0.0341705	0.0302635	-0.0712285	-0.0469145	0.0043555	0.107661
chr16_81076961_81077226	ATMIN					0	0	0	0	0	0	0	0	0		-0.018169	0.066661	0.042175	-0.029756	-0.10046	-0.121114	0.118816	0.05663	0.000274	0.033176		0.129341	0.048256	0.219587	-0.079997	0.057464	0.037537	-0.060178	0.089855	0.018854	-0.018692	-0.037056	0.236137	0.062539	-0.000797	-0.082698	0.052589	0.122984	0.093194	-0.027637	-0.0886036	0.053689	0.013724	-0.011145
chr16_81077226_81077491	ATMIN					0	0	0	0	0	0	0	0	0		-0.0946945	-0.0101245	-0.142137	0.0699405	-0.118211	-0.0815405	0.0244225	-0.0032295	0.0603995	-0.109666		0.064558	-0.053911	-0.070141	0.027997	-0.035691	-0.026126	-0.075179	-0.053156	0.16502	0.086668	0.00719	0.003495	-0.008233	-0.088924	0.007052	-0.216468	-0.185737	0.095904	-0.096934	0.103195	0.101855	0.074644	0.018962
chr16_81077491_81077756	ATMIN					0	0	0	0	0	0	0	0	0		-0.0027135	0.0187735	-0.0123675	0.130686	0.0792295	-0.0637155	0.147545	-0.0765155	0.0111825	0.0218845		0.024211	0.080553	0.14307	-0.057547	-0.141546	-0.036423	-0.105411	-0.061226	0.106814	-0.030468	-0.011539	-0.03619	0.026329	0.137966	0.033344	0.074148	-0.183261	0.029949	-0.222851	0.177357	0.00154	-0.121676	0.011956
chr16_81077756_81078021	ATMIN					0	0	0	0	0	0	0	0	0		-0.0830745	0.0227605	0.100408	0.108451	0.104245	-0.100146	0.0173125	0.0313565	-0.0619225	0.0529425		-0.063558	-0.109571	0.144524	-0.098556	-0.054956	-0.069151	-0.061493	0.101508	-0.052223	-0.178506	0.096035	0.199449	0.1248	0.134571	-0.091654	0.008668	0.028583	-0.16437	-0.058038	0.009504	-0.021126	0.009715	-0.037591
chr16_81078021_81078286	ATMIN					0	0	0	0	0	0	0	0	0		0.018586	0.066027	-0.034817	0.089641	0.00038	-0.00038	-0.035245	0.111974	-0.02314	0.04107		-0.0296435	-0.17349	0.0680135	-0.0668275	-0.0691685	0.0299185	0.0093175	0.241838	0.0348235	0.0006405	-0.0043145	0.101071	0.143603	0.126433	-0.229923	0.0522165	-0.0679705	0.0028105	0.16865	-0.181784	0.0927525	0.0243165	0.128574
chr16_81078286_81078551	ATMIN					0	0	0	0	0	0	0	0	0		-0.0131835	0.0724025	-0.0014485	-0.0413325	0.0367875	0.0190635	-0.0675205	0.112505	0.0201705	0.0578965		0.0683365	-0.0716155	-0.167807	0.117814	-0.0339975	0.0455295	0.0104985	0.1257	-0.0147305	0.0844865	-0.0185525	-0.0381785	0.0568915	0.0912715	0.0797635	-0.0400155	-0.192219	0.0854185	-0.119059	-0.18876	0.0634035	0.0493275	-0.0011225
chr16_81078551_81078816	ATMIN					0	0	0	0	0	0	0	0	0		0.009735	0.004435	-0.075717	-0.007145	0.073195	-0.0109	-0.008237	-0.004326	0.069671	-0.008437		-0.110448	-0.0344775	0.0923485	0.0667395	0.0121075	0.0948525	-0.180192	-0.262095	0.0472695	-0.0399845	0.0179635	-0.0014175	-0.0743695	0.0084185	0.0152425	0.0741105	-0.0930595	-0.0059935	-0.0822305	-0.0011935	-0.0289455	-0.0842475	-0.0505295
chr3_142168260_142168454	ATR					0	0	0	0	0	0	0	0	0		-0.215787	-0.0921271	0.067054	0.037838	0.066146	-0.0160768	0.086807	0.007342	-0.13601	0.072356		0.0189191	-0.117372	0.0617851	-0.0850539	-0.169793	-0.0237474	0.157505	0.0074263	0.0458211	0.0877951	-0.0734901	-0.149826	0.0371271	0.0427041	-0.014821	-0.0175376	0.0160661	0.141235	-0.241129	0.0398221	-0.0285978	0.16832	0.0822381
chr3_142171959_142172085	ATR					0	0	0	0	0	0	0	0	0		0.006107	0.026118	-0.101664	-0.059757	0.047153	-0.006107	0.195596	-0.144309	-0.115162	-0.237767		-0.0899356	-0.019318	0.091478	0.012418	0.126403	-0.016999	0.080671	-0.121657	0.109734	0.100902	0.103991	-0.0689919	0.011079	-0.206737	-0.0637768	-0.0535171	0.097476	-0.195927	0.133499	0.078292	0.040214	-0.0433557	0.031836
chr3_142176435_142176607	ATR					0	0	0	0	0	0	0	0	0		-0.101617	0.0068929	0.0614116	-0.0359685	0.022486	0.0600736	-0.119541	-0.0078089	0.0600126	0.0270216		0.0426334	0.120717	0.0198103	0.0851984	0.109063	0.103561	-0.0864319	-0.136265	-0.0267095	-0.0954142	-0.241076	-0.20815	-0.1199	-0.0561065	0.0166813	0.0457144	0.00694225	0.0675704	-0.15997	0.0421064	0.0145875	0.0172044	0.0549494
chr3_142177789_142177963	ATR					0	0	0	0	0	0	0	0	0		0.0544112	-0.120303	0.00721719	-0.21643	0.0222037	-0.143103	-0.167524	-0.0313356	0.0905861	-0.0458167		-0.0632949	-0.0002742	0.0093722	-0.104302	0.149293	-0.0802894	-0.022357	-0.0101962	-0.105317	0.0626402	-0.0965529	0.283166	-0.0392075	-0.0158453	0.181896	-0.0602703	0.127051	-0.0489474	0.0002742	-0.208413	-0.244301	-0.0137635	-0.0881529
chr3_142178058_142178235	ATR					0	0	0	0	0	0	0	0	0		-0.041068	-0.144077	-0.0269284	-0.0714936	-0.036529	-0.0114665	0.114757	0.0170122	0.0243278	0.0126882		-0.0741406	0.132	-0.0951472	0.043582	-0.0731893	-0.007905	0.033205	0.054298	-0.0736075	0.120257	-0.126977	-0.284819	-0.0433517	0.073206	-0.0608388	0.02502	0.097963	-0.12388	0.028767	-0.216239	-0.0751658	-0.06243	-0.0672322
chr3_142180771_142180942	ATR					0	0	0	0	0	0	0	0	0		-0.10882	0.04757	0.044178	-0.0897951	0.047041	-0.131897	-0.12616	0.008203	-0.0956159	0.070384		0.029958	-0.109535	-0.002379	0.052197	0.007039	-0.0507638	-0.004789	-0.0508306	0.042608	-0.123973	-0.0646403	0.084053	0.190489	-0.0413444	-0.0634701	-0.106741	-0.01546	0.074778	0.000321	0.069137	-0.052468	-0.005631	0.043735
chr3_142183928_142184092	ATR					0	0	0	0	0	1	0	0	1		0.0108495	-0.0301275	0.0073465	-0.0555553	-0.115578	-0.358407	0.142084	-0.090961	0.0130165	0.0252995		-0.0811276	-0.0775276	0.166204	-0.111119	-0.0909323	0.0300265	-0.104787	0.176669	-0.173562	-0.0659404	0.0920967	-0.0517401	0.00044205	0.103371	0.0234719	-0.179141	-0.226404	0.0518997	-0.0395264	-0.111311	-0.0141334	0.0174561	-0.127069
chr3_142185155_142185385	ATR					0	0	0	0	0	0	0	0	0		0.046161	-0.024228	-0.054154	-0.0962499	-0.191	-0.109288	0.079994	-0.010452	-0.043817	0.038578		-0.0543675	0.19429	0.152633	-0.0465569	-0.0983338	0.118317	-0.0069585	-0.0418496	-0.0737433	-0.0166015	0.164275	0.0392375	0.103421	0.0011115	0.0057715	0.0439865	-0.0243495	0.0038895	0.0647525	-0.0205845	0.136142	-0.153375	-0.0046135
chr3_142186765_142186920	ATR					0	0	1	0	0	0	0	0	1		0.0822711	0.0176981	-0.0728889	0.0671101	-0.167086	-0.0138755	-0.0014701	-0.109597	-0.0270763	0.0838721		0.24649	-0.0240152	-0.231195	0.118679	0.0441201	-0.199633	-0.134055	-0.098604	-0.0091031	-0.126641	-0.0528119	-0.0409357	-0.0039294	-0.109607	0.184698	0.0455521	0.0674031	0.139249	-0.180161	0.16697	0.162798	0.140892	0.0471641
chr3_142188168_142188421	ATR					0	0	0	0	0	0	0	0	0		-0.100454	0.0522375	0.106508	0.0134785	-0.116493	-0.156956	0.0676075	-0.0729454	-0.0134785	0.120599		0.127585	0.117745	-0.0858076	-0.005922	0.135318	-0.0901005	0.077485	0.152385	-0.019353	0.070111	0.159199	0.067095	-0.047499	-0.189966	-0.0923111	0.111089	0.098898	0.172971	-0.0658367	-0.020298	0.034147	0.016879	-0.010435
chr3_142188917_142189035	ATR					0	0	0	0	0	0	0	0	0		-0.0100751	0.22248	-0.0964412	-0.0312929	-0.008965	-0.0416245	0.008965	-0.0508318	0.0751876	-0.119411		-0.226577	-0.00105145	0.0725241	0.013337	0.0887951	0.191591	-0.0257708	-0.0316006	0.0440682	0.116842	0.067882	-0.0366593	-0.0188017	-0.0954795	0.155426	0.0348209	0.185942	-0.0763793	-0.234612	-0.112213	-0.0635109	0.0619271	-0.150629
chr3_142203971_142204134	ATR					0	0	0	0	0	0	0	0	0		-0.219341	0.0547555	0.0238145	-0.182847	0.0292935	-0.0110315	-0.0501719	0.0124735	0.0870675	-0.154107		-0.0680391	5.45e-05	0.0273585	0.0569175	-0.0526463	0.129889	-0.0907914	-0.331279	-0.0408084	-0.0253693	0.226621	0.134372	0.0568985	-0.0003985	-0.0306374	-5.45e-05	-0.0104563	-0.0442073	0.185609	0.11139	-0.0031755	-0.0604789	-0.209398
chr3_142211963_142212163	ATR					0	0	0	0	0	0	0	0	0		0.105886	0.061267	-0.047915	-0.0804236	-0.107379	-0.050149	0.04928	-0.046452	-0.149364	-0.006796		-0.0146151	0.101516	0.0996305	-0.0666514	0.0770895	0.0279425	-0.033341	0.0873665	-0.0564867	-0.234932	0.0882105	-0.0003975	-0.0304695	0.172523	0.14672	-0.0414191	-0.0462504	0.0729135	-0.0474334	0.104865	0.101648	0.0629945	0.111584
chr3_142215192_142215372	ATR					0	0	0	0	0	1	0	0	1		-0.068364	0.04837	-0.1237	0.003325	0.0503661	-0.288009	0.0714943	-0.153848	-0.039659	0.133251		-0.074918	0.104789	-0.029794	0.060922	0.022093	-0.00818	0.057133	-0.144762	0.259316	0.199646	0.137839	-0.080473	-0.292099	-0.159231	-0.136689	-0.126588	-0.074027	0.088212	-0.176471	0.040351	-0.120868	-0.142529	0.084456
chr3_142215844_142216044	ATR					0	0	0	0	0	0	0	0	0		0.14307	0.0736467	-0.16605	-0.0160768	-0.0018875	-0.128737	0.0518267	0.0503937	-0.0498998	0.0283273		-0.111504	0.124446	0.255356	-0.0806093	-0.0208239	-0.0827517	-0.0384536	0.0450296	-0.137298	-0.0671753	-0.122868	-0.0255007	0.150963	-0.153957	-0.00858265	-0.171263	-0.144965	0.197351	0.114449	-0.0826703	-0.118052	0.025785	0.00529095
chr3_142217428_142217626	ATR					0	0	0	0	0	0	0	0	0		-0.0983395	-0.24675	-0.00459765	-0.0976153	-0.0196556	0.0662162	-0.00985865	0.15249	-0.0945368	0.0684451		0.0334978	0.0457482	0.110322	0.0134587	0.00186395	0.00399635	0.0186786	-0.132446	-0.01508	0.0334291	-0.175582	0.0511811	0.0421311	0.115358	0.106121	0.0551061	-0.0305219	0.0173831	-0.156468	-0.0338502	-0.0873943	-0.0659251	0.0991182
chr3_142218458_142218570	ATR					0	0	0	0	0	0	0	0	0		-0.00969575	0.00512575	-0.130867	0.0757917	-0.309006	-0.0978291	0.220376	-0.00784275	-0.0154225	-0.0157344		-0.0314507	0.122023	0.0419227	-0.0182218	-0.0173106	0.136068	0.193916	0.0898887	0.0306787	0.0093727	0.16636	-0.0488796	0.0024066	-0.316339	0.0803497	0.0205077	0.0208997	-0.0783715	0.0348317	-0.0631242	-0.117072	-0.0124922	-0.117474
chr3_142222193_142222305	ATR					0	0	0	0	0	0	0	0	0		0.0436285	-0.0287355	0.0674915	0.132297	-0.0515515	0.0165615	0.0817775	0.0801175	-0.219465	0.0431795		-0.0122885	-0.138878	0.129144	0.105272	-0.0667475	0.0620225	0.0808785	-0.224633	0.0764595	-0.141678	-0.0461815	-0.0084055	-0.24087	0.0124665	-0.0241935	-0.166067	-0.427336	-0.114987	-0.476278	0.0413005	-0.0542815	-0.0010365	-0.0186215
chr3_142223970_142224155	ATR					0	0	0	0	0	0	0	0	0		0.00781987	0.205391	-0.0545686	0.103886	0.079714	-0.0874351	0.176583	0.0122397	-0.138371	-0.010321		-0.063463	0.0644162	-0.0594409	0.025861	-0.0597146	-0.131457	0.0072744	0.19798	0.0746515	0.145418	0.0887468	-0.133163	-0.0798491	0.0113599	0.0077116	0.0908577	0.0776512	-0.272426	-0.0039013	-0.0998261	-0.038234	0.0550573	-0.0105946
chr3_142226762_142226961	ATR					0	0	0	0	0	0	0	0	0		0.0927685	0.0457505	-0.109177	-0.0566495	-0.0233755	-0.0166285	-0.0088015	-0.0129905	0.10064	0.0008195		0.0729885	0.0195915	0.113449	0.0410585	0.0349215	-0.120306	-0.0083415	-0.197518	0.0890475	0.178352	0.0025135	-0.0658926	0.0279075	0.0280635	0.0686825	0.0031015	-0.0675591	-0.161053	-0.187008	0.0905295	0.0606615	-0.0670723	0.0145255
chr3_142231091_142231322	ATR					0	0	0	0	0	0	0	0	0		0.0893266	-0.0121055	0.0378776	-0.181342	-0.0959387	-0.0952034	-0.100759	0.0469884	0.0652285	-0.00499345		0.121321	-0.147735	0.218143	-0.0799957	-0.168849	0.134015	-0.107129	-0.0947767	0.108582	0.0722892	0.126646	0.234239	-0.0418837	-0.0539727	0.0083173	0.0454529	-0.0677957	0.100816	0.0478585	0.147024	-0.0697117	-0.0629467	-0.0195892
chr3_142232332_142232490	ATR					0	0	0	0	0	0	0	0	0		-0.0509982	0.00019695	-0.0969411	-0.0534868	0.0624055	-0.0151835	-0.0670089	-0.203721	-0.0186816	0.0272913		-0.0115377	-0.0243703	0.0529665	0.0920505	-0.173157	-0.0613786	0.0739865	0.0168515	-0.0404163	-0.0284773	-0.0082432	-0.0691086	0.0350405	5.25e-05	-0.0011005	-0.126346	-0.0697352	0.0074575	-0.285521	-0.0266315	0.0623745	0.0085495	0.0134825
chr3_142234226_142234367	ATR					0	0	0	0	0	0	0	0	0		-0.154441	-0.16739	0.0302572	-0.0279708	-0.104473	-0.127526	-0.0481657	0.0609809	0.0399828	-0.136138		0.0029021	-0.204173	-0.20738	-0.08956	0.11291	0.110282	0.100029	0.292078	-0.159859	-0.175061	-0.068295	0.140693	-0.08226	-0.0176148	-0.136651	0.0005903	0.153959	-0.0033226	-0.163863	-0.226163	-0.091446	-0.0045547	-0.0264869
chr3_142238500_142238636	ATR					0	0	0	0	0	0	0	0	0		0.0224593	-0.0264475	0.055146	0.101433	-0.101885	-0.000656845	0.0116213	-0.0867545	-0.0773217	0.0995386		0.193116	-0.033958	-0.0247994	0.216641	-0.00745925	-0.00250395	-0.200505	-0.102378	-0.00893735	-0.164872	0.169138	0.0103878	-0.168759	0.206534	-0.125611	0.0427379	0.0498214	-0.00774625	0.0288147	0.0863618	0.188169	-0.0193044	0.0628075
chr3_142241559_142241693	ATR					0	0	0	0	0	0	0	0	0		-0.078383	-0.184197	0.007037	0.115063	0.063465	-0.054128	0.096136	0.12611	-0.248075	0.004198		-0.029861	-0.076162	-0.219408	-0.067797	-0.15864	0.135846	0.111536	-0.181393	0.021555	0.12228	-0.109887	0.146166	-0.323596	0.194335	0.07649	0.122457	0.073943	-0.083899	0.223954	-0.011774	-0.069822	-0.013049	-0.222069
chr3_142242824_142243051	ATR					0	0	0	0	0	0	0	0	0		-0.0996265	-0.0863165	-0.0966395	-0.0436525	0.0109765	-0.0615235	-0.0795155	-0.0307495	0.0527975	-0.0966775		-0.0525713	-0.0326252	-0.179876	0.031501	0.069282	-0.02244	-0.17035	0.09066	0.228033	-0.012177	0.060645	-0.0772238	-0.0533042	0.115712	0.002342	0.026244	-0.025744	-0.010587	-0.02916	-0.200358	-0.090209	-0.0887685	-0.109141
chr3_142253911_142254057	ATR					0	0	0	0	0	1	0	0	1		0.151554	-0.064112	-0.07734	-0.102117	-0.227888	0.036434	0.14636	-0.089176	0.136831	-0.006166		-0.124133	-0.0656397	0.108431	-0.127541	-0.0315647	-0.103076	0.161892	0.0214302	-0.13639	-0.00222035	-0.0928627	-0.0886197	-0.134966	0.0592973	-0.0867667	-0.0872227	0.0844734	-0.0354177	0.0299518	0.0419442	0.081156	0.00390555	-0.0955197
chr3_142254939_142255053	ATR					0	1	0	0	0	0	0	1	0		0.160574	0.200155	-0.168841	-0.029428	0.078874	-0.138828	-0.276717	-0.050271	-0.135403	0.049348		-0.227148	0.0476395	-0.369028	-0.244107	-0.0392295	-0.342337	-0.379671	-0.263609	-0.0447605	0.229573	-0.0037085	-0.247139	-0.163039	0.255991	-0.434161	-0.23687	-0.194895	0.0037085	-0.0109995	-0.111789	-0.13004	-0.284197	-0.0227155
chr3_142257313_142257477	ATR					0	0	0	0	0	0	0	0	0		-0.0751716	-0.0330842	-0.130369	0.0086944	-0.149078	-0.150079	0.018789	0.0627739	0.0654046	-0.0061295		0.0824935	-0.129372	0.0380466	-0.0255135	-0.0274899	-0.0410588	0.167238	0.00505424	-0.0273107	-0.0254157	0.0632112	0.0332639	-0.0338657	-0.156096	-0.202147	0.0998876	0.0728094	-0.00607035	0.352679	0.0965373	0.0677607	-0.168712	-0.284317
chr3_142259735_142259886	ATR					0	0	0	0	0	0	0	0	0		-0.0985712	0.130766	-0.151903	-0.128817	-0.040853	0.135022	-0.0648427	-0.0697512	-0.0456533	0.022317		0.0568797	-0.0448134	-0.203322	0.0934037	-0.0801589	-0.0901616	0.0608597	0.0699557	-0.273774	-0.269366	0.0289223	-0.0610344	-0.0391095	-0.115041	0.130047	0.0101249	-0.0842206	-0.211591	-0.276343	0.0682707	-0.0209691	-0.0138781	-0.137901
chr3_142261496_142261609	ATR					0	0	0	0	0	0	0	0	0		0.105636	-0.153457	-0.232456	0.0318406	-0.0976645	0.00682095	-0.069205	-0.0708968	-0.0623328	0.106368		-0.172697	-0.07724	-0.149333	-0.0431634	-0.0243097	-0.0246826	-0.0830345	-0.22969	-0.223439	0.0325422	-0.0624504	-0.0589452	0.116118	0.175842	-0.113901	0.0728736	0.0640297	-0.0462566	-0.123666	-0.248619	-0.287554	0.0298223	-0.0469866
chr3_142266556_142266762	ATR					0	0	0	0	0	0	0	0	0		-0.076248	-0.079647	-0.124335	-0.032216	-0.070644	-0.103844	0.054537	0.117273	-0.009973	0.102895		-0.0639139	0.133853	0.0876945	0.0766325	0.114473	0.0037355	-0.0321098	0.126358	-0.0115968	-0.304499	0.120276	-0.163548	0.0098595	0.0283225	-0.0079895	0.0372445	0.0874995	-0.156229	0.0251535	-0.0083585	-0.0096065	-0.116934	-0.150208
chr3_142268310_142268525	ATR					0	0	0	0	0	0	0	0	0		-0.200694	0.0025355	-0.0942125	0.0605175	-0.0206365	0.0184085	0.226852	0.0320535	0.122751	-0.0025355		-0.137365	-0.0637741	0.0224862	-0.082644	-0.0025229	-0.0420604	-0.0502501	-0.0608811	-0.0766149	-0.116119	-0.206223	0.0595841	0.0496211	-0.201749	-0.0636568	0.0355668	0.189793	-0.034265	-0.166024	0.0460753	-0.148734	0.0975776	-0.0651813
chr3_142268963_142269154	ATR					0	0	0	0	0	0	0	0	0		0.058961	-0.0743285	0.053213	-0.0859514	-0.107883	0.001038	-0.009482	0.026367	-0.0503574	0.072454		-0.0647078	0.117882	0.198127	0.127987	-0.245247	0.126002	-0.148003	0.006698	0.017351	0.061621	0.148472	-0.0636692	0.015733	-0.115647	0.090288	0.000435	0.072211	-0.07648	0.01135	-0.0913234	-0.235398	-0.132216	-0.0727206
chr3_142272058_142272250	ATR					0	0	0	0	0	0	0	0	0		-0.154858	0.112125	0.107786	-0.058511	0.036029	-0.044571	0.035683	0.052177	0.053444	-0.009049		0.0581602	-0.011717	-0.012	0.107076	-0.027853	-0.241721	-0.014311	-0.183637	0.0327858	0.0322518	-0.266937	-0.085336	0.205802	-0.062603	-0.076338	0.135489	0.164837	0.0336675	-0.175767	-0.034768	0.0918822	0.0413761	0.109021
chr3_142272471_142272592	ATR					0	0	0	0	0	0	0	0	0		0.067634	0.017781	0.13872	-0.03935	-0.012964	-0.041656	0.20901	-0.0960455	-0.000908	0.148139		-0.3514	0.107833	-0.172797	0.061931	0.165173	-0.08347	0.035788	0.020584	0.145441	-0.133088	0.00816	-0.0608154	-0.026383	0.123806	0.048236	0.05485	-0.191057	-0.107315	-0.132216	-0.0871836	0.013653	0.028915	0.106551
chr3_142272656_142272867	ATR					0	0	0	0	0	0	0	0	0		-0.0312095	-0.0945569	-0.0666385	0.129692	-0.117333	0.0331525	0.0100765	-0.141239	0.0754005	0.140304		-0.110346	0.0759945	-0.0035875	0.0574455	0.171602	-0.0515165	-0.19643	-0.137598	0.0370085	-0.0305265	0.0402605	-0.0229905	-0.091222	0.216977	-0.120216	0.0421505	0.0891995	-0.0182325	0.0722845	0.103836	-0.0569775	-0.111698	0.0950625
chr3_142274708_142274991	ATR					0	0	0	0	0	0	0	0	0		-0.142894	-0.0582836	0.042982	0.000115	0.007846	-0.0708182	0.082569	-0.0281046	-0.106649	0.08222		0.103829	-0.129509	0.168635	-0.0384078	0.0492815	-0.198348	-0.199246	0.0439115	-0.102913	0.0990875	-0.0198689	-0.247782	-0.0935698	-0.22856	-0.0577917	0.0259105	-0.149719	-0.103993	-0.0262113	-0.0306516	-0.016932	-0.0207501	0.0393925
chr3_142275214_142275427	ATR					0	0	1	0	0	0	0	0	1		0.193218	0.114875	-0.0039945	-0.0568745	0.0365765	-0.0126275	-0.162893	-0.0714205	0.0326255	-0.0152925		-0.001778	-0.150108	-0.076534	0.074213	-0.258345	-0.101179	-0.050908	-0.124776	-0.017759	0.107791	0.056356	-0.03905	-0.09929	0.0905884	0.132661	-0.175026	-0.098966	0.003194	0.058977	0.022291	0.040947	-0.070997	0.064478
chr3_142277455_142277628	ATR					0	0	0	0	0	0	0	0	0		0.0973089	-0.00456785	-0.197862	0.130471	-0.0176327	-0.101602	-0.0705426	0.0220011	0.0605185	0.12848		-0.0446496	-0.0834746	0.0600867	-0.0218745	-0.188263	-0.0217284	-0.0218516	-0.0805679	-0.267362	-0.158158	0.0909257	0.153799	-0.197895	-0.176235	0.0379171	-0.0396838	0.0312796	0.221122	0.0972843	-0.0756898	-0.0193758	-0.295506	-0.00030615
chr3_142278082_142278293	ATR					0	0	0	0	0	0	0	0	0		0.115527	-0.0573215	0.0517515	-0.0621095	0.0857945	-0.0180145	-0.0865745	-0.146833	-0.0217435	0.0507775		0.02172	0.133179	0.031069	0.047442	-0.0991953	-0.027144	-0.003257	0.102588	-0.11328	0.018552	0.016015	-0.045707	0.018813	0.097276	-0.091533	0.06291	-0.073245	-0.111467	0.030233	-0.082684	-0.0522	0.030689	-0.108646
chr3_142279094_142279306	ATR					0	0	0	0	0	0	0	0	0		0.158342	0.091646	0.033133	-0.076313	0.127536	-0.063088	-0.009839	0.047234	-0.006603	-0.094762		0.0052055	-0.164029	-0.0695605	0.0453385	-0.0581305	-0.0675475	-0.0052035	0.0533445	-0.0284435	0.0704065	0.0409605	0.0501645	-0.0517615	0.283003	0.0690785	-0.171174	0.0201255	0.10885	-0.179054	-0.0418305	0.0354925	-0.16202	-0.108628
chr3_142280074_142280273	ATR					0	0	0	0	0	0	0	0	0		-0.0799068	-0.0041495	-0.182584	-0.0870446	-0.090023	0.0303565	0.0735735	-0.0123525	0.0041495	0.0591255		0.206224	0.0974755	0.110205	0.139804	0.0925955	-0.0751812	-0.117366	-0.0221598	-0.0069395	0.0051505	-0.115425	-0.0556881	-0.0033035	0.17031	0.279863	0.0309595	0.0120845	-0.0108873	0.0728505	0.230743	-0.0873444	-0.12613	0.0237565
chr3_142281063_142281362	ATR					0	0	0	0	0	0	0	0	0		-0.0125295	0.182137	0.0323655	0.160981	0.0847395	-0.0377995	-0.0321295	0.115568	0.0237135	0.0224545		-0.05555	0.0296	0.021439	0.039238	-0.000692	-0.091294	0.004656	-0.090927	-0.034321	0.067912	-0.078835	-0.096994	-0.02431	-0.101772	0.044501	0.120778	0.001454	-0.059112	-0.064292	-0.046149	0.076922	0.056119	0.043328
chr3_142281362_142281661	ATR					0	0	0	0	0	0	0	0	0		-0.0503375	-0.0133055	-0.0605235	0.0594375	0.0796375	-0.0317895	0.0041445	-0.0383305	-0.0436415	0.0406225		0.0557725	0.178225	0.0127345	0.126555	0.0446285	-0.0064425	-0.0330565	-0.0476195	-0.0213215	0.0898625	0.126018	0.0583355	0.0116365	-0.311277	-0.0691295	-0.0987765	0.0011335	-0.152615	-0.0743645	0.0849195	-0.168255	-0.0551165	-0.0511225
chr3_142281661_142281961	ATR					0	0	0	0	0	0	0	0	0		-0.0404844	0.0376583	0.0535563	0.0504363	-0.006968	0.006968	-0.0948811	-0.191556	-0.0856652	-0.0918541		-0.0277565	0.029058	-0.123364	-0.0430315	-0.121222	-0.0933469	0.011244	-0.0248516	0.065295	0.081994	0.08437	-0.0801547	0.136096	-0.229065	-0.0365484	-0.286514	-0.146146	-0.135291	-0.0849455	0.235408	-0.299051	-0.0682581	-0.09877
chr3_142284952_142285113	ATR					0	0	0	0	0	0	0	0	0		0.0005257	0.0263765	-0.0103643	-0.0121915	-0.0816581	0.0776249	0.0734689	-0.104434	0.0084517	0.0197151		0.037871	0.029965	0.166656	-0.0743023	-0.00906235	0.113876	0.00947135	-0.169199	0.139949	-0.15326	0.0545111	-0.0100394	-0.0305906	-0.00121545	-0.014423	-0.124677	0.153492	0.00290435	-0.0985871	0.014374	-0.150995	-0.253998	-0.00674155
chr3_142286894_142287006	ATR					0	0	0	0	0	0	0	0	0		-0.28762	0.0793968	0.0253818	-0.0262511	-0.0175211	-0.005202	0.129905	-0.0924957	0.171723	0.0625718		-0.0228124	0.0909161	-0.102757	0.125877	0.128257	-0.113014	-0.0668578	-0.05437	0.0430061	-0.179638	-0.0324516	-0.36492	0.00289965	-0.0829353	-0.164789	0.01094	0.0144282	0.09872	-0.180382	-0.126678	-0.156794	0.0713991	0.00992155
chr3_142297467_142297567	ATR					0	0	3	0	0	1	0	0	4		-0.0425385	0.0274605	0.145142	-0.203558	0.0716765	0.0412745	0.270383	0.0596665	0.119077	-0.152957		-0.186543	0.257888	-0.213166	-0.077288	-0.109891	0.063346	0.064098	0.17125	-0.019827	-0.157382	0.196801	-0.009932	-0.044476	-0.04996	0.098922	0.052011	-0.360121	-0.001609	0.025059	0.24427	-0.015275	-0.009089	-0.143539
chr3_48488239_48488506	ATRIP					0	0	0	0	0	0	0	0	0		0.011303	-0.178236	0.006995	0.160166	-0.109195	-0.109352	0.058667	0.093976	-0.048388	-0.021865		0.104079	-0.046905	0.146498	-0.007982	0.053909	-0.051722	-0.273946	0.281303	0.047639	0.014361	0.066462	0.069609	0.119265	-0.072463	0.175018	-0.025748	0.018613	-0.03635	-0.023767	0.179424	-0.086159	-0.003162	-0.148034
chr3_48491432_48491586	ATRIP					0	0	0	0	0	0	0	0	0		-0.0330965	-0.110635	-0.0324175	0.0359985	0.259261	0.224169	-0.0050775	0.0582505	0.0232355	0.0180655		-0.042557	0.00416	-0.061396	0.092113	-0.092157	0.028108	-0.187556	0.149526	-0.164336	-0.054259	0.216002	-0.108393	-0.148249	-0.215637	-0.026998	-0.153121	0.145113	0.061213	-0.410486	-0.283243	0.026029	-0.035651	-0.010287
chr3_48493124_48493315	ATRIP					0	0	0	0	0	0	0	0	0		-0.04765	-0.0296852	0.067725	0.0111044	0.143015	0.0769493	0.0171655	0.094097	0.0607145	-0.00204255		0.0510464	0.0149369	-0.0504642	-0.0527916	-0.120422	-0.181626	-0.105254	0.102729	-0.0571184	0.0349002	-0.217693	-0.222111	-0.242952	-0.255306	-0.074419	-0.0939155	0.0388326	-0.106675	-0.0129733	-0.189713	-0.0731211	-0.0404101	-0.139149
chr3_48495689_48495828	ATRIP					0	0	0	0	0	0	0	0	0		-0.039511	-0.002301	0.023771	-0.048067	0.154677	0.044739	-0.089112	-0.139795	-0.0965235	-0.019882		0.0622565	0.132823	-0.166752	0.107457	-0.153794	-0.0433173	0.121859	-0.202413	0.134788	0.0085715	0.0005325	0.16116	-0.0018205	0.130729	-0.120307	0.199449	-0.0408974	-0.16494	0.0173125	0.123835	0.0690405	0.186542	0.0353855
chr3_48498648_48498826	ATRIP					0	0	0	0	0	0	0	0	0		-0.028216	-0.098053	-0.085106	0.143067	0.086651	-0.008101	0.146437	0.070382	0.056781	0.044197		-0.011502	0.139783	-0.109269	0.08369	-0.021067	-0.128707	0.085101	0.079296	-0.007311	-0.131945	0.111274	0.179061	-0.058673	0.066295	0.12538	0.013928	-0.086078	0.065719	-0.138236	0.112412	0.081712	-0.168496	-0.004708
chr3_48500747_48500863	ATRIP					0	0	0	0	0	1	0	0	1		-0.159337	0.0169215	0.0051322	0.029334	0.0086722	0.0562653	-0.250939	0.0181698	-0.016505	-0.083186		0.0514042	-0.126394	-0.0498823	0.0585039	0.0110443	-0.0196892	0.0631302	0.0185507	-0.0900494	0.0703891	-0.104399	-0.0717833	0.136647	0.154304	0.0472015	-0.0165869	-0.193317	-0.129166	0.0556462	-0.113831	0.0304254	-0.035547	-0.0807493
chr3_48501175_48501325	ATRIP					0	0	0	0	0	0	0	0	0		-0.0218485	0.222965	0.0586025	-0.0462188	0.0751545	0.155313	-0.128251	-0.0377685	-0.0221265	0.139827		0.0977465	-0.0662988	-0.213726	0.0064705	-0.0108755	-0.0252235	-0.0111775	0.0765225	0.0949825	-0.0906289	-0.144495	0.0534465	0.0053835	0.0135635	-0.0563004	0.217085	0.0256945	0.0477525	-0.042816	0.18393	0.0033085	0.160334	-0.055374
chr3_48501498_48501734	ATRIP					0	0	0	0	0	0	0	0	0		0.088093	-0.027897	0.056635	0.011189	-0.069111	0.143104	0.017674	0.021793	0.042082	-0.119847		0.032299	0.056841	-0.225615	-0.002343	0.029005	-0.014364	0.059394	0.037646	0.08727	-0.007112	0.131058	0.134138	0.012738	0.005858	0.037407	-0.048318	0.028716	0.065624	0.122277	-0.0725243	0.002478	0.043417	0.146989
chr3_48501734_48501971	ATRIP					0	0	0	0	0	0	0	0	0		0.150961	0.096255	0.057727	0.036204	-0.052684	0.044724	-0.11765	-0.045375	-0.013118	-0.167421		-0.023045	0.060959	0.010439	0.005828	0.048845	0.048092	0.16416	0.102238	0.156451	0.077146	0.159032	0.089054	-0.002644	-0.116786	-0.217847	-0.019557	0.027873	0.040945	0.141429	-0.003195	-0.0706505	0.06103	0.091452
chr3_48501971_48502207	ATRIP					0	0	0	0	0	0	0	0	0		0.022132	0.102309	0.048135	0.012918	0.100076	0.071941	0.031442	-0.080902	-0.138459	-0.17931		-0.0193415	0.135789	-0.219158	-0.0103385	0.0314135	0.0438485	-0.0060165	-0.0411415	0.158264	0.0379065	0.116232	0.125523	0.145264	0.165452	0.0285105	0.0800545	-0.0297705	-0.0385445	0.0116095	-0.0915144	-0.106471	0.0810465	0.0182845
chr3_48505133_48505290	ATRIP					0	0	0	0	0	1	0	0	1		0.0166614	0.185641	-0.0447106	-0.0173729	0.136734	0.166779	0.0470722	-0.153826	-0.0384986	-0.147422		-0.0301535	0.0857417	0.0595796	0.0172155	0.0031116	0.0744455	0.0962107	0.0136115	0.0563075	0.166695	-0.0277207	0.0197003	-0.0980912	-0.17166	0.0339277	-0.104743	0.122272	0.125524	0.15721	-0.0119455	-0.0294144	0.130618	-0.0252183
chr3_48505429_48505541	ATRIP					0	0	0	0	0	1	0	0	1		0.055159	0.187963	0.103957	-0.0257095	0.0790633	0.0945362	0.23243	-0.0414545	-6.35e-05	-0.0765745		-0.0848959	0.0270336	0.173767	-0.00790795	0.0527484	-0.00078365	-0.040806	-0.132328	-0.269243	0.128184	-0.120261	0.09851	-0.229275	-0.123833	-0.235481	0.0354421	-0.149855	0.115267	0.0589997	-0.0929099	0.141569	0.017996	-0.218159
chr3_48505970_48506071	ATRIP					0	0	2	0	0	1	0	0	3		0.17153	0.111022	-0.136107	0.0832639	0.195526	0.117188	-0.020624	0.0690122	0.0910816	0.148541		-0.174956	0.186424	-0.092675	0.173681	-0.362405	-0.00115	-0.183236	0.20842	-0.069495	0.146589	0.127936	0.104451	0.0425188	-0.207811	0.272702	-0.027036	-0.141631	0.0634233	0.0586798	-0.154142	0.0578043	0.156896	0.23507
chr3_48506219_48506492	ATRIP					0	0	1	0	0	0	0	0	1		0.008214	0.0378122	0.0250125	-0.192167	0.0877681	-0.087168	0.0328632	0.027978	0.0374174	-0.090532		0.115116	-0.0964805	-0.0857705	0.136238	-0.0353975	0.0008755	0.0728305	0.135824	0.128476	0.0496715	-0.0531575	-0.0422705	0.0500473	-0.0140365	-0.178755	-0.0079675	-0.185206	-0.323292	0.126867	0.0920323	0.216458	0.0143965	-0.0156065
chr3_48506869_48506969	ATRIP					0	0	0	0	0	0	0	0	0		0.139376	-0.101628	0.04282	-0.087557	0.1507	0.087956	-0.164459	0.15138	-0.021879	0.096499		-0.109047	-0.0266445	-0.316503	0.0012815	0.114668	-0.0685865	0.216062	0.285597	-0.0433475	0.0736995	-0.0520035	0.0995695	-0.150165	0.0238525	0.2693	-0.0510425	-0.15699	0.10556	0.0555725	-0.259497	-0.142786	0.113473	-0.189277
chr20_54945203_54945466	AURKA					0	0	0	0	0	0	0	0	0		0.0553509	-0.0569742	0.0303029	0.146164	-0.0012076	-0.10679	0.0156791	-0.059788	-0.102029	0.123477		-0.0821299	0.0729509	0.133708	0.0704719	-0.024189	0.0009122	-0.0389166	0.0292559	0.109889	-0.0442862	0.0551259	-0.0159917	0.0140557	0.0576689	-0.0098643	0.0723719	0.0451409	-0.0092778	0.0904649	-0.015728	0.159597	0.0322589	-0.0505495
chr20_54945530_54945725	AURKA					0	0	0	0	0	0	0	0	0		-0.252929	-0.103651	0.135323	-0.0604188	-0.263577	-0.0136499	-0.0923868	0.0315948	-0.0711768	0.211263		-0.0025265	0.102763	-0.100834	0.0477722	-0.0819732	-0.0365946	0.0229895	-0.112562	-0.0282643	-0.192092	-0.0218947	0.103835	0.0617144	0.0818074	0.128264	0.138333	-0.0054514	0.0533326	0.0165322	0.0067379	-0.00582	-0.0939172	0.051276
chr20_54948453_54948622	AURKA					0	0	0	0	0	0	0	0	0		0.0196912	-0.111277	0.0628837	0.0465937	-0.052079	-0.0863569	-0.0640824	-0.0232532	-0.0073998	-0.186464		0.0645327	-0.0152033	-0.09322	0.115861	-0.0415585	-0.132696	0.0615047	-0.179774	0.0260517	-0.164734	0.142761	0.0156528	0.00423405	0.132888	-0.060107	0.0570067	0.0556958	0.0228747	0.0465427	0.229828	0.0735578	-0.05815	0.0518818
chr20_54956478_54956637	AURKA					0	0	0	0	0	0	0	0	0		0.0546385	-0.248659	-0.195686	-0.0675815	-0.0857995	0.0548525	-0.0307905	-0.0375745	0.0751535	0.0495815		0.032147	-0.142678	-0.015216	-0.185587	-0.012789	-0.235001	-0.07385	-0.037513	-0.129084	-0.18113	-0.116592	0.00086	-0.195985	0.0907879	-0.012836	0.0799571	-0.119903	-0.097018	-0.09298	0.0496541	-0.00504	-0.019142	-0.22502
chr20_54958030_54958242	AURKA					0	0	0	0	0	0	0	0	0		-0.129953	0.040548	-0.084136	0.154935	-0.090283	-0.03382	0.008043	0.013078	-0.048857	-0.000558		0.0906555	0.0091065	-0.131938	-0.113963	-0.0646145	-0.16076	-0.0226625	0.0912275	-0.353386	-0.108731	-0.0821365	-0.14039	-0.149378	-0.0533415	-0.0793785	-0.157099	-0.105024	-0.154077	-0.0936165	0.0718105	-0.157108	-0.378985	-0.297589
chr20_54959303_54959403	AURKA					0	0	0	0	0	0	0	0	0		-0.260859	-0.257215	-0.039963	0.103876	0.010963	-0.035696	0.008864	-0.040919	0.173882	4.9e-05		0.049615	-0.011508	-0.358242	0.068895	-0.050382	-0.203422	0.169899	-0.161953	0.098855	-0.07352	-0.278421	0.122674	-0.200084	-0.182846	0.109426	-0.233101	-0.018127	-0.053489	-0.214275	-0.376509	-0.272416	-0.530479	-0.055173
chr20_54961302_54961599	AURKA					0	0	0	0	0	0	0	0	0		0.073425	0.017038	0.074345	0.008665	-0.075941	0.011255	-0.046379	0.007109	-0.107807	-0.125269		-0.122403	0.111291	-0.080437	-0.087325	0.023472	-0.002002	-0.056147	0.051823	-0.217569	0.017253	0.066975	0.082563	0.064305	0.065667	0.111155	0.001205	-0.049482	-0.071422	0.017619	0.093023	-0.154111	0.012141	-0.077086
chr20_54963182_54963282	AURKA					0	0	1	0	0	0	0	0	1		0.297014	-0.183272	-0.0141375	-0.0411345	-0.0761545	-0.0048635	0.0043505	0.0338115	-0.207884	-0.138751		-0.065903	-0.377525	-0.151317	-0.129071	-0.0269	-0.152255	0.0172122	0.0146544	-0.241825	-0.156908	-0.113369	-0.0223758	0.0208695	-0.139197	0.0130136	-0.40027	-0.0406811	-0.493879	-0.0572088	-0.295412	-0.0185354	0.0599692	-0.582031
chr16_338111_338258	AXIN1					0	0	0	0	0	1	0	0	1		0.0304103	-0.138255	-0.0543642	0.033638	0.14057	0.0493812	0.0108695	-0.111731	0.189748	-0.0862441		-0.157602	0.0653839	-0.103936	0.0125385	0.0083671	0.0070896	-0.0341348	0.172849	-0.047976	-0.0031919	-0.123863	0.25732	0.168253	0.187134	0.0534911	0.14897	0.030881	0.0896607	0.114022	0.0322199	-0.186167	0.0408187	0.178546
chr16_339429_339617	AXIN1					0	0	1	0	0	1	0	0	2		0.101471	0.00023105	-0.0757687	-0.00023105	0.0175917	0.160249	0.134533	-0.00654535	-0.0444586	0.0858175		0.10394	0.00834273	-0.108253	0.0525331	0.134279	-0.147469	0.0241189	0.0351424	0.0707077	0.0923113	0.0889844	-0.0528198	-0.0758429	0.0336561	-0.115888	0.0561566	0.119942	-0.00327877	0.216371	0.078175	-0.118066	-0.0233422	0.105227
chr16_341179_341307	AXIN1					0	0	2	0	0	1	0	0	3		0.162553	0.045128	-0.020517	-0.101328	-0.009049	-0.087115	-0.000328	-0.126577	0.000328	-0.086165		0.055969	-0.131494	-0.072498	-0.067997	-0.343822	0.198243	0.077652	-0.099844	-0.056155	-0.123068	-0.004241	-0.113758	0.06403	0.124973	0.232996	0.048729	0.281237	0.015943	0.218655	-0.114767	-0.041777	0.135355	-0.057417
chr16_343477_343728	AXIN1					0	0	0	0	0	0	0	0	0		-0.0208039	0.15485	0.134724	-0.129255	-0.0748782	0.0870123	0.0238175	-0.151165	0.0370665	0.0758719		0.0945035	0.0926334	-0.0201035	0.0561195	0.0331135	0.0349545	0.234063	0.327091	0.0932895	0.0097735	-0.0582405	0.140735	-0.0011395	0.132682	0.221109	0.195234	0.140305	-0.0894775	-0.122643	0.0569905	0.073289	0.213724	0.196135
chr16_347045_347236	AXIN1					0	0	0	0	0	3	0	0	3		-0.001657	-0.007532	0.228105	0.086785	0.058512	0.015353	-0.04937	0.015605	0.048421	-0.05294		-0.02133	-3.4e-05	-5.8e-05	0.027928	0.174589	0.04529	0.006464	0.053821	0.052394	0.007848	-0.008419	0.20772	-0.127332	-0.204774	0.182903	0.114068	0.061527	0.141063	0.328738	0.037121	0.093666	0.275057	0.071869
chr16_347711_347986	AXIN1					0	0	2	0	0	0	0	0	2		-0.0083555	-0.111629	-0.0539255	0.0317545	0.133672	0.0828805	-0.0017585	0.0058895	0.0276885	-0.210554		0.136878	-0.129479	0.243874	0.0760865	-0.0074375	-0.0315795	-0.0256885	0.0126285	0.128756	0.14352	-0.0382295	0.191253	0.124592	0.245718	0.0755165	0.123446	0.18594	0.0143385	0.229079	0.0418175	0.224571	0.0073205	0.0718285
chr16_347986_348261	AXIN1					0	0	0	0	0	0	0	0	0		0.0601045	-0.16883	-0.156154	-0.0168055	0.0713385	0.12034	0.114264	0.0397305	-0.0335415	-0.122765		-0.0091295	-0.172739	0.158129	-0.120455	0.133518	-0.0674005	0.0159185	0.0744868	0.0036655	-0.0320905	-0.0201535	0.147819	0.212718	-0.0824845	-0.0947275	0.0074535	0.103939	-0.0723835	0.282429	0.0794235	-0.0311025	-0.0300125	0.0767332
chr16_354293_354451	AXIN1					0	0	0	0	0	1	0	0	1		-0.142144	-0.230894	-0.059954	0.170205	-0.119034	0.219244	0.168309	-0.128624	0.004694	0.035931		-0.104439	0.090432	-0.025692	-0.040374	-0.025974	0.151643	0.124131	0.137724	0.095191	0.071624	0.133567	0.170776	-0.30787	-0.132473	0.176869	-0.010035	-0.133063	-0.29432	0.163179	0.054352	-0.018709	0.140217	0.077608
chr16_359962_360079	AXIN1					0	0	1	0	0	0	0	0	1		0.0074255	0.255828	0.0505175	-0.0484055	0.0451435	0.207778	0.0716225	-0.0348085	0.252681	0.0180605		0.061835	-0.011015	-0.016667	-0.030905	-0.038161	0.037612	-0.145591	0.083319	-0.227788	0.219302	-0.039542	0.112823	-0.028583	-0.042565	0.312937	-0.055426	0.105875	0.2394	-0.058391	0.109702	0.10351	-0.013959	-0.039444
chr16_364532_364693	AXIN1					0	0	1	0	0	0	0	0	1		0.0471275	-0.146788	-0.116244	0.0002945	0.0111805	0.174426	0.0873715	0.105404	-0.0122965	-0.0822645		-0.220503	0.0171245	0.0812255	-0.0707235	0.145241	-0.14142	-0.121353	-0.0935365	-0.156692	0.115426	-0.0811745	-0.0597155	0.110056	-0.305578	-0.0840165	0.0418365	0.0529595	-0.0800315	0.0130905	0.0906641	-0.0043305	0.12512	0.0141875
chr16_396137_396436	AXIN1					0	0	0	0	0	0	0	0	0		0.0570445	0.0523625	0.158047	0.0161315	-0.131306	-0.0682894	-0.155994	0.0491305	0.0829555	-0.0660816		-0.0009842	0.0090427	-0.137465	0.0717925	-0.122277	0.0378005	-0.0851774	0.0523915	0.0010762	0.0390885	0.0311045	-0.0623675	-0.144271	0.0555415	0.0735795	-0.0374766	-0.100588	0.0107603	0.0333675	0.0452805	0.0855995	-0.158658	0.0625215
chr16_396436_396735	AXIN1					0	0	0	0	0	0	0	0	0		-0.032454	0.10467	-0.037343	0.017354	-0.051009	0.00116	-0.045172	0.067661	0.07818	0.094365		0.016536	0.07446	-0.042419	0.044501	0.054517	0.11592	-0.0576339	0.138546	0.120562	0.126801	0.087912	-0.0520368	0.011786	-0.0418291	0.010012	-0.0931983	0.08662	0.014022	0.065665	0.042527	0.135061	0.063705	-0.00743
chr16_396735_397034	AXIN1					0	0	0	0	0	0	0	0	0		0.113171	0.0044795	-0.156656	0.0636645	-0.0017385	0.0212305	0.0459565	0.0453295	0.0031015	-0.0273245		0.163558	0.0771356	0.0984526	0.2288	-0.0251984	0.183344	-0.04463	0.107603	0.0737726	0.139341	-0.0571651	0.159703	0.0428886	0.0145125	0.0629276	-0.0560865	-0.0455465	0.129615	0.0369536	0.0469956	0.0129934	0.00316905	0.134706
chr19_17379605_17379910	BABAM1					0	0	1	0	0	0	0	0	1		-0.133198	0.0626375	-0.0092685	0.0545345	0.0505835	0.0425085	-0.0418865	-0.0698645	0.274525	-0.0380165		-0.0606505	0.0067715	-0.0217735	-0.0571925	0.0740473	0.0112435	-0.0713155	0.0821154	0.0409475	0.0790541	-0.0948255	-0.0647825	0.0446485	0.0047125	0.105556	0.0103575	-0.0391205	-0.240073	0.114339	0.0487382	0.0510208	0.0044435	0.0336025
chr19_17382385_17382485	BABAM1					0	0	0	0	0	0	0	0	0		0.160088	0.005768	-0.076952	-0.083314	-0.172355	-0.088757	0.0548237	0.0621188	-0.055522	-0.145884		0.0714781	-0.326721	0.120001	-0.168168	0.164546	0.0546333	-0.0461755	0.0281922	0.0683457	-0.0676305	0.0155766	-0.0489785	0.193527	0.0707094	0.061187	0.0032036	-0.0018655	-0.0238895	-0.0309225	-0.0824695	-0.160554	0.0274589	0.176137
chr19_17384702_17384843	BABAM1					0	0	0	0	0	0	0	0	0		-0.0805516	0.0991975	-0.0364032	-0.00745155	0.0549396	0.0292545	-0.092011	0.0437155	0.108447	0.111471		-0.0260024	0.0303584	-0.00333882	0.0721765	0.133828	0.0623441	-0.017766	0.161802	-0.147456	-0.0052762	0.0399223	0.033299	0.135431	-0.25312	-0.0789885	-0.0801205	-0.136267	0.0798364	-0.172669	-0.0559005	0.14771	0.19563	0.0184703
chr19_17384905_17385005	BABAM1					0	0	0	0	0	0	0	0	0		-0.039418	0.327428	-0.125688	-0.074377	0.194822	0.025363	0.080914	0.157876	0.0599532	0.209498		-0.0779185	0.0938443	0.0241059	-0.0547995	0.145429	0.121402	0.0198497	-0.0380045	0.0383104	0.0997809	0.0878004	0.278921	0.259427	-0.583473	0.0009815	-0.189298	-0.0132995	-0.0272485	-0.230525	-0.0035005	-0.168619	0.290374	0.0009785
chr19_17386572_17386672	BABAM1					0	0	0	0	0	0	0	0	0		-0.0327296	0.0382965	-0.0197899	-0.0864426	0.0673078	0.0328076	-0.0159909	0.0078462	0.162114	-0.140961		0.150929	0.120765	-0.056911	0.0429629	-0.193273	-0.072837	0.155819	0.153025	-0.09804	0.10687	-0.122471	0.104114	-0.064638	-0.007333	-0.139915	0.172118	0.308537	0.0883754	0.18704	0.0109142	0.0681833	-0.087602	-0.014139
chr19_17387293_17387443	BABAM1					0	0	0	0	0	0	0	0	0		0.0927975	0.163834	0.0682538	-0.0726316	-0.0019061	0.250525	-0.114275	-0.15155	0.172946	-0.210337		-0.110683	0.0431275	0.0166268	-0.12164	0.173297	-0.00694656	0.0425387	0.142147	0.0220375	0.0677123	0.20916	-0.0279412	0.0682321	-0.0376696	-0.0196009	-0.0451922	-0.158494	-0.0436335	0.0852881	-0.0701437	0.103662	-0.0107007	0.13602
chr19_17387621_17387728	BABAM1					0	0	0	0	0	0	0	0	0		0.0500507	0.342318	0.017322	-0.0581856	0.018085	0.103982	0.192574	0.0931564	-0.0506177	-0.109322		-0.0566691	-0.0249012	0.0656325	-0.119462	-0.0454639	-0.0600889	-0.0526131	0.0366299	-0.0469106	-0.170963	0.055279	-0.0225928	0.182715	-0.156575	-0.0750702	0.00147845	0.0946099	0.0170857	-0.160611	-0.0390075	-0.00147844	0.189412	-0.0895699
chr19_17389643_17389867	BABAM1					0	0	0	0	0	0	0	0	0		0.0705646	0.18409	-0.00524785	-0.148807	0.204447	0.185693	-0.164947	0.0256364	0.16726	0.0111062		-0.0793805	-0.0796985	-0.0719266	-0.125858	0.0524931	-0.070858	0.188427	-0.0266452	0.0505109	-0.0756917	-0.145525	0.0367761	-0.0154409	-0.139787	0.171335	-0.140391	0.090549	0.0841298	0.056324	0.0832138	0.0793362	-0.0075731	0.0962172
chr3_52436293_52436447	BAP1					0	0	1	0	0	0	0	0	1		0.043336	0.078422	-0.203055	0.115299	-0.090993	-0.237837	0.11773	0.003604	-0.0405	0.026426		-0.274527	0.149507	0.107798	-0.197851	-0.117678	-0.081525	-0.044693	0.105628	-0.003691	-0.016957	0.06645	-0.123973	-0.004514	-0.195598	0.042132	-0.121722	-0.064356	0.109093	-0.108309	-0.273376	-0.299686	0.07847	0.004461
chr3_52436604_52436704	BAP1					0	0	0	0	0	0	0	0	0		-0.198026	0.20988	0.0068737	-0.0839693	-0.009514	0.0352997	-0.18986	-0.117692	-0.0820395	-0.0104305		-0.0007217	0.080477	0.0137408	-0.0839427	-0.269156	-0.0612824	-0.223385	-0.0989006	0.119808	-0.0133007	-0.073704	-0.222156	0.0125778	0.065807	-0.0038898	0.277733	0.0090253	-0.0124042	-0.116627	-0.0592601	0.043366	0.179067	-0.100177
chr3_52436784_52436897	BAP1					0	0	0	0	0	1	0	0	1		-0.0841455	0.130082	-0.0454807	0.021556	-0.0889172	0.117515	0.041963	-0.024693	-0.0233	-0.0550508		-0.178819	0.0396128	-0.0663113	0.0777984	-0.0197506	-0.0127187	0.110094	0.0661792	-0.0504594	0.147111	-0.164922	0.130549	-0.0785384	-0.173659	-0.119563	-0.0202088	0.161951	0.0881023	-0.041778	0.0229245	0.0502471	0.203384	0.133147
chr3_52437143_52437324	BAP1					0	0	0	0	0	0	0	0	0		-0.0126109	-0.0742874	-0.0254369	-0.021955	0.0366148	0.0295058	-0.0780902	-0.0796103	0.0145618	-0.0555139		0.0651522	0.053822	0.0728502	-0.0555558	0.0488195	0.164821	0.0621552	-0.058033	0.0239696	0.0769834	0.024239	0.0253839	-0.00918913	-0.000391005	0.0171747	-0.0575934	-0.0515914	0.0518994	-0.106652	0.000897405	0.20267	-0.0283866	0.0191455
chr3_52437421_52437670	BAP1					0	0	0	0	0	0	0	0	0		0.0365074	0.111971	0.0008972	-0.0212843	0.0936708	0.219926	-0.108278	0.0416477	0.0346072	0.25959		-0.0299151	0.0284889	0.143819	0.0798082	0.0474994	-0.027137	0.142989	0.0874552	0.029382	0.048435	-0.0360415	0.124842	0.0795032	-0.054837	0.0171726	0.0567911	0.128488	-0.129081	-0.0343587	0.173172	0.0531752	0.106927	0.0953252
chr3_52437670_52437920	BAP1					0	0	0	0	0	0	0	0	0		0.093129	0.1494	0.214878	0.030404	-0.032052	0.027182	0.034081	-0.107565	0.008642	0.107616		0.0138974	-0.0140696	0.117027	0.0609295	-0.00111675	-0.0631361	0.175073	0.0861676	0.130332	-0.108366	-0.157333	0.0857855	0.188885	0.0604565	0.016531	-0.06924	0.0905025	-0.0631613	-0.0154214	0.00602055	0.0860786	0.0746255	0.0702886
chr3_52438458_52438612	BAP1					0	0	0	0	0	0	0	0	0		-0.191805	0.112776	0.117821	-0.045651	-0.0479878	-0.00995012	0.0274734	0.0393758	0.0923672	-0.135509		-0.000391	0.135895	0.0713372	0.0939851	0.151048	0.182515	-0.0113053	0.0632868	-0.0423179	-0.0048065	-0.0859605	0.0762243	0.103535	-0.112222	0.0284577	0.18052	0.275108	-0.0463595	0.156892	0.000391	0.0102334	0.152823	0.137878
chr3_52439115_52439320	BAP1					0	0	0	0	0	0	0	0	0		0.0536575	-0.125694	0.0133414	0.165869	-0.074678	-0.00650216	0.14882	0.00461436	-0.00461436	-0.0555258		0.00322845	-0.00865385	0.0918048	0.10721	0.0471519	0.0339563	0.0618003	0.150088	-0.0146449	-0.0757409	0.0840585	0.115887	0.0892851	0.00363285	0.0436732	0.0978854	-0.0655299	0.0433248	0.0631172	-0.106871	0.37422	-0.111484	0.201719
chr3_52439770_52439938	BAP1					0	0	0	0	0	0	0	0	0		0.0566053	0.0802487	0.0291528	-0.0141432	-0.0141982	0.0179295	-0.128267	-0.0120052	0.11948	-0.194239		0.0398315	0.0450123	0.141109	0.214506	-0.0042189	-0.131848	-0.0897649	-0.0412739	0.14029	-0.0310939	-0.215081	-0.0050429	-0.0317609	-0.0229579	-0.0637679	0.170653	0.109752	-0.0815809	0.0031789	-0.175479	-0.109904	0.0734451	0.0072311
chr3_52440258_52440402	BAP1					0	0	0	0	0	0	0	0	0		0.118136	-0.0294852	0.0624109	0.0054183	-0.0054183	0.0367341	0.0701881	-0.0094104	0.0509587	-0.12969		0.186586	0.0045195	-0.166355	-0.0165595	0.0635269	-0.0990615	-0.0222245	0.248044	-0.227982	-0.0712035	-0.13685	0.258676	0.0002465	0.164388	0.0989316	0.0028675	0.105057	-0.0158125	0.0787852	-0.0290205	0.113354	-0.0040045	-0.0607215
chr3_52440834_52440934	BAP1					0	0	0	0	0	0	0	0	0		-0.10294	-0.0181545	0.0161385	-0.137178	-0.0811045	0.268867	-0.0354095	0.0714725	0.237677	-0.105799		-0.136556	0.176692	0.009205	-0.013543	0.19298	-0.071083	-0.010516	-0.080361	0.133098	0.059374	-0.129742	-0.050539	0.246111	-0.225874	0.320955	0.082546	0.137078	0.021245	-0.290395	-0.167619	0.020635	-0.047294	0.00109
chr3_52441179_52441342	BAP1					0	0	1	0	0	0	0	0	1		0.10847	-0.231772	-0.0606604	-0.0288306	0.0396046	0.112546	0.0335615	0.0686065	0.00843525	-0.00843525		-0.0385553	0.0579322	0.0804055	0.137151	0.227751	0.0761993	0.155245	-0.148565	-0.0791852	-0.0925142	-0.0512559	0.199617	-0.0021622	0.0142029	0.0286138	0.14212	0.264771	-0.0413758	0.173972	0.114387	0.0936811	0.159346	0.0361207
chr3_52441395_52441495	BAP1					0	0	0	0	0	0	0	0	0		0.161846	-0.188977	0.0291986	0.112691	0.0500039	-0.00870565	0.0900296	0.249867	0.0922276	0.0835986		0.097325	0.0562127	0.0336993	0.0956624	0.186069	0.020027	-0.0131882	-0.00692435	0.0696013	0.156778	-0.127913	0.201807	-0.0198458	0.0529278	0.185452	-0.0205352	0.195018	-0.0336893	0.221996	-0.0662439	-0.0303294	0.247504	0.153023
chr3_52441963_52442103	BAP1					0	0	0	0	0	0	0	0	0		0.0017355	-0.0233295	-0.0300515	0.0762865	0.0708575	-0.0587025	0.0634655	-0.0496905	0.0863145	0.0097725		0.024554	0.113556	-0.195988	-0.001719	-0.099748	0.044523	-0.130491	-0.081539	-0.183579	-0.077967	0.02472	0.247473	0.199826	0.046912	-0.240646	-0.083845	-0.110051	0.135188	0.227242	-0.123184	0.122288	-0.02899	-0.039565
chr3_52442479_52442632	BAP1					0	0	0	0	0	0	0	0	0		0.0260077	0.00678875	0.0910384	-0.030405	0.0392525	0.205976	0.0281195	-0.0794091	-0.115655	0.0381815		-0.0194054	-0.157423	-0.0598522	-0.0299921	0.0738603	0.0286412	-0.0205174	-0.0536361	-0.106823	-0.0806928	0.13695	-0.0791092	-0.0257559	-0.0444169	-0.266427	-0.0325766	-0.058249	-0.0480023	0.0400509	-0.0653224	0.0094609	-0.0796752	0.141327
chr3_52443547_52443647	BAP1					0	0	0	0	0	0	0	0	0		0.0090555	0.106327	0.0434035	0.0169215	0.0044605	-0.186248	-0.0068105	-0.0645095	0.0144745	-0.0377605		0.230674	-0.00192805	-0.164098	-0.051583	-0.0480263	0.134976	-0.00657535	0.144423	0.0980258	-0.0381271	0.104985	-0.112951	-0.05498	-0.303762	0.114681	-0.0719526	0.163617	0.102422	-0.205554	0.149457	-0.196998	0.0534478	0.350004
chr3_52443694_52443794	BAP1					0	0	0	0	0	0	0	0	0		0.0576343	0.142076	0.175461	0.0380703	-0.0292853	-0.0409768	0.0777293	0.0569813	0.0076583	-0.0076583		-0.0623991	0.215395	0.0132634	-0.0505587	-0.0421861	-0.04588	-0.205939	-0.0544125	-0.0379507	0.144732	0.0439357	-0.0550068	-0.00850275	-0.0643189	-0.138087	-0.081682	-0.00065735	0.176874	0.163147	0.253415	-0.0525859	0.0289124	0.14367
chr3_52443826_52443926	BAP1					0	0	2	0	0	0	0	0	2		-0.085819	-0.00328	0.146229	0.009077	0.055901	0.068016	0.171584	0.037897	-0.035526	-0.002266		-0.0923795	-0.0197105	0.126827	-0.0020225	0.0133855	0.0604075	-0.215575	-0.170198	-0.125342	0.0549385	0.192621	-0.0127205	0.0667465	-0.0141205	-0.0961485	-0.224476	-0.192422	0.171785	0.12545	0.120193	0.0656085	0.0136265	-0.0325455
chr2_215590359_215590619	BARD1					0	0	0	0	0	0	0	0	0		0.0027368	0.0718949	-0.0494999	0.0652702	0.0381434	0.0048654	-0.0924289	-0.0659269	-0.207724	-0.0176127		-0.20509	-0.125217	-0.00854449	0.0214071	-0.0497761	0.23349	-0.0982353	0.00586889	-0.0129948	-0.113965	-0.104559	-0.039505	-0.0848155	0.187859	0.0207152	-0.106103	0.0683894	0.0131392	-0.0926713	-0.0213309	-0.154297	-0.043788	-0.078022
chr2_215590619_215590879	BARD1					0	0	0	0	0	0	0	0	0		-0.0659921	-0.165252	-0.0837395	-0.0590408	-0.0025532	-0.0405223	-0.0504133	-0.053353	-0.0625188	-0.0215771		-0.0477669	0.0076135	-0.106743	0.0117185	-0.0844476	-0.0176527	0.0609175	0.0596605	-0.134196	-0.0424354	-0.120282	0.0310885	-0.118628	0.0788995	0.0837405	-0.0561664	0.0646495	0.0921885	0.0324995	-0.0099299	-0.135139	0.176713	0.111823
chr2_215590879_215591139	BARD1					0	0	0	0	0	0	0	0	0		-0.0202935	-0.0244835	-0.107223	-0.0208845	-0.0060645	-0.0699875	0.0054345	0.0976495	0.0334085	-0.0359785		0.0139305	0.0342515	-0.260574	0.0842565	-0.0601215	-0.0924265	0.0521845	-0.103146	0.0263615	-0.0112245	-0.0900145	0.0052045	0.127227	-0.0211955	-0.0786535	-0.0990745	-0.0355745	-0.0616865	-0.157114	-0.0229855	-0.0597045	0.0998035	-0.100368
chr2_215591139_215591399	BARD1					0	0	0	0	0	0	0	0	0		-0.0880619	-0.106801	0.026357	0.180455	-0.0599661	-0.0494967	0.072333	-0.18693	0.065097	-0.019343		0.162287	-0.045313	-0.168554	-0.10943	-0.001684	-0.0615	-0.130859	0.101819	-0.063223	0.064232	-0.206471	-0.008186	0.091621	-0.030165	-0.103287	-0.115542	0.07737	-0.174405	0.112466	-0.104196	-0.024433	0.029466	-0.005075
chr2_215591399_215591660	BARD1					0	0	0	0	0	0	0	0	0		-0.121912	-0.0658875	0.00255965	-0.0217381	-0.173549	-0.0283542	-0.00956685	-0.127456	-0.17099	-0.041274		0.089011	-0.0918853	-0.0315668	-0.121013	-0.008625	-0.13456	-0.10574	0.023367	-0.257634	-0.025116	0.039215	-0.163353	-0.0617053	-0.00193	-0.007919	-0.240214	0.062836	-0.122336	-0.139919	-0.0579826	-0.0699684	-0.0355775	-0.052643
chr2_215591660_215591920	BARD1					0	0	0	0	0	0	0	0	0		-0.067803	0.161484	0.019516	-0.18491	0.001298	-0.070771	-0.052461	-0.040484	-0.08496	0.043814		-0.133293	-0.0519415	-0.127181	0.0681895	-0.0101605	-0.0446775	-0.201544	0.0164845	-0.0210375	-0.0500745	0.124484	-0.102019	-0.0005285	-0.138885	0.0425035	0.0178625	0.0706325	-0.0708865	-0.122445	0.0330905	-0.0939795	-0.0961615	-0.0136525
chr2_215591920_215592180	BARD1					0	0	0	0	0	0	0	0	0		-0.036902	-0.025836	-0.016312	-0.050431	-0.013355	-0.122678	-0.067364	-0.101108	-0.085999	0.054077		-0.032288	0.048534	0.056874	0.042802	0.011241	-0.033744	-0.14732	-0.108126	-0.022642	0.05148	-0.022855	-0.023553	0.05765	-0.151327	-0.05411	-0.032328	0.037131	-0.006649	0.09815	-0.089588	-0.140753	-0.104581	0.140542
chr2_215592180_215592440	BARD1					0	0	0	0	0	0	0	0	0		-0.0205725	-0.251952	-0.0071175	0.0872075	-0.0305035	-0.152638	-0.0670385	-0.0354825	-0.0759845	0.203203		-0.027065	0.137259	-0.156367	0.044165	-0.017872	-0.097481	-0.011153	-0.149396	-0.045482	-0.055044	0.073859	0.114317	0.000858	0.00314	0.053182	0.01504	-0.06476	0.151773	0.010799	-0.01079	0.002235	0.039691	0.085773
chr2_215592440_215592701	BARD1					0	0	0	0	0	0	0	0	0		-0.128008	-0.104681	-0.124345	0.0910975	-0.0211155	-0.126717	-0.153249	-0.0971324	0.100177	0.116516		-0.153482	0.0226405	-0.0236475	-0.0584645	0.0376225	-0.0753785	-0.12773	-0.131836	-0.202972	-0.0608645	0.0555985	-0.0129615	0.137386	0.0918415	-0.112683	-0.0170805	-0.0460735	-0.0841545	0.0339135	-0.0977885	-0.0569185	-0.0420085	-0.0823165
chr2_215592701_215592961	BARD1					0	0	0	0	0	0	0	0	0		-0.129999	-0.0795325	-0.108826	-0.0893635	-0.0446885	-0.0864205	0.0073825	-0.115175	0.0871705	-0.0886795		-0.001863	-0.132589	-0.213787	-0.03485	0.051949	-0.119741	-0.03434	-0.137556	-0.020422	-0.159968	-0.012961	-0.008629	-0.063797	-0.030382	-0.178268	-0.185305	-0.172141	-0.139752	0.001863	-0.134518	-0.181219	-0.091022	-0.273525
chr2_215592961_215593221	BARD1					0	0	1	0	0	0	0	0	1		-0.0530405	8.5e-06	0.115059	-0.0328585	-0.130275	-0.151236	0.0259895	-0.0061355	-0.0746865	0.0851745		-0.0979565	-0.13745	-0.0292895	0.0512145	0.108899	-0.106485	-0.0854055	-0.0496745	-0.0429325	-0.157234	-0.129611	0.0329395	0.0547555	-0.369406	0.0105375	0.0690865	-0.213043	0.172624	-0.138968	0.0068775	-0.0031575	0.142367	-0.0604215
chr2_215593221_215593481	BARD1					0	0	0	0	0	0	0	0	0		0.0258234	0.0556291	0.0434173	-0.0773428	-0.0121963	-0.0675118	-0.10286	-0.0621178	-0.132249	0.0349763		-0.0996618	-0.0257149	0.116655	0.0266867	-0.007062	-0.0387893	-0.135248	-0.0769668	-0.0075598	-0.169608	-0.0701332	-0.177374	-0.0904293	-0.130344	0.115966	-0.0237927	-0.177977	0.182757	0.07061	-0.125472	0.0628505	0.0025916	-0.070118
chr2_215593481_215593741	BARD1					0	0	0	0	0	0	0	0	0		0.082371	-0.029311	0.036028	-0.013086	-0.013207	-0.0650731	-0.0560489	-0.007543	-0.001185	0.001185		-0.0924015	0.108403	0.075033	0.013564	0.038787	0.015236	0.122606	-0.069827	-0.02665	-0.029936	-0.053453	-0.120274	-0.101298	0.025006	-0.022436	-0.016171	-0.042757	0.165711	-0.006313	-0.061263	-0.034534	0.102598	-0.0796819
chr2_215595124_215595242	BARD1					0	0	0	0	0	0	0	0	0		-0.0707727	0.131022	-0.0225101	-0.00026705	-0.0278283	-0.131338	-0.103128	-0.0309592	-0.144017	0.264303		0.082073	0.173293	-0.0222136	-0.072332	0.007836	-0.0766374	-0.0617043	0.105218	0.132213	0.079665	-0.000478	-0.131223	-0.0204345	-0.148191	0.01861	0.046423	-0.0712672	0.080237	-0.314571	0.048627	-0.180068	0.083108	0.024542
chr2_215609780_215609893	BARD1					0	0	0	0	0	0	0	0	0		0.0458625	0.0001035	-0.0590095	-0.0175115	0.0064725	-0.0736795	-0.170404	-0.0523755	0.0505615	0.244915		-0.101567	-0.146859	-0.0308605	-0.148429	0.157574	-0.25321	0.0735195	-0.0144155	0.0015135	0.0149935	-0.322304	-0.281769	-0.0029525	-0.0625705	-0.204836	0.0123665	-0.420135	0.0954335	-0.1937	-0.0376305	-0.0740955	-0.207215	-0.0946865
chr2_215610435_215610588	BARD1					0	0	0	0	0	0	0	0	0		-0.067667	-0.0651569	0.0298228	0.0461097	0.0957657	-0.208091	0.0178747	-0.0276098	-0.145267	0.0046005		-0.190387	0.0087435	0.0652695	0.22666	-0.0031955	-0.197589	0.100776	0.137858	-0.0266082	-0.0146334	0.0239637	-0.0090234	-0.168719	-0.0595748	0.0981815	0.0963335	-0.134235	0.112907	-0.167735	0.0759165	-0.0350602	0.136609	0.0675285
chr2_215617160_215617289	BARD1					0	0	0	0	0	0	0	0	0		-0.000544	-0.018156	0.171264	0.016064	-0.023237	-0.298091	-0.007994	-0.027707	0.09433	0.074669		-0.053716	-0.048797	-0.021052	-0.088129	-0.139143	-0.101905	0.0479319	0.0115893	-0.161238	-0.176303	0.098223	0.0511849	0.0389597	-0.250337	-0.113066	0.0699475	0.0524671	0.010308	0.0276997	0.0266993	-0.028352	-0.066181	-0.0212
chr2_215632195_215632388	BARD1					0	0	0	0	0	0	0	0	0		0.0003393	-0.0005953	0.0360329	0.0417135	0.0651308	0.0745998	-0.0003393	-0.133324	-0.246828	0.0943828		-0.165731	-0.0130851	0.137782	-0.0612843	0.0811665	-0.122489	-0.046345	0.0174854	-0.0574258	0.170058	-0.0697401	-0.256919	0.0221875	-0.0121014	0.0201709	0.0593397	0.158681	-0.0508321	0.0636489	-0.077019	-0.153372	-0.0101593	-0.137456
chr2_215633945_215634046	BARD1					0	0	0	0	0	0	0	0	0		0.104665	-0.0106485	-0.0512195	-0.0574415	-0.107655	-0.270499	-0.250657	0.26922	-0.0348095	0.0194595		-0.151259	-0.184975	-0.218234	0.0935546	0.146774	-0.531415	-0.282963	-0.0877905	-0.122147	-0.0240274	0.0174618	-0.0119114	-0.0794955	0.068945	0.0931502	0.0277114	0.230814	-0.31918	-0.276097	0.0117322	-0.0972476	0.0540481	-0.112999
chr2_215645273_215645515	BARD1					0	0	0	0	0	0	0	0	0		0.0075405	-0.0266735	0.0072885	-0.203342	0.0022145	0.0026825	0.0206275	-0.107976	0.0574345	0.0306715		-0.141259	0.000396	0.009361	0.040459	0.023897	-0.125579	0.166469	-0.024986	0.075105	-0.123389	0.18824	0.152207	0.035538	0.073272	0.109873	-0.052973	-0.087947	-0.025403	-0.053356	-0.000396	0.004021	-0.063796	-0.007181
chr2_215645515_215645758	BARD1					0	0	0	0	0	0	0	0	0		-0.029981	-0.022573	0.118982	-0.09012	-0.026643	-0.043821	-0.111896	-0.042307	0.003395	0.088426		-0.156654	-0.045979	0.073245	0.069942	-0.048211	-0.005178	0.241294	0.001806	-0.003765	-0.015915	0.035812	0.134726	0.070402	0.047834	-0.125428	-0.06159	-0.095941	-0.046737	0.080329	-0.008686	-0.04256	0.004061	-0.123764
chr2_215645758_215646000	BARD1					0	0	0	0	0	0	0	0	0		-0.01281	0.001686	0.071548	-0.022604	-0.071333	-0.109902	-0.001686	-0.071832	-0.116986	0.145085		0.0151025	0.0002385	0.0696105	-0.0225585	-0.0327415	0.243186	0.0349535	-0.140746	-0.109764	-0.0653625	-0.0235585	0.0885485	0.0566095	0.137703	-0.0584565	0.0976605	-0.0262365	-0.0155265	0.198425	-0.0411365	0.0736225	0.0411325	-0.0493735
chr2_215646000_215646243	BARD1					0	0	0	0	0	0	0	0	0		-0.0772006	0.0046155	0.153394	-0.0396482	-0.0007525	-0.266668	0.0580485	-0.0352942	-0.0713698	-0.0602233		0.073926	0.066828	-0.0466209	-0.028491	0.023628	0.014008	0.057475	-0.0708533	0.026875	0.037169	0.19083	-0.036953	0.116094	0.012956	0.123704	-0.025016	0.010493	0.03549	0.082437	0.135801	0.104518	-0.0465904	-0.154153
chr2_215657010_215657179	BARD1					0	0	0	0	0	0	0	0	0		-0.16791	0.0427665	0.0221525	-0.0112215	-0.163045	-0.0382945	-0.204698	0.0312795	-0.117274	0.0642945		-0.007334	-0.022656	0.061406	0.17647	0.07312	0.128964	0.023682	-0.093332	0.194939	-0.12361	0.14231	0.050881	-0.112334	-0.0561	-0.377775	-0.200936	-0.119683	-0.14785	-0.10843	-0.079751	0.040883	-0.041148	-0.100539
chr2_215661763_215661863	BARD1					0	0	0	0	0	0	0	0	0		0.0125225	0.0645003	0.0550375	-0.239606	-0.201863	-0.0031675	0.0292555	-0.0978355	-0.0754925	0.0891752		-0.12035	-0.158136	-0.322571	0.106604	-0.0713777	-0.0348227	-0.0109663	-0.240352	-0.189698	-0.392845	0.0557299	-0.115503	-0.0857967	-0.145321	-0.0156698	-0.10337	0.0859571	-0.161801	-0.164046	-0.0383957	-0.13606	-0.180661	-0.0262477
chr2_215674125_215674445	BARD1					0	0	1	0	0	0	0	0	1		0.155855	-0.269467	0.021135	0.017193	0.057626	-0.028387	0.058613	0.145027	0.005712	0.013996		0.09994	-0.054924	-0.068009	0.011243	-0.186822	-0.046305	-0.005925	-0.228043	0.051183	0.020628	0.132089	-0.082808	0.008411	-0.33552	0.007303	-0.192734	-0.132358	0.025427	0.138093	0.036749	0.051668	-0.02425	-0.068401
chr13_103498606_103498714	ERCC5					0	0	0	0	0	1	0	0	1		0.034601	0.020471	0.31254	0.031	-0.017498	-0.07083	0.196194	0.198243	0.127423	-0.134329		0.030173	0.002932	0.063652	0.095982	0.054574	0.266489	0.057817	-0.040814	0.064356	-0.050453	0.019359	0.163158	-0.13894	-0.097013	0.154829	0.275088	-0.063135	0.130973	0.241523	0.039983	-0.050665	0.079959	-0.056069
chr13_103504457_103504653	ERCC5					0	0	0	0	0	0	0	0	0		-0.006215	0.039229	-0.033602	-0.192314	0.045069	0.006215	-0.062011	-0.033362	0.058466	-0.237891		0.174504	0.168112	-0.0168655	-0.0015655	-0.0559594	0.0908435	-0.0089505	0.0888185	-0.0749137	0.0069315	-0.0499045	0.0500735	0.121085	0.138187	-0.283826	0.0279535	-0.104044	0.0675275	-0.194071	0.0398475	-0.14019	-0.0794679	0.0393695
chr13_103506096_103506232	ERCC5					0	0	1	0	0	0	0	0	1		0.0499125	-0.121359	-0.0419115	-0.0756295	-0.0592075	-0.28033	0.243482	0.0772925	0.0336585	0.14954		-0.0580895	-0.0194285	-0.0193185	-0.0453055	-0.0909245	0.0624315	-0.100609	-0.0462125	-0.242545	-0.250348	-0.0872465	0.202245	-0.0848315	-0.286451	-0.246851	-0.318828	-0.129826	-0.120064	-0.136077	-0.0261045	-0.0526165	0.173992	-0.0903795
chr13_103506627_103506734	ERCC5					0	0	0	0	0	0	0	0	0		-0.0917533	0.138152	-0.122344	-0.129344	0.0130451	-0.0532744	0.042835	0.0220187	-0.0614727	-0.0324309		0.0468316	0.0349002	-0.0979037	0.102068	-0.126689	-0.042417	-0.0538582	-0.0598836	-0.0576276	-0.0944738	0.367435	-0.12244	0.240172	0.208847	0.144224	-0.109953	0.0122714	-0.130146	0.0436945	0.107162	-0.0332646	-0.0048523	-0.129072
chr13_103508382_103508482	ERCC5					0	1	0	0	0	0	0	1	0		-0.181859	-0.005332	-0.010621	0.212486	0.026378	-0.00296	-0.316555	-0.0129	0.097317	-0.014659		0.18667	-0.139401	0.100002	-0.182702	-0.45167	-0.196044	-0.059978	-0.132689	-0.156737	-0.114485	-0.073236	-0.088268	-0.028853	-0.212177	-0.248374	-0.078107	-0.157797	-0.168182	-0.159424	-0.271415	-0.153375	-0.230416	-0.232202
chr13_103510614_103510778	ERCC5					0	0	0	0	0	0	0	0	0		-0.0684715	-0.0538495	-0.0281885	0.0497685	-0.0715435	0.226158	-0.13818	0.0657235	-0.0307685	0.0418415		-0.0951748	0.237555	0.111578	-0.0414047	-0.257718	-0.0107151	-0.0719758	-0.121175	0.0889549	0.103698	-0.0108485	0.0135497	0.0264096	0.0118374	-0.0326038	-0.115547	-0.00313285	-0.0862398	-0.124005	-0.0479771	-0.0627447	-0.0563931	-0.0655827
chr13_103513846_103514074	ERCC5					0	0	0	0	0	0	0	0	0		0.0849974	-0.110119	0.0252264	-0.0107563	-0.0111463	-0.0748885	-0.0225208	-0.195008	0.0638878	0.122331		-0.144116	-0.0886827	0.0176162	-0.0109419	0.0224658	-0.0922204	-0.117036	-0.0724335	0.117947	-0.159222	-0.02149	-0.0985342	-0.0480585	-0.0781618	-0.00240655	-0.0439148	0.120476	-0.041953	-0.0400376	0.00010155	-0.147698	0.0106492	0.0145516
chr13_103514369_103514642	ERCC5					0	0	0	0	0	0	0	0	0		-0.075932	0.103609	-0.008483	0.027413	0.032293	-0.079602	-0.009115	-0.024148	0.063148	0.025097		0.072496	-0.113048	-0.017024	-0.084458	0.05426	0.00225	0.039443	0.025368	-0.047044	-0.135484	-0.173354	0.036589	-0.016554	-0.056148	-0.026973	0.106667	-0.134883	-0.049871	-0.008556	-0.052435	0.011679	0.101404	-0.0950155
chr13_103514642_103514916	ERCC5					0	0	0	0	0	0	0	0	0		-0.111109	-0.0059885	-0.0100465	-0.117858	-0.0055175	0.0260425	-0.0575615	-0.0413472	0.0242025	0.0594865		0.0748175	-0.0228365	0.0103515	0.171112	-0.0609965	0.0696045	0.0088005	-0.0113305	0.0145765	0.0103305	-0.0659385	-0.0955005	-0.141457	-0.0055995	0.113307	-0.0478545	-0.0155955	-0.0778965	0.0017515	0.0545705	-0.0143965	0.0529425	0.0182565
chr13_103514916_103515189	ERCC5					0	0	0	0	0	0	0	0	0		-0.004068	-0.02764	0.003566	-0.051131	0.022511	0.034018	-0.010354	-0.129296	-0.092477	0.131952		0.0883975	-0.130274	-0.231159	0.217323	-0.0664035	-0.0287765	0.126755	-0.175148	0.0538185	0.0178675	0.0253145	-0.159425	-0.112371	0.0130215	-0.0344835	-0.11608	-0.0915205	-0.125809	0.0082925	0.0606445	-0.0458955	0.0920675	0.0586975
chr13_103515189_103515463	ERCC5					0	0	0	0	0	0	0	0	0		0.12048	0.048081	-0.034012	-0.003808	-0.023431	0.023488	0.053343	-0.21654	-0.128081	0.046215		0.0938325	0.0523085	0.190655	0.14158	-0.0353115	-0.0180425	0.0770915	0.0326195	-0.0313955	-0.0213025	-0.0211315	-0.0509275	-0.0084265	-0.133598	-0.0481335	-0.0440215	-0.0059925	-0.160884	-0.0114165	-0.0310195	-0.0055835	0.0493975	0.0431935
chr13_103518006_103518271	ERCC5					0	0	0	0	0	0	0	0	0		0.070708	-0.0902343	-0.0509625	-0.0857296	-0.008472	-0.119757	0.013796	-0.145047	-0.0361123	0.154904		-0.0951197	-0.200459	-0.005613	0.019372	-0.049	0.072984	0.081641	0.034268	-0.0863483	-0.0326054	-0.0536225	-0.0463865	-0.062546	-0.273037	-0.0503046	0.033247	-0.0671327	0.031711	0.08774	0.05568	0.022005	0.062626	-0.079498
chr13_103518601_103518741	ERCC5					0	0	0	0	0	0	0	0	0		0.175539	0.0819585	-0.103257	-0.0635365	-0.0382865	-0.0062915	-0.0007405	-0.0055565	-0.179983	0.144054		0.0575815	0.0943182	-0.179797	-0.26858	-0.129384	-0.131978	-0.227543	0.0565405	-0.149758	-0.0374855	0.0870927	-0.0282835	0.100398	0.0603365	-0.130341	-0.124372	-0.136525	-0.159174	-0.0205065	-0.0271785	-0.12104	-0.114521	0.15548
chr13_103518971_103519205	ERCC5					0	0	0	0	0	0	0	0	0		-0.243162	-0.00568815	-0.122985	-0.0121564	-0.137824	-0.0814733	-0.140637	-0.12271	0.0101171	-0.188993		-0.0289907	0.0764809	0.238252	0.0334878	0.0170374	0.0573845	-0.0875096	-0.0367761	0.0391145	-0.161048	-0.036365	-0.165526	-0.0935149	-0.0815377	-0.0906916	-0.120682	0.0167689	-0.0986423	0.0145755	-0.218382	0.000413895	-0.138526	-0.219987
chr13_103520452_103520617	ERCC5					0	0	0	0	0	0	0	0	0		-0.0223015	-0.0428745	0.0162225	0.0769055	-0.0731195	-0.0766335	0.0016485	0.132188	0.0748675	0.157606		-0.0026955	0.0775535	-0.0456915	0.0685665	0.0569405	0.0704385	-0.106377	0.0149695	0.0553995	0.149632	-0.0001775	-0.0124235	-0.0589545	0.0738615	-0.0061345	0.0872525	0.109533	-0.250694	0.0934195	0.0063155	-0.0652685	0.175495	0.0816835
chr13_103524537_103524758	ERCC5					0	0	0	0	0	0	0	0	0		-0.0764454	-0.23073	-0.0285881	0.0210249	-0.043906	-0.137843	-0.0742042	0.121376	-0.142279	-0.0557611		0.0137656	0.127521	0.0684426	0.0413246	0.119029	-0.10048	0.0094412	0.0403446	-0.0737126	0.130309	0.0531216	0.141536	0.144831	-0.0478904	0.0557436	0.0592776	0.0113104	0.0906616	-0.0986478	-0.0784337	0.0256584	-0.0037148	-0.0723836
chr13_103525598_103525703	ERCC5					0	0	0	0	0	0	0	0	0		-0.0189253	-0.136829	0.0366626	-0.18586	0.0423494	-0.163432	-0.121853	0.00268695	-0.102194	0.00982375		-0.198087	-0.0225977	0.131098	0.0458532	-0.0949221	-0.0346308	0.130388	-0.117495	0.102066	0.162168	0.134422	-0.0625414	-0.0267377	0.0239334	-0.285566	0.055448	-0.0190944	-0.0487333	-0.215643	-0.115681	0.0737377	-0.0625382	0.075562
chr13_103527646_103527954	ERCC5					0	0	0	0	0	0	0	0	0		-0.152191	0.0646064	-0.183022	0.0630366	0.0523064	-0.0125578	-0.0499757	-0.160433	-0.118456	0.0926873		-0.0718593	0.197688	-0.0833664	0.0911587	-0.150568	-0.17656	-0.140555	-0.0083437	-0.0635209	-0.184182	0.0040145	0.0619987	-0.0003662	0.109737	-0.0717864	-0.0375733	0.110505	-0.0720691	-0.0171599	-0.126234	-0.0849671	0.0216022	-0.123518
chr13_103527954_103528263	ERCC5					0	0	0	0	0	0	0	0	0		0.0039483	-0.112849	-0.0055689	0.13341	-0.0338	-0.0975455	-0.0037411	-0.0466551	-0.0968961	-0.0039815		0.036814	-0.0391266	0.194303	0.077668	-0.086827	-0.022164	0.033423	-0.137642	-0.0294206	0.002999	0.193322	-0.17319	0.0273	0.074096	0.101955	-0.014978	0.048575	-0.0240247	0.043178	-0.0758455	-0.106368	0.11099	-0.000415
chr15_91290612_91290730	BLM					0	0	0	0	0	0	0	0	0		0.113073	0.176516	0.129998	0.0470193	0.215498	0.132587	-0.0751882	-0.0591082	0.130569	-0.0966942		-0.0079648	0.0862239	0.14993	-0.0558807	0.0260857	0.100002	0.0551475	-0.0029161	-0.0590865	-0.313545	0.109722	0.110845	0.134086	-0.156891	0.0047191	0.118023	0.0342844	0.100261	-0.0334746	0.23576	0.0522178	-0.0155413	0.0226944
chr15_91292586_91292826	BLM					0	0	0	0	0	0	0	0	0		0.0810554	-0.014601	-0.105745	0.0715864	-7.7e-05	0.0511294	-0.0584057	-0.0704005	7.7e-05	0.0326054		0.0564725	-0.0353148	-0.212997	-0.00988555	-0.0181353	0.00064015	0.0513341	-0.0576485	-0.0532849	-0.0222256	0.0599191	-0.0562161	0.0181138	-0.122319	-0.0184848	-0.0826184	-0.0248835	0.0137003	0.0204412	-0.0139697	-0.0933879	-0.0716303	-0.0511062
chr15_91292826_91293066	BLM					0	0	0	0	0	0	0	0	0		0.0556345	-0.0017215	0.0230605	-0.0575485	-0.0959205	-0.0384675	-0.0500465	0.0423235	-0.0181105	0.0525365		-0.016069	0.151807	-0.014627	-0.079995	-0.061332	0.197004	0.050274	0.022049	-0.022116	-0.116754	-0.051872	0.000731	-0.074014	-0.160305	0.245821	-0.05415	0.028597	0.210935	0.137152	-0.044728	-0.03354	0.057789	-0.039748
chr15_91293066_91293306	BLM					0	0	0	0	0	0	0	0	0		0.0368006	0.0964906	0.148719	-0.028148	-0.0105179	0.0640556	-0.00524355	0.114062	-0.00761015	0.00524355		-0.037219	-0.0893931	0.091242	-0.100346	0.00524	-0.0529193	-0.108467	-0.005494	0.046133	-0.019428	-0.0490884	0.106111	-0.151848	-0.117691	-0.0273632	-0.125757	0.036367	0.210907	0.001749	0.149617	-0.0945153	-0.0511846	-0.037507
chr15_91295006_91295186	BLM					0	0	2	0	0	0	0	0	2		0.197612	-0.0582405	-0.122067	0.0404065	0.182761	0.111978	-0.0038385	-0.0868365	-0.187178	0.108556		0.040195	0.078799	-0.039167	-0.020616	0.099755	0.099314	-0.179218	-0.028048	-0.070228	-0.067097	0.013871	0.25705	-0.095266	0.011187	-0.013511	-0.110552	-0.003314	-0.029348	0.003314	0.025876	-0.11026	0.089084	0.019744
chr15_91298030_91298178	BLM					0	0	0	0	0	0	0	0	0		0.159755	-0.0183325	0.108763	0.00251245	0.0469573	0.101998	-7.345e-05	0.0262871	-0.0742164	-0.0397259		0.106562	-0.053792	0.0877342	0.0229053	-0.0481911	-0.092917	-0.0565248	-0.0984893	-0.164929	0.163799	-0.0423375	-0.0977611	0.0970482	-0.117242	-0.0304666	-0.0846367	0.133499	-0.101867	-0.0546065	0.0659573	0.0411433	-0.135644	-0.115118
chr15_91303366_91303519	BLM					0	0	0	0	0	0	0	0	0		0.0677681	0.127626	-0.0203871	0.14093	-0.075291	-0.0599889	-0.11179	-0.05987	0.0585751	-0.178073		-0.197385	-0.116573	0.358852	0.0570235	0.0809092	0.0193038	-0.054377	-0.127944	-0.296739	-0.358931	-0.110112	-0.0560265	0.104187	-0.0266805	0.0737724	0.0348716	-0.0755185	-0.0629072	0.102545	0.111882	-0.153699	-0.00975175	-0.15347
chr15_91303813_91304040	BLM					0	0	0	0	0	0	0	0	0		0.041815	-0.007874	-0.001101	0.082093	-0.030141	0.002994	-0.062654	-0.026648	0.010404	0.039888		-0.0772959	-0.0694385	-0.0822703	0.10756	0.0152205	-0.0076355	0.0501635	-0.0631025	0.0684145	0.0272555	0.0276855	-0.0408995	0.187127	-0.170643	-0.165237	-0.0425305	-0.121944	-0.225303	-0.0672015	-0.0644895	0.114894	0.0403175	-0.153892
chr15_91304040_91304267	BLM					0	0	0	0	0	0	0	0	0		0.027499	-0.170333	0.01167	0.095341	0.040313	-0.025232	-0.034429	-0.105776	0.076059	0.042876		-0.0344305	0.0720895	0.0857735	0.115673	0.0118775	-0.0469915	0.0349305	-0.0593395	-0.0247945	0.0383215	-0.0411255	-0.0638765	-0.0146245	0.0890075	-0.350521	-0.0293655	0.0222305	-0.1056	-0.0690525	-0.0882755	0.0232085	0.126416	0.0065815
chr15_91304267_91304494	BLM					0	0	0	0	0	0	0	0	0		-0.0572197	-0.142695	-0.0373399	0.0107167	0.101423	0.107304	-0.0658047	-0.273738	0.0605343	0.118672		-0.122969	0.040196	-0.0413733	-0.0166102	0.0156226	-0.00171895	-0.145426	-0.143801	-0.0410471	-0.0680518	0.025818	-0.139099	-0.0642166	-0.00410555	-0.359638	-0.0186658	0.042538	-0.0372677	0.00041865	-0.0901475	-0.0222411	-0.144707	-0.0827751
chr15_91306185_91306397	BLM					0	0	0	0	0	0	0	0	0		0.1638	-0.0212855	-0.0702741	-0.0895822	0.115842	0.0835955	0.0417855	0.111058	-0.0060275	-0.0021945		0.081104	0.064065	-0.169411	0.052526	-0.02501	-0.25728	0.082781	-0.0611686	0.053017	0.021967	-0.143318	-0.036737	-0.198866	-0.0788411	0.065925	-0.025331	0.104542	-0.222785	-0.128358	-0.167494	0.000444	-0.031737	0.10396
chr15_91308515_91308654	BLM					0	0	0	0	0	0	0	0	0		0.098496	-0.0911798	-0.0191293	-0.223476	-0.0918512	0.130104	-0.0748567	0.110983	-0.0302195	-0.0827241		-0.0825657	-0.0927333	-0.0958337	0.0405154	-0.0195146	0.154398	-0.00920395	-0.0529681	0.266887	-0.107627	0.0107483	0.148726	-0.0304198	-0.0622415	0.0282464	-0.0287681	0.0513649	-0.0132523	0.14532	0.188235	0.0472726	-0.106339	-0.132166
chr15_91310129_91310263	BLM					0	0	0	0	0	1	0	0	1		0.0498785	-0.131472	-0.18878	-0.0366525	0.144452	0.0585045	0.265428	0.264573	-0.0798605	0.0634435		-0.0592285	0.0308295	0.111461	-0.161847	-0.222691	-0.25879	-0.0456355	-0.0602055	0.0446665	-0.119652	-0.0209655	-0.183418	-0.268232	0.0309995	-0.177806	0.0634175	-0.245949	-0.0499215	-0.234158	-0.136657	-0.289419	-0.0241945	-0.248246
chr15_91312352_91312471	BLM					0	0	0	0	0	0	0	0	0		0.125209	-0.039783	0.0006337	-0.0555916	-0.120033	0.0844305	-0.0336604	0.0618445	-0.0396666	-0.0281033		-0.0458944	0.158866	0.149577	0.174108	0.242778	-0.1587	0.149918	-0.0312226	0.187265	-0.0855964	0.0665841	-0.132775	-0.0285972	-0.162916	-0.0141184	-0.0325373	-0.0963347	0.171108	-0.112913	8.275e-05	-0.0550158	-0.228735	0.159722
chr15_91312657_91312826	BLM					0	0	0	0	0	0	0	0	0		0.0452934	-0.00593015	-0.0100095	0.0725053	-0.0589568	-0.0309183	0.132641	-0.199555	0.0797294	-0.0878941		-0.0271852	-0.0806901	0.0447629	-0.0358627	0.0608089	0.10603	0.0653779	-0.0278866	0.0168898	0.0309894	0.0843279	0.238554	-0.113526	-0.228187	-0.0876853	-0.0218031	-0.0326855	0.0356499	-0.131476	-0.0849578	0.0884389	0.0710989	-0.140801
chr15_91326041_91326168	BLM					0	0	0	0	0	0	0	0	0		0.00126505	0.150529	0.190648	0.066061	0.109322	-0.1825	-0.00126505	0.0174946	-0.102948	0.096614		-0.117591	-0.033025	0.112877	0.122323	-0.174767	-0.143787	0.0549824	0.137458	-0.090195	0.21545	0.0265634	0.14371	-0.10663	-0.0629966	-0.148028	-0.0446627	-0.0194128	-0.0125492	-0.0077612	-0.189893	0.0309026	0.0770385	0.107053
chr15_91328140_91328321	BLM					0	0	0	0	0	0	0	0	0		0.0541344	-0.0198489	0.128475	0.0814704	-0.00066375	0.075222	-0.0137268	0.00066375	-0.116689	-0.029901		-0.00185847	-0.0213072	0.0515936	0.122736	0.0143516	-0.117939	0.0413544	-0.0935442	-0.184677	0.0133803	-0.24327	-0.0824544	0.0130704	0.192112	0.0597737	-0.0634725	-0.00668359	-0.13396	-0.0165384	-0.0494368	-0.218799	-0.0611264	0.045758
chr15_91333868_91334084	BLM					0	0	0	0	0	0	0	0	0		0.114437	0.0316795	0.0146645	-0.0611945	0.107079	0.247105	-0.0434965	0.0462035	0.0637485	-0.0590195		0.060207	0.09562	0.005804	0.002944	-0.015557	0.069537	-0.010424	-0.102687	-0.001879	-0.221651	-0.0855475	-0.046794	-0.103825	-0.0621601	-0.031918	0.15539	0.1185	-0.117617	-0.253586	0.038163	-0.001117	-0.190392	0.186362
chr15_91337386_91337597	BLM					0	0	0	0	0	0	0	0	0		0.140163	0.11992	-0.0032246	-0.0114506	0.128458	0.0308788	-0.0233634	0.174048	-0.014313	-0.0608366		-0.128817	0.092296	-0.169786	-0.1933	0.0548402	-0.0862451	0.0308553	-0.00636574	-0.0964189	-0.256549	-0.103105	0.00271275	0.137271	0.0547347	-0.129944	-0.0268693	-0.396374	-0.297845	0.0843409	-0.225159	0.0782343	-0.2006	-0.14956
chr15_91341409_91341577	BLM					0	0	0	0	0	0	0	0	0		-0.0072813	0.215941	0.159077	-0.0472689	0.184247	0.0044031	0.112481	0.130261	0.0634342	-0.0205545		-0.0688296	-0.195403	-0.340474	0.0764024	-0.0436335	0.0637334	-0.0922561	-0.229617	0.0171084	-0.124295	0.12585	0.152191	0.15508	-0.0830765	0.162518	-0.0451622	-0.0003314	-0.124682	-0.291677	-0.0846339	-0.0416985	-0.0176788	-0.13393
chr15_91346740_91346960	BLM					0	0	0	0	0	0	0	0	0		-0.0429385	0.0390835	-0.175723	-0.0938172	0.0461945	0.106607	-0.0100715	-0.0964193	0.0353795	-0.0180305		-0.0543285	0.0703225	0.0305395	0.0643635	0.109598	-0.15849	-0.115602	-0.0062035	-0.0595395	-0.0357615	-0.0168365	-0.0807789	-0.0945843	-0.0272735	0.0297265	-0.0611235	-0.0125165	-0.0768951	-0.0654355	0.0003355	0.0093335	0.0725595	-0.0082055
chr15_91347386_91347599	BLM					0	0	0	0	0	0	0	0	0		-0.041172	0.110833	0.02025	-0.0825112	-0.036963	0.073148	0.059024	0.038535	0.159701	-0.011939		0.0225295	-0.0372865	0.0676425	0.0197055	-0.0891782	0.0143965	-0.11139	0.0226955	-0.12313	-0.0747896	0.0616395	-0.0779906	-0.0462235	-0.0425745	-0.0607816	-0.0401065	0.174256	0.0924895	0.0011675	0.0039935	-0.0328295	0.0190785	-0.0719214
chr15_91352356_91352499	BLM					0	0	0	0	0	0	0	0	0		-0.0262921	-0.0734074	0.0020964	0.0395286	0.0097453	-0.010206	0.0389611	0.117828	-0.0020435	0.107452		0.118986	-0.0297431	0.112788	-0.0511832	-0.0749554	0.0310803	0.0243323	0.120662	0.0344273	0.198699	0.0908603	-0.209473	0.298197	0.227075	0.0336023	-0.125311	-0.0169014	0.0299203	0.139382	0.0064946	-0.0214943	0.164782	0.10215
chr15_91354424_91354646	BLM					0	0	0	0	0	0	0	0	0		0.0533277	0.00969165	-0.132415	0.171015	-0.00201865	0.150332	0.133557	0.00201865	0.121337	-0.11016		-0.034381	0.140076	0.148388	0.0882245	-0.0014535	0.0273505	0.0238175	0.119013	-0.0306259	0.0088745	0.0226365	0.0787185	-0.139078	-0.0294892	-0.0500428	-0.0309798	0.0981405	0.0755005	-0.035339	0.0432005	-0.0765559	-0.0389053	0.0093545
chr15_91358321_91358519	BLM					0	0	0	0	0	0	0	0	0		0.0599898	-0.0677728	0.11633	0.154567	0.0755819	0.133274	0.255187	0.233367	-0.114437	-0.149205		-0.0671786	-0.0698913	0.075562	-0.0737302	-0.386921	-0.00397135	-0.163345	0.296195	0.0635819	0.0658559	0.00137305	-0.10376	0.0593739	0.127853	-0.0489911	0.0917349	0.0315359	-0.011948	0.043675	0.00448155	0.029934	0.0872609	0.0844569
chr10_88635765_88635912	BMPR1A					0	0	0	0	0	0	0	0	0		-0.145264	0.0013435	-0.124347	-0.0345795	0.0795435	-0.0322185	0.0950355	-0.129614	-0.0570875	-0.0013435		0.038219	-0.0603386	0.137184	0.104841	0.028957	-0.003231	-0.0864941	-0.0818001	-0.024574	-0.0474135	0.002379	-0.0350233	0.008464	-0.246813	-0.138677	-0.123633	0.008321	0.111475	-0.0409623	0.122272	0.011447	0.16023	-0.194092
chr10_88649808_88649991	BMPR1A					0	0	0	0	0	0	0	0	0		0.120198	-0.0999005	0.0877635	0.0930555	-0.0910885	-0.213704	0.117071	-0.0716085	-0.0938695	0.122929		0.029578	-0.195577	0.124279	-0.018874	0.012185	-0.014214	-0.35051	-0.069567	0.03786	-0.119685	-0.225797	0.044293	-0.106729	-0.037188	0.195185	0.20377	-0.098423	0.215795	-0.105276	0.065009	-0.231628	0.018172	-0.09059
chr10_88651873_88651996	BMPR1A					0	1	2	0	0	0	0	1	2		-0.200625	0.068195	-0.191355	-0.016705	-0.083115	-0.194565	0.215625	0.084205	-0.080275	-0.054475		0.05533	-0.13621	-0.19465	-0.01943	-0.23428	-0.15752	-0.0088	-0.54264	-0.17632	0.10364	-0.05875	-0.06145	-0.38749	-0.36983	-0.34117	-0.10641	0.0374	-0.13707	-0.03468	-0.45013	0.12922	-0.32796	-0.11668
chr10_88659540_88659657	BMPR1A					0	0	0	0	0	0	0	0	0		-0.116591	-0.162049	-0.22224	0.172432	0.108621	0.0060655	0.0465485	-0.136244	-0.142582	0.0880337		-0.00539755	-0.0550116	-0.113204	-0.0281094	-0.219956	-0.132232	-0.265765	0.0365813	0.0156253	-0.0860095	0.012151	-0.189903	-0.339964	0.173674	0.164116	0.173927	-0.103501	-0.126134	-0.236249	-0.0552355	-0.100671	-0.162921	0.116295
chr10_88659773_88659893	BMPR1A					0	0	0	0	0	0	0	0	0		0.0324555	-0.0958305	0.0056195	0.0763345	0.0059105	-0.221068	-0.258265	0.0283995	-0.0252775	0.209154		-0.181989	-0.115578	-0.315567	-0.092767	-0.304369	-0.057202	-0.151531	-0.065025	-0.130235	-0.126158	-0.249385	-0.043411	-0.23211	0.0843811	0.0351314	0.147911	0.166327	0.008826	-0.054312	-0.110922	0.126623	-0.064053	-0.028907
chr10_88671986_88672151	BMPR1A					0	0	0	0	0	0	0	0	0		0.088603	-0.009456	-0.003524	-0.016603	-0.071651	-0.194853	0.09617	0.131664	0.054195	0.020118		0.180807	-0.143252	-0.079322	-0.074421	-0.008324	0.165783	-0.058512	0.087676	-0.31487	0.068027	-0.078886	-0.198893	0.064987	0.102194	-0.056062	-0.100468	0.014961	-0.238261	0.038789	-0.212235	0.08504	0.216466	0.085319
chr10_88676880_88677093	BMPR1A					0	0	0	0	0	0	0	0	0		0.109205	0.100563	-0.120742	-0.0595335	0.147053	0.0105825	0.0472185	-0.0072905	0.0392025	0.0048295		-0.0636225	0.100813	-0.0225395	-0.0901935	-0.0086485	-0.321225	0.0105855	0.239182	0.0657035	-0.0126835	-0.0090325	-0.173403	-0.0741605	0.0113535	-0.0381615	0.0700505	-0.0562565	-0.140273	-0.25257	-0.0603195	0.0450015	-0.0556025	0.0459105
chr10_88678858_88679077	BMPR1A					0	0	0	0	0	0	0	0	0		0.031788	0.011956	-0.0517109	0.063677	-0.093211	-0.015568	-0.0997108	-0.007244	0.091457	0.018836		-0.022925	0.007104	-0.0506727	-0.115374	0.209696	0.053434	-0.0758321	-0.120852	0.079914	-0.106649	0.170489	0.000793	-0.127571	0.089583	0.075401	-0.263366	-0.0497973	0.153021	0.147277	-0.000793	-0.002259	-0.026407	0.009493
chr10_88679077_88679296	BMPR1A					0	0	0	0	0	0	0	0	0		0.0177849	0.0390279	-0.0071389	0.0071389	0.0294829	-0.052911	0.0668179	-0.0297443	0.0801179	-0.0542885		0.13733	0.0588854	0.0379584	0.0620504	-0.149196	0.105511	0.15748	-0.178945	-0.0764551	-0.0916219	-0.0777078	0.0162044	0.0173144	0.253254	-0.0330138	-0.0797949	0.149685	0.0237044	0.0971144	0.0577014	0.219795	-0.0108733	0.0724434
chr10_88681266_88681462	BMPR1A					0	0	0	0	0	0	0	0	0		0.146099	-0.0760533	0.19032	-0.0198097	-0.0674483	-0.101548	0.156971	-0.00593	-0.0714033	0.0026202		0.253635	0.0123535	0.184843	0.137895	0.0925117	-0.0183268	0.136917	0.175184	-0.0806429	0.0991105	0.0838452	0.114074	0.147064	-0.0667501	-0.142557	0.120592	-0.0944869	0.00225545	0.00991535	0.0171608	0.0743099	-0.063705	0.069569
chr10_88683122_88683273	BMPR1A					0	0	0	0	0	0	0	0	0		-0.0974466	-0.134633	0.205169	0.0766457	0.0182674	-0.0542204	0.118821	0.00071788	-0.0420925	-0.112313		0.0622893	0.0600095	-0.151748	0.0499167	-0.188095	-0.214739	0.0704378	0.0271091	0.0486798	-0.0905467	-0.0435743	-0.199741	0.0528955	-0.0493917	-0.240814	0.0361095	-0.156284	0.0151654	0.109196	0.0981243	0.0264873	-0.0692936	-0.033091
chr10_88683340_88683486	BMPR1A					0	0	0	0	0	0	0	0	0		-0.0832585	-0.132428	0.176953	-0.110858	0.0871985	-0.0220225	0.0613745	0.122498	-0.0862585	-0.225988		-0.146252	0.122168	-0.273371	-0.139055	-0.074053	-0.086305	-0.222961	-0.217481	0.191086	0.021482	0.03561	-0.358541	0.051054	-0.249741	0.032134	0.017353	-0.057607	0.086789	0.027084	0.065504	0.034045	-0.200358	0.083323
chr12_112081992_112082376	BRAP					0	0	0	0	0	0	0	0	0		0.0865414	-0.0896186	-0.00710245	0.00292255	0.133224	0.0929985	0.101564	0.0486005	0.136671	0.0488294		0.0152112	-0.0199336	0.0709813	-0.0111416	0.0572139	0.0642093	-0.0120901	0.20884	0.18271	0.0555436	0.0391686	0.0628788	0.00853655	0.102502	0.0902474	0.152735	0.122794	0.0457365	0.0885973	0.0943353	-0.00369245	-0.0652821	-0.117818
chr12_112087732_112087856	BRAP					0	0	0	0	0	0	0	0	0		-0.0007535	0.122109	0.0461295	-0.0416127	2.5e-06	-0.0255514	0.0476935	-0.109437	0.0500055	0.0231895		-0.0240798	-0.0761461	-0.0432105	0.101834	-0.072402	0.0012895	-0.0942306	0.105745	0.0947085	-0.0796356	-0.0271258	0.263194	0.0233505	-0.0600877	-0.0137305	0.0553885	-0.0596795	-0.0526805	0.0847825	-0.273493	-0.0354829	-0.191788	0.100249
chr12_112093359_112093469	BRAP					0	0	0	0	0	0	0	0	0		0.0564006	0.0965436	-0.0029924	0.15533	0.0276968	0.123516	0.101707	0.0029924	0.17092	0.130952		0.108897	0.242794	-0.0592507	0.0860423	0.132145	0.0465237	0.0737304	0.141149	0.347511	0.206298	0.0637933	-0.0825365	-0.0781263	0.11636	0.0673893	0.136702	-0.103544	-0.0114496	0.04552	-0.0868346	0.129919	0.0698294	0.0283769
chr12_112096529_112096659	BRAP					0	0	0	0	0	0	0	0	0		-0.0041335	-0.129806	0.109137	0.0245755	-0.0418166	-0.157595	0.0144845	0.0726505	0.0628725	-0.0130765		-0.231495	-0.0042842	0.069545	-0.0387438	-0.0416606	0.030994	-0.0028537	-0.092542	-0.0548929	0.020222	0.040441	-0.253308	0.109568	-0.289378	-0.0661147	-0.149528	0.109529	0.036269	0.036324	-0.0481742	0.015454	-0.0356353	0.074101
chr12_112097000_112097159	BRAP					0	0	0	0	0	0	0	0	0		0.0237715	0.170336	0.0920451	-0.00458454	-0.00877784	0.0622633	0.0710986	-0.0384876	-0.218239	-0.134311		-0.160383	-0.0844583	-0.0235562	0.011755	-0.134204	0.211606	-0.226718	-0.115241	0.043756	0.0329585	-0.197553	0.0068932	-0.0770688	0.0262804	0.0948701	-0.0959763	-0.0214381	0.0665801	-0.147241	0.0046649	-0.045536	0.116153	-0.002377
chr12_112098391_112098491	BRAP					0	0	0	0	0	0	0	0	0		0.0038979	0.11524	-0.0050214	0.108737	0.0510442	0.0212214	-0.0014527	0.148041	-0.0108984	-0.0507148		-0.272959	-0.0554602	-0.249552	-0.0275002	-0.218634	0.118827	0.0257279	0.0015719	-0.0081008	0.0791814	0.247202	0.315386	-0.0705682	0.346941	-0.0023339	0.0686032	0.148511	-0.0678112	0.058088	-0.195539	-0.0015719	-0.133632	0.0765106
chr12_112103432_112103601	BRAP					0	0	0	0	0	0	0	0	0		0.103047	0.302354	0.0723631	-0.0385687	0.0886338	0.0350583	-0.0779684	-0.0441844	0.182766	0.00223089		0.0887754	0.0055511	0.0256775	0.0086839	-0.076803	0.0227878	0.224716	0.0617273	-0.0425193	0.123666	0.0680502	0.2201	0.100713	-0.23512	0.0355537	-0.0136731	-0.111669	-0.100799	-0.141076	-0.0850079	0.0495689	0.0294306	0.149394
chr12_112110454_112110588	BRAP					0	0	0	0	0	1	0	0	1		-0.25575	-0.0627544	-0.0146606	0.0049789	-0.0082657	-0.0049789	0.154143	0.0785677	0.0715244	-0.152401		0.10857	0.0517826	-0.173661	-0.162698	0.0623341	0.0748458	0.0956092	-0.0765359	0.144372	0.111835	0.163638	0.162534	0.180273	0.0582719	-0.0370309	-0.103233	-0.190798	-0.110857	0.0201354	0.0541686	0.0763602	0.00229455	-0.178654
chr12_112116944_112117154	BRAP					0	0	0	0	0	0	0	0	0		0.0472174	-0.0996723	0.199283	-0.100597	0.0487574	0.235048	-0.0353465	0.0422807	0.00982045	-0.0408511		-0.304402	-0.119066	0.195702	-0.0285953	0.0134438	0.00545475	-0.0310252	-0.163062	0.0210936	0.00326035	-0.0148991	-0.0789177	-0.165095	0.00145985	-0.00042125	-0.164944	-0.170339	0.0853178	0.0887548	0.216122	-0.00546905	0.0307087	-0.0403793
chr12_112119430_112119649	BRAP					0	0	0	0	0	0	0	0	0		0.068993	0.083646	0.110463	0.09765	-0.024088	0.018351	0.117279	0.055183	0.048076	-0.041012		0.0128925	0.134722	0.0439655	-0.0897258	0.0121965	0.102185	0.0605445	-0.0857423	-0.0418113	-0.0131305	-0.0857104	0.0643815	0.0966865	-0.238818	0.112336	0.127962	0.0958295	0.0284535	-0.104063	0.0304245	0.138404	0.0161525	-0.0761574
chr12_112120939_112121121	BRAP					0	0	0	0	0	0	0	0	0		0.0608615	0.0121785	0.185367	0.0543275	0.127955	0.120562	0.0633195	-0.0580635	-0.0340595	0.0871185		0.0242995	0.0151195	0.0027115	0.118757	-0.0540214	0.0175645	0.126733	0.17858	0.0388545	0.0195525	-0.0311957	-0.0001665	-0.161667	0.0520135	-0.0873266	0.0401405	-0.0035475	0.0615425	0.0120275	-0.0685383	-0.0098165	-0.0150745	-0.112054
chr12_112123504_112123606	BRAP					0	2	1	0	0	2	0	2	3		-0.17819	0.09137	0.0818	0.02108	0.11838	0.19216	0.17008	-0.21494	0.1515	-0.03228		-0.040315	-0.131955	-0.177005	-0.268715	-0.126175	-0.032505	-0.043035	-0.214925	-0.196625	0.281116	0.016045	-0.039935	-0.061815	0.171076	-0.028385	-0.042675	-0.075865	-0.064065	-0.105075	-0.043145	0.176363	0.226345	0.087408
chr17_41197686_41197829	BRCA1					0	0	0	0	0	0	0	0	0		-0.118	0.1118	-0.0790774	0.153568	0.0020008	0.125475	-0.0625404	0.0606484	-0.10718	-0.0658384		0.0774588	-0.0291745	-0.0436356	0.0445858	-0.0773746	-0.0895616	-0.0778196	0.0297084	0.0756168	0.265841	-0.119604	0.203784	0.280118	-0.0215145	0.0683194	-0.176758	-0.0221445	-0.128577	0.0709048	0.0102105	0.125977	0.186581	0.0695086
chr17_41199640_41199740	BRCA1					0	0	0	0	0	0	0	0	0		-0.0150051	-8.63e-05	0.301796	-0.0875952	0.104763	8.63e-05	0.0691219	-0.0480332	-0.0781512	-0.0690282		0.0799215	0.0293896	-0.189381	-0.0531795	-0.0141146	0.0413887	-0.198412	-0.101475	-0.0557773	0.0041511	0.222633	-0.197288	-0.0367367	0.231241	-0.247613	0.136847	-0.0243633	-0.105578	-0.098496	-0.066454	-0.249985	-0.0206015	-0.146627
chr17_41201124_41201224	BRCA1					0	0	0	0	0	0	0	0	0		-0.20162	0.0316145	0.0426055	-0.0027165	0.0919393	-0.0239625	-0.0219095	0.0354925	0.0386405	-0.196618		0.0928411	-0.0929338	-0.319835	-0.191265	0.0160189	0.235329	0.0545969	-0.134016	-0.184334	-0.00070095	-0.121874	0.104158	-0.167085	0.010582	-0.0295768	0.0264683	0.0858498	-0.0487669	-0.17501	-0.294663	0.0489173	0.0108524	-0.150301
chr17_41203057_41203157	BRCA1					0	0	0	0	0	1	0	0	1		0.0278575	0.208044	0.139012	-0.0326065	-0.0801735	0.0916037	-0.0711395	0.0107505	0.0561775	-0.0897255		0.119263	0.250361	-0.216751	0.0570831	0.248649	0.112514	0.005489	-0.098181	0.29442	0.02555	-0.067458	-0.028616	0.002067	0.226854	-0.014425	0.0995521	-0.308528	0.0764837	-0.192973	0.004914	-0.248213	-0.139648	-0.040987
chr17_41209058_41209162	BRCA1					0	0	0	0	0	0	0	0	0		0.100351	-0.125764	0.108454	-0.0694685	0.0218363	0.108369	0.0408487	0.077858	-0.0404668	-0.104679		0.0004282	-0.310399	-0.208467	0.0081	0.033534	-0.0388017	-0.0807226	0.0223198	-0.0314989	0.12878	-0.274193	0.0551553	-0.0868786	-0.0984196	0.185045	0.134513	-0.0935396	0.109404	-0.0127878	0.0140323	0.1611	-0.0436678	-0.0311995
chr17_41215320_41215420	BRCA1					0	0	0	0	0	0	0	0	0		-0.196157	0.190584	0.026457	0.175109	0.0516754	0.165132	-0.080267	0.0549579	0.016558	-0.076304		0.0276105	-0.137829	0.0603378	-0.063233	-0.200834	0.0402086	0.0597031	0.0668103	-0.107507	-0.140355	-0.104604	-0.181038	-0.026432	0.142549	-0.048313	0.0841839	0.234966	-0.061484	0.0455506	-0.008645	-0.190625	-0.103386	0.171066
chr17_41215879_41215979	BRCA1					0	0	0	0	0	0	0	0	0		-0.156792	-0.023102	-0.017213	0.0384906	-0.100492	0.022763	0.015705	-0.032093	0.0429719	0.0478599		-0.0090638	-0.0614738	-0.374136	-0.0253228	-0.0374668	-0.0485268	-0.0394528	-0.0224568	-0.0694158	0.165749	0.0510685	0.0741984	-0.0163598	-0.0015428	-0.207487	0.0278618	-0.148487	0.0816104	0.0015428	0.0018279	-0.110406	0.0484988	0.0896995
chr17_41219614_41219722	BRCA1					0	0	0	0	0	0	0	0	0		0.191579	-0.0813513	0.142264	0.125336	-0.0238925	-0.0629831	0.0177512	-0.0892768	0.0266318	0.0658133		-0.0807653	-0.00042772	0.0617585	0.00085783	-0.160094	0.259581	-0.0195403	-0.0882507	0.0666375	0.0176401	-0.0705924	-0.113097	-0.082119	0.178883	0.155931	-0.0746603	0.00914384	0.0125198	0.0781397	0.0466556	0.0368037	0.0114169	-0.120452
chr17_41222934_41223265	BRCA1					0	0	0	0	0	0	0	0	0		0.0002285	-0.109271	-0.0002285	-0.0401355	-0.0860865	0.0100165	-0.0078485	0.0004035	0.135856	0.0582865		0.13739	0.142131	-0.122968	0.0919295	0.0347985	-0.0297495	0.0319405	-0.144851	0.0663295	-0.0034215	0.0594745	0.134349	-0.125932	0.0800685	-0.130065	-0.0825801	0.125504	0.0500965	0.0125765	0.0576255	-0.0243375	-0.0353295	0.0447465
chr17_41226337_41226548	BRCA1					0	0	0	0	0	0	0	0	0		-0.0480096	-0.0352399	-0.0132372	-0.118156	0.119422	0.078037	-0.0131309	0.044835	0.080283	0.075523		-0.0206916	0.159294	-0.0649316	0.0943474	0.0651294	0.0568784	-0.0989168	0.159771	0.0884484	0.10734	0.113966	-0.0391552	-0.0233471	0.107849	0.138944	0.135892	-0.1276	0.0609764	-0.153635	0.017122	-0.0176289	-0.088001	0.0328291
chr17_41228494_41228641	BRCA1					0	0	0	0	1	0	0	1	0		0.125383	0.0446955	0.131617	-0.0658615	0.0879015	0.0583375	0.0028845	-0.0028845	0.0662455	0.0856085		0.101903	-0.821686	0.108332	-0.0182505	-0.0701105	0.0688145	-0.0223335	-0.112363	-0.0023125	0.0003605	-0.0438295	0.159838	0.127036	0.0274775	0.0790735	0.120652	-0.0049695	0.0101975	0.274043	-0.133337	-0.0745385	-0.0046095	0.116754
chr17_41234410_41234602	BRCA1					0	0	0	0	1	0	0	1	0		0.0568325	-0.0299685	0.0778525	0.0042855	0.0589605	0.0180945	-0.0013475	-0.0330095	-0.0898941	-0.0146595		0.092771	-1.12427	-0.0563865	0.024024	0.128091	0.060251	-0.0346284	-0.0928655	0.062788	-0.00073	0.201203	0.207473	-0.0982275	0.056407	0.063633	0.093695	-0.13268	0.097275	-0.107222	-0.0480027	-0.0524531	0.018945	-0.016764
chr17_41242950_41243059	BRCA1					0	0	0	0	1	0	0	1	0		0.089508	-0.073512	0.123023	-0.01568	0.238353	0.141512	0.134503	-0.175878	-0.017728	0.008016		-0.172345	-1.36379	-0.232566	0.0472086	-0.181686	0.005825	-0.056374	0.141395	0.129042	-0.004133	-0.219022	-0.045232	-0.000996	0.230136	0.0929097	-0.168446	-0.100621	0.203463	0.162857	-0.190766	-0.047356	-0.097398	0.000996
chr17_41243441_41243706	BRCA1					0	0	0	0	1	0	0	1	0		-0.0677985	0.0426595	0.0182625	-0.0699465	0.0238435	-0.0271925	0.0766645	0.0784475	0.0309075	-0.19244		-0.013316	-0.889974	0.075934	0.016639	0.093649	0.020063	-0.013883	0.171307	0.146765	-0.061583	-0.10877	-0.01738	0.023129	0.165732	0.056264	0.078466	0.201414	0.123446	-0.087889	0.100063	0.05026	-0.048489	0.027664
chr17_41243706_41243971	BRCA1					0	0	0	0	1	0	0	1	0		0.077784	0.020378	-0.024176	0.022553	0.091803	0.002396	0.101187	0.006546	0.063992	-0.040196		-0.104549	-1.04865	-0.024101	-0.10927	0.021205	-0.044768	0.027104	0.007308	0.221118	0.008233	-0.034108	0.076795	-0.145818	0.094546	-0.075745	-0.190399	0.132878	-0.056509	0.125515	0.028142	0.024029	-0.077396	-0.001206
chr17_41243971_41244236	BRCA1					0	0	0	0	1	0	0	1	0		0.0122265	0.0520935	0.0277115	-0.0065405	0.0663035	0.0830085	0.0765755	0.0209075	-0.0043965	-0.0274785		-0.063676	-1.03364	-0.083509	0.004167	-0.077293	-0.023756	-0.037179	0.021216	0.089473	0.044408	-0.0188	0.071774	-0.020427	0.271811	-0.10594	-0.037279	-0.007809	-0.08318	0.076042	-3.8e-05	-0.035005	-0.075994	-0.031595
chr17_41244236_41244501	BRCA1					0	0	0	0	1	0	0	1	0		-0.0053055	0.0484315	0.156309	0.0607365	-0.0711675	0.126024	0.0963915	-0.0168275	-0.0761435	0.0337285		0.009132	-0.927256	-0.010219	-0.108156	0.040543	-0.02401	-0.073826	0.048619	0.039184	-0.077491	-0.128156	0.000742	0.009705	0.009956	0.035165	0.014807	-0.000742	0.014054	0.111719	-0.190558	-0.136451	-0.206461	-0.054004
chr17_41244501_41244766	BRCA1					0	0	0	0	1	0	0	1	0		0.014038	0.067569	0.019339	0.056298	-0.123553	-0.112012	0.06286	0.089123	-0.078701	0.038112		-0.0926465	-1.13325	0.0013975	-0.117333	0.0416745	-0.0442255	-0.174107	0.0781525	-0.131388	0.0513925	0.15145	0.0376195	-0.0751535	-0.0013975	-0.0097115	-0.0750165	-0.0543155	0.108008	0.0583135	-0.0883985	-0.151484	-0.0750865	0.0766665
chr17_41244766_41245031	BRCA1					0	0	0	0	1	0	0	1	0		-0.0575845	-0.0098405	0.0113745	0.0141185	-0.12337	-0.0006025	0.221	0.0383295	-0.0424675	0.0477385		0.0698775	-0.866142	0.0434205	0.0956265	-0.0847655	-0.0625465	-0.100411	-0.0046535	0.0036045	0.0425975	0.0408335	0.0060495	-0.0258985	0.0063565	-0.120866	-0.0504335	0.0233495	0.0497255	-0.0091075	0.0109465	0.0080835	0.0508635	-0.0536795
chr17_41245031_41245296	BRCA1					0	0	0	0	1	0	0	1	0		0.033273	0.019344	0.081181	0.068751	-0.019761	-0.065312	0.066501	0.151563	-0.004771	-0.028033		0.0332635	-0.942086	-0.0547975	0.0548215	-0.141344	0.125696	-0.144062	-0.0450915	0.0611725	0.0024785	-0.0566775	-0.110198	-0.0624435	-0.0482725	0.171335	-0.0607535	-0.0284485	-0.0098785	-0.0118595	-0.0869425	0.0420575	0.0370085	0.160243
chr17_41245296_41245561	BRCA1					0	0	0	0	1	0	0	1	0		0.0283145	0.0012875	-0.13465	0.0172985	0.0577535	0.0484435	-0.0136525	0.0126925	-0.0419275	-0.103473		-0.017361	-1.1191	0.084488	-0.095988	-0.104526	0.093305	-0.081926	0.066955	-0.041248	-0.005219	0.081726	-0.123305	0.132675	0.051109	-0.036337	0.05074	0.050364	-0.17186	0.066505	-0.063664	-0.060574	0.224127	0.059816
chr17_41245561_41245826	BRCA1					0	0	0	0	1	0	0	1	0		-0.0173295	-0.0808865	-0.0534025	0.0246865	-0.0552565	0.0566645	0.0807775	-0.0019035	-0.13768	-0.0710065		0.001813	-1.17554	0.067249	-0.003493	-0.002269	-0.066068	0.02349	0.006857	0.012777	0.024304	0.045511	-0.121834	0.015972	0.012787	-0.180086	0.096146	0.071925	0.031581	-0.024133	-0.115634	-0.04649	0.004537	-0.04001
chr17_41245826_41246091	BRCA1					0	0	0	0	1	0	0	1	0		0.0279045	-0.114761	0.0615985	0.0963225	0.0001445	-0.0001445	0.102266	-0.0311035	-0.0499145	-0.0025295		-0.018625	-1.06214	0.086522	0.15759	0.058527	-0.124396	-0.03714	-0.057701	-0.01918	-0.023534	0.081651	0.134031	-0.091592	-0.150281	0.144734	0.070445	0.068486	-0.049293	0.048734	-0.052918	0.056695	0.155252	-0.024413
chr17_41246091_41246356	BRCA1					0	0	0	0	1	0	0	1	0		-0.0123305	0.0068965	0.0551415	-0.0250075	0.109004	-0.0713575	0.0685125	-0.0395305	0.0533955	0.0236955		-0.0844525	-1.0188	0.0927185	-0.0621455	-0.127136	0.0199555	-0.0165395	0.125331	-0.0824055	0.0799515	-0.0534095	0.151272	-0.0076595	-0.217589	0.0321415	-0.0820295	0.0060965	-0.0380575	-0.0149435	-0.114646	0.0399505	-0.0269735	-0.0007935
chr17_41246356_41246621	BRCA1					0	0	0	0	1	0	0	1	0		0.0820065	-0.0119825	0.0930965	0.0258855	0.0192595	0.0552415	0.0136035	-0.0045775	-0.0428505	-0.0370495		-0.215189	-0.859556	0.131714	0.042628	-0.000571	-0.052339	0.085988	0.055068	-0.105276	0.000571	-0.003522	-0.034679	-0.069788	-0.065358	-0.133209	-0.076868	0.00243	0.085089	-0.036045	-0.04012	0.076653	-0.173238	0.05912
chr17_41246621_41246887	BRCA1					0	0	0	0	1	0	0	1	0		0.047967	-0.033972	-0.038228	0.011982	0.065343	-0.017837	0.226395	-0.128128	-0.07991	0.088012		-0.039778	-1.12419	0.004152	-0.037967	0.053648	-0.028665	-0.032582	0.021993	0.083585	-0.069814	0.046419	-0.04944	0.096817	-0.037047	-0.077301	-0.055471	-0.255233	0.061135	-0.054476	0.231554	0.137507	-0.061766	0.188218
chr17_41247851_41247951	BRCA1					0	0	0	0	1	0	0	1	0		-0.0515335	-0.0330317	-0.00275685	0.144517	0.186229	-0.0619243	0.0427901	0.164194	0.00411965	0.00301195		-0.0898897	-1.02674	-0.0386741	-0.113832	-0.0106528	0.0120968	0.108552	-0.169191	0.142391	-0.0223343	-0.0011728	0.159243	-0.0398519	-0.0840471	-0.0850351	-0.209193	0.0229138	0.0345668	0.0854678	0.0584828	-0.0153272	0.0548388	-0.0677531
chr17_41249233_41249333	BRCA1					0	0	1	0	1	1	0	1	2		-0.0202605	-0.0982775	0.120464	0.216221	-0.0713625	0.152503	-0.0127485	0.0583085	-0.0763875	-0.238308		-0.176922	-1.28436	-0.0133125	-0.181977	-0.417671	-0.0136955	0.093901	-0.201071	0.094548	-0.0350835	-0.211365	0.103797	-0.184459	0.0780952	-0.0521285	0.0635312	0.0187665	-0.130381	0.0166195	8.25e-05	-0.137954	-0.129723	-0.113192
chr17_41251781_41251907	BRCA1					0	0	0	0	1	1	0	1	1		0.0829653	-0.0107455	0.165356	0.0399833	0.0295493	0.0085592	0.134756	0.156371	-0.0894194	-0.0743127		-0.0808909	-0.903723	-0.00965475	0.0409518	-0.238658	0.00492935	0.161677	-0.0927604	0.0256861	0.201133	-0.00091245	0.16142	-0.00791145	0.114544	0.00621395	-0.232859	0.236154	-0.125147	0.0625689	-0.0560348	-0.0912669	0.143383	-0.139384
chr17_41256128_41256288	BRCA1					0	0	0	0	1	0	0	1	0		-0.0010185	0.172479	0.0196438	-0.124295	0.272238	0.101236	-0.0592184	0.248355	-0.043366	-0.0526681		-0.15061	-0.780534	0.09163	0.194468	0.00214935	-0.0258219	0.0274708	-0.0124476	0.0189341	-0.232105	0.119632	-0.0724813	0.0458448	-0.0964929	0.0123065	0.0661647	-0.0612122	0.0472902	0.038193	-0.174599	-0.184706	-0.00818846	-0.0699078
chr17_41256874_41256983	BRCA1					0	0	0	0	1	0	0	1	0		-0.165392	0.120557	0.21881	-0.0763845	-0.0262074	0.289279	-0.0164833	0.102163	-0.0611501	0.0569913		-0.0547184	-1.10509	-0.0457301	-0.159966	-0.172695	-0.230564	0.0771534	-0.0295166	-0.112987	0.0364765	-0.132029	-0.0157023	-0.0345134	0.0573775	-0.0838614	-0.0113215	0.0436735	0.106433	-0.164238	0.0357015	0.00594145	0.0260775	-0.26441
chr17_41258461_41258561	BRCA1					0	0	0	0	1	0	0	1	0		-0.035691	0.047865	-0.021896	-0.139883	-0.02211	-0.064128	0.03251	-0.013572	0.119999	0.019094		0.0690266	-0.883542	-0.267598	-0.012433	-0.060728	0.0470296	0.0122868	0.0590331	0.121359	-0.00287	0.052931	-0.104998	0.004731	-0.030969	0.165422	-0.109516	0.0181376	-0.094039	0.202967	-0.01197	-0.216855	-0.350507	-0.069496
chr17_41267719_41267819	BRCA1					0	0	0	0	0	0	0	0	0		0.0983495	0.0587555	-0.1011	-0.0531255	-0.0898035	-0.104585	0.121592	0.0169135	0.118097	-0.139686		-0.048848	-0.179568	-0.17147	0.034674	-0.068725	-0.243627	-0.084678	-0.140817	0.054581	-0.005545	0.167691	-0.076138	0.0856893	0.0943	-0.083524	-0.033697	-0.167732	0.00222	0.248648	-0.121029	-0.050313	-0.059837	0.021542
chr17_41276023_41276142	BRCA1					0	1	1	0	0	2	0	1	3		0.0889925	0.148531	0.12596	0.0312935	0.201457	-0.171314	-0.0487245	-0.0359645	-0.0079045	-0.0576345		0.095145	-0.155196	-0.094161	-0.02958	-0.020197	0.008232	-0.060032	0.266366	0.002477	-0.225958	-0.387195	0.025847	-0.363955	-0.053776	-0.079414	-0.294805	-0.013592	0.001552	-0.344755	0.135009	-0.054586	0.058184	-0.122882
chr17_41276278_41276552	BRCA1					0	0	0	0	0	0	0	0	0		-0.111481	-0.0161795	0.0445055	0.0368215	0.0152705	0.0268605	0.207686	-0.0105405	0.104521	0.131939		0.097848	-0.064016	0.117255	0.123197	-0.038866	0.02164	-0.026597	0.04019	0.12709	0.100326	-0.006904	-0.0831069	-0.131216	-0.009834	-0.006679	-0.056191	0.161922	0.046603	0.006781	0.049118	-0.078504	-0.053857	0.106712
chr17_41276552_41276827	BRCA1					0	0	0	0	0	0	0	0	0		0.0086899	0.0188317	0.100027	-0.174033	0.074407	-0.103373	0.257494	0.070243	0.121252	-0.0362659		0.0264993	0.122843	-0.0380916	0.165895	0.016634	-0.0640408	0.0334769	0.140927	-0.0315471	-0.0435943	0.101527	-0.0784098	-0.0974657	0.150279	-0.0496875	-0.00937845	-0.0257868	0.0954752	0.121265	0.0399556	0.0488796	0.221852	0.101306
chr17_41276827_41277101	BRCA1					0	0	1	0	0	0	0	0	1		0.0186435	0.102204	0.0311305	-0.0327825	0.161322	-0.0824095	0.251259	-0.0288315	-0.0246545	0.0428675		0.000809	-0.275067	0.076623	-0.0696	-0.106898	-0.023178	-0.086454	-0.02246	0.023978	-0.186875	-0.024639	-0.064203	-0.037132	0.065008	-0.082073	-0.337778	0.011066	-0.048211	0.036647	-0.116319	-0.012696	0.051006	0.117447
chr17_41277101_41277376	BRCA1					0	0	0	0	0	0	0	0	0		0.0290214	-0.097627	0.187667	0.0402687	0.0841987	-0.00333095	0.151164	0.220726	0.0961077	-0.0586875		0.0894296	0.0645491	0.158487	0.103951	-0.0260065	0.136419	0.0419356	-0.0312402	0.201765	0.0891176	-0.0248693	-0.0598291	0.16662	-0.0585483	0.350646	-0.0198581	0.0773528	0.187121	0.229785	0.102605	-0.00092155	-0.0467446	0.1393
chr17_41277376_41277650	BRCA1					0	0	0	0	0	0	0	0	0		-0.058552	-0.213111	0.111453	0.025373	-0.001539	0.035245	0.111917	0.022533	-0.036638	-0.101582		0.0060355	0.197335	0.200321	-0.0239695	0.0716445	0.129777	0.0100845	-0.0677142	0.10898	-0.139784	0.0693345	0.0524855	0.221224	-0.0634036	0.166564	0.161813	-0.0201355	-0.0552335	0.0981445	0.0981885	-0.0066555	0.160367	0.0559505
chr17_41277650_41277925	BRCA1					0	0	0	0	0	0	0	0	0		-0.003057	0.096861	-0.071443	0.155792	-0.011899	0.141106	0.165523	-0.014723	0.038225	-0.076737		0.088806	0.144512	0.133415	-0.000952	0.092066	-0.05041	0.033572	-0.016075	-0.036135	0.121459	0.186338	0.1831	0.147844	-0.030112	0.043495	0.1109	0.069465	-0.018992	0.112052	-0.030525	-0.022425	0.28524	0.086369
chr17_41277925_41278199	BRCA1					0	0	0	0	0	0	0	0	0		0.004556	0.062898	-0.084575	0.105584	0.010561	-0.01264	0.190422	-0.04732	0.021255	0.013964		0.11044	0.187505	0.150807	-0.133444	0.0533545	0.0352695	0.0779995	-0.0363475	0.162404	0.121523	-0.162479	0.155321	0.0001135	0.149076	-0.0107025	0.0018265	0.0194805	-0.129471	-0.160617	-0.0378385	-0.0001135	0.0474965	0.0808135
chr17_41278199_41278474	BRCA1					0	0	0	0	0	0	0	0	0		0.00928	-0.0910772	0.085747	-0.001766	0.073104	-0.0973662	0.119589	0.017503	0.080357	-0.0936731		0.0080571	0.0264597	-0.0250029	0.0851706	0.0206719	0.0309138	0.13	-0.130828	0.118509	0.0534226	-0.0749698	0.147325	0.105999	0.0919306	0.0614816	0.0339246	0.114942	0.109741	-0.0133381	0.0198588	0.10819	0.13237	0.110575
chr13_32889116_32889348	BRCA2					0	0	0	0	0	0	0	0	0		-0.0685265	0.0359555	0.132515	0.0519755	0.0699925	-0.0031785	0.0114285	-0.0126095	0.0389435	-0.103639		0.0696055	-0.104398	0.0607055	-0.0376342	0.132713	0.0465025	-0.038441	-0.19973	0.0929925	0.0572085	-0.0135565	0.0775855	0.0851175	-0.105137	-0.0610655	-0.0183415	0.0180665	0.0638455	0.16661	0.0819075	0.0256265	0.199701	-0.0888237
chr13_32889348_32889581	BRCA2					0	0	0	0	0	0	0	0	0		-0.00558255	0.117776	0.168335	-0.205498	-0.0889055	0.0798091	-0.00934335	-0.106563	0.0596081	-0.0560902		0.116219	-0.101689	0.130496	-0.00038555	-0.00513385	0.0132487	0.0821092	-0.0435093	0.0861922	-0.0130265	0.0546796	-0.0548175	-0.0343221	0.0625943	0.00850985	0.00505515	-0.137331	0.0774992	0.105863	0.102972	0.0815953	0.191705	0.121633
chr13_32889581_32889814	BRCA2					0	0	0	0	0	1	0	0	1		-0.016674	-0.026066	0.041244	-0.228556	-0.214197	0.024956	0.079405	-0.052226	0.049451	0.004365		-0.101832	0.0800265	-0.0022665	0.171004	0.0527375	0.115746	0.169391	0.100519	0.0297095	0.125	0.155975	0.0831745	-0.0211385	0.225386	-0.121364	0.126834	0.0513405	0.0876585	0.0027435	-0.0009325	0.0009325	-0.0164985	0.225453
chr13_32890548_32890674	BRCA2					0	0	0	0	0	0	0	0	0		-0.0056019	-0.0440622	0.0003681	-0.165876	0.0546193	-0.246558	-0.0003681	-0.078692	-0.117518	0.0453033		-0.0150032	0.179256	0.0716077	-0.00832935	0.016818	0.120664	-0.0791769	-0.0306764	-0.118494	-0.181358	0.0510721	-0.0361886	-0.00523045	0.188581	-0.149957	-0.00809955	-0.0516767	-0.191873	-0.0428309	-0.0828332	0.00074575	0.0263868	-0.0997329
chr13_32893203_32893472	BRCA2					0	0	0	0	0	0	0	0	0		0.0298805	-0.0100475	0.0914159	-0.0501195	0.0279055	-0.0997965	0.0114115	0.0006505	-0.0916915	0.109619		-0.122539	-0.114674	-0.107308	-0.0450616	-0.0440417	-0.00693865	0.00203685	-0.0228387	0.0677078	-0.128689	0.0705059	-0.00147605	-0.197984	0.069783	-0.119611	-0.0853496	-0.0406456	-0.224295	0.0137919	-0.11918	0.0668361	0.0123714	-0.174772
chr13_32899202_32899331	BRCA2					0	0	0	0	0	0	0	0	0		0.032277	0.0258991	0.037859	-0.111953	-0.0303515	0.0597811	-0.0819062	0.0151612	0.060998	0.0121152		-0.148877	-0.124013	0.109603	-0.0312986	0.0101632	-0.0421948	0.0341055	0.0368276	-0.0964708	0.0320065	0.00972415	0.0324105	-0.132056	0.142469	0.0139999	0.233721	-0.277385	-0.0487028	-0.162207	-0.0980267	0.148879	0.0488736	-0.139906
chr13_32900212_32900312	BRCA2					0	0	0	0	0	0	0	0	0		-0.0798206	0.0124075	0.0337935	0.388847	-0.0995941	-0.118624	-0.0045975	0.0755585	-0.0435325	0.148431		-0.29477	-0.022545	-0.334545	-0.009858	-0.066579	-0.136811	0.061014	-0.354768	0.147257	-0.049889	0.081409	-0.298479	0.025189	0.24454	-0.129503	-0.301996	-0.100153	0.006807	-0.300447	-0.038517	0.096147	-0.067807	0.028426
chr13_32900349_32900449	BRCA2					0	0	0	0	0	0	0	0	0		-0.0472235	-0.0384245	-0.113056	0.255427	0.0607675	-0.0770655	0.110503	0.0322545	-0.128996	-0.0122445		-0.0098645	0.0390515	-0.340291	0.0425635	-0.0397445	-0.0141505	0.0595095	-0.0986665	0.215639	-0.115422	-0.0781705	-0.0052715	-0.0637765	0.140966	0.0719845	-0.0769655	-0.0225595	0.0543005	0.0613815	-0.197176	0.14933	-0.150313	-0.0160055
chr13_32900625_32900760	BRCA2					0	0	0	0	0	0	0	0	0		0.0846695	0.113994	0.0644065	0.0963595	0.0563345	-0.0891815	-0.120755	-0.0666775	-0.0603415	0.0673375		-0.0530133	0.249816	0.0876095	-0.112659	0.0283685	0.16594	-0.227442	-0.0307198	0.0862075	0.16471	0.0827295	-0.079505	0.0833615	-0.0209832	0.0682225	-0.0382752	0.0613195	0.0396595	-0.0162945	0.0178325	0.0412405	-0.0126233	0.0801355
chr13_32903554_32903654	BRCA2					0	1	0	0	0	0	0	1	0		-0.044128	-0.000816	-0.147421	0.179777	0.085975	0.000816	0.050876	-0.036048	-0.0202	0.021981		-0.329325	0.0329225	0.0685175	-0.360285	0.0029995	0.0464735	-0.0963515	-0.335809	-0.116926	-0.232611	-0.215954	0.154377	0.0361415	0.104575	0.0906415	-0.0089285	-0.0918345	-0.323596	-0.158869	-0.152303	-0.0396415	-0.143911	-0.225573
chr13_32905045_32905177	BRCA2					0	0	0	0	0	0	0	0	0		0.123225	-0.112206	-0.075457	0.120682	0.052315	-0.025766	-0.015303	-0.074384	-0.005647	0.028823		-0.134559	-0.086811	0.127714	-0.093402	-0.11394	-0.072609	0.2866	-0.007051	-0.020061	-0.147627	0.329217	-0.055844	-0.097013	-0.154296	-0.200791	0.117416	-0.044696	-0.061238	0.112086	-0.053582	-0.125825	0.034106	-0.334904
chr13_32906398_32906682	BRCA2					0	0	0	0	0	0	0	0	0		-0.0248942	-0.0109954	0.0365796	-0.0724015	-0.0488057	-0.0012279	0.0506928	-0.0347672	-0.0625849	0.257079		0.0229505	-0.0754343	-0.0406125	0.0379025	0.0594635	-0.121292	-0.104115	-0.0594085	0.0741685	-0.0395965	0.0601035	-0.159421	-0.0492245	-0.0712592	-0.0756041	-0.108287	0.0336395	0.0254655	-0.0430075	-0.220346	0.0258075	-0.152797	-0.169906
chr13_32906682_32906966	BRCA2					0	0	0	0	0	0	0	0	0		-0.201022	0.103448	-0.114917	0.0210955	-0.186426	-0.0555685	-0.0002925	-0.0935105	0.0235645	0.0568345		-0.0919715	0.0438735	0.0890295	0.0392045	0.0034555	-0.0274485	-0.258992	-0.0124895	0.142895	-0.139061	0.0788895	0.0132645	-0.0141285	0.0089895	0.0055115	0.0658135	0.229825	0.0685335	-0.147753	0.123514	-0.0395185	-0.0430805	-0.101445
chr13_32906966_32907250	BRCA2					0	0	0	0	0	0	0	0	0		-0.0494245	0.0110715	-0.0851035	0.0661115	-0.0569785	-0.0582415	-0.0784415	0.0933905	-0.0420505	0.0798155		-3.05e-05	0.0552095	0.0487745	0.0572025	-0.0783105	-0.104695	-0.0357265	0.0160195	0.0536475	-0.0195215	-0.0275295	-0.0160635	0.0373335	0.0122905	0.0845935	0.0690025	-0.12331	-0.0886885	-0.0208335	0.0665785	-0.135276	-0.129229	-0.0512285
chr13_32907250_32907534	BRCA2					0	0	0	0	0	0	0	0	0		-0.0908817	0.099799	0.0297	-0.019008	0.008761	-0.071347	-0.18132	-0.142746	-0.009136	0.080772		-0.156958	-0.12778	-0.0332475	0.111635	0.0414925	0.0373825	-0.0231745	-0.0545245	-0.0243945	-0.0213195	-0.161894	0.0184535	-0.0466835	0.102355	-0.10334	0.0897505	-0.0842535	-0.0477105	-0.132824	0.0322125	-0.11449	-0.0959265	0.0830315
chr13_32910391_32910651	BRCA2					0	0	0	0	0	0	0	0	0		-0.0005465	-0.0182195	-0.106129	0.0529065	-0.128214	0.0373245	-0.0550255	-0.196039	-0.0264685	-0.0498885		0.0946055	0.0127105	-0.0053995	0.0781655	-0.0966395	-0.0240515	0.0889315	-0.0309425	-0.180802	0.179914	0.0573115	-0.0208525	-0.0951555	-0.0715245	0.0093895	0.0046645	-0.106804	-0.0506435	-0.0532495	-0.0211755	-0.164603	-0.230224	0.194229
chr13_32910651_32910912	BRCA2					0	0	0	0	0	0	0	0	0		-0.0745245	-0.0560265	-0.0760595	-0.0363905	-0.0850505	0.0118285	0.0362005	-0.0225395	-0.0215485	-0.0881895		0.08352	-0.063816	-0.050591	0.039749	-0.025833	-0.152175	-0.170676	-0.090036	-0.145633	0.007488	0.03196	-0.012316	-0.086297	0.040561	0.047223	0.063371	0.001435	0.02296	-0.145269	-0.095638	-0.038132	0.017372	-0.080307
chr13_32910912_32911172	BRCA2					0	0	0	0	0	0	0	0	0		-0.0891113	-0.0919084	-0.007807	-0.209342	0.087667	0.007807	-0.0801124	0.018927	-0.081367	0.096446		0.051294	0.001012	0.079161	0.041993	-0.078741	-0.168899	-0.09951	-0.136495	0.07442	-0.163656	0.046917	-0.064066	0.073561	-0.051428	-0.061009	-0.070136	-0.105502	0.036462	-0.003466	-0.067531	-0.067184	-0.015312	-0.192199
chr13_32911172_32911433	BRCA2					0	0	0	0	0	0	0	0	0		-0.0766965	-0.144364	-0.237006	-0.0768025	-0.107625	-0.0174635	0.0094685	-0.106424	-0.212492	-0.102908		-0.11256	-0.0754955	0.0385105	0.106994	0.0890105	-0.0657525	-0.103383	0.0027845	0.0323785	0.0746775	0.153269	-0.0741335	0.0629335	-0.237784	0.0556165	-0.125582	-0.0499065	-0.0952885	-0.188458	0.0125175	0.0224835	-0.0977535	-0.0820495
chr13_32911433_32911694	BRCA2					0	0	0	0	0	0	0	0	0		-0.0362035	0.0644315	-0.0358845	-0.0144625	-0.184954	-0.0649825	0.0139665	-0.0387435	-0.12986	-0.0406725		-0.0509495	0.107353	0.172517	-0.0315425	-0.0647065	0.0380145	-0.0592935	0.0260915	-0.0623955	0.0817635	-0.0459915	-0.187394	-0.0270305	-0.0456135	0.0183745	-0.107451	0.0770665	0.0088415	-0.0313935	-0.0706215	-0.0439275	-0.0423535	-0.0358905
chr13_32911694_32911954	BRCA2					0	0	0	0	0	0	0	0	0		-0.0682915	0.0525405	-0.0051825	0.0405985	0.0223965	-0.10222	-0.0703965	-0.103954	-0.0754595	0.177018		0.104917	-0.0168555	0.0575825	0.0328725	-0.0476625	-0.0974705	-0.122094	0.0018855	0.0328745	-0.157116	0.0036545	-0.0204625	-0.216543	0.0521745	-0.138599	0.0500445	0.0559855	-0.0042185	-0.0101275	-0.0026465	-0.164857	-0.0018855	-0.106373
chr13_32911954_32912215	BRCA2					0	0	0	0	0	0	0	0	0		-0.0030505	-0.0521525	-0.0417755	-0.0929575	0.0224855	-0.0867365	0.0770345	0.0334565	-0.0679125	0.0429065		0.0517075	-0.1288	-0.0074195	0.0768435	0.143435	-0.0719455	0.0448715	0.0235115	0.0772805	0.0626705	0.0602035	0.100695	-0.0034325	-0.0011225	-0.0236575	-0.143823	0.0092875	0.0074745	-0.0854975	-0.0285005	-0.0484725	0.0327235	-0.0331095
chr13_32912215_32912476	BRCA2					0	0	0	0	0	0	0	0	0		-0.0225737	-0.0457069	-0.126407	-0.0330698	-0.00331855	-0.00098825	0.0615084	0.00098825	-0.0415994	0.148919		-0.023746	-0.141064	0.076224	-0.20704	-0.0780092	-0.109434	-0.0718174	-0.0923624	0.007911	-0.100086	0.140712	0.025918	0.078654	0.152223	-0.161475	-0.136173	-0.0885287	-0.154466	-0.16171	-0.061523	-0.017139	0.047198	-0.115312
chr13_32912476_32912736	BRCA2					0	0	0	0	0	0	0	0	0		0.0479485	-0.0713585	-0.0758105	0.0082225	-0.0684715	0.0382935	0.0899025	0.0214445	-0.0082225	0.118355		-0.0896015	0.0061785	-0.103253	-0.0829285	-0.0920065	-0.125116	0.0093445	0.0176135	-0.0405175	0.0768555	0.111993	-0.149302	-0.0721665	0.142299	-0.0706565	0.0525035	-0.116549	-0.142806	0.0043955	0.0959435	-0.0822045	0.0046445	-0.148798
chr13_32912736_32912997	BRCA2					0	0	0	0	0	0	0	0	0		-0.109816	0.0431445	-0.12294	-0.0168425	-0.0711756	-0.125265	-0.0675116	-0.0023855	-0.0743247	0.0023855		-0.0820545	-0.122601	-0.19995	-0.112904	-0.0433695	-0.0829375	0.0296885	0.0951825	-0.0880625	-0.0847855	-0.0302135	-0.0159165	-0.119867	0.0063795	-0.0871555	-0.0240865	-0.0008005	0.0008005	-0.0012245	-0.149908	-0.0687005	0.0785825	-0.116049
chr13_32912997_32913257	BRCA2					0	0	0	0	0	0	0	0	0		-0.0672465	0.0244035	-0.0648815	0.0473225	0.0300825	-0.0398645	-0.0937675	0.101697	-0.0821795	0.0247245		-0.247971	-0.0440935	-0.101757	-0.0029635	-0.0330215	0.108373	-0.0515405	-0.274944	-0.0442275	-0.0330365	0.0123455	-0.136111	0.0943055	0.0721665	0.0802535	0.0268625	0.0296915	-0.128479	0.0225425	-0.158138	-0.0916405	0.0188395	-0.142609
chr13_32913257_32913518	BRCA2					0	0	0	0	0	0	0	0	0		-0.083906	-0.007665	0.09496	-0.056548	0.097265	-0.048037	-0.029354	-0.09598	-0.127466	0.081681		0.135387	0.0595785	0.0212565	-0.112556	0.0269605	0.0410375	0.0039125	-0.0583135	-0.0334775	0.0731395	-0.163206	-0.157995	-0.0522365	0.0779735	-0.0065315	-0.0761075	-0.0316755	-0.0195695	-0.0938975	-0.212108	-0.0719115	0.0817985	-0.0757955
chr13_32913518_32913779	BRCA2					0	0	0	0	0	0	0	0	0		0.161792	-0.002969	-0.037875	-0.0646738	-0.0696839	-0.120447	-0.023387	-0.041306	-0.024484	0.073606		0.045513	0.021166	-0.045636	-0.072494	-0.112063	-0.010466	0.033114	-0.120446	-0.108549	0.02926	-0.108234	-0.043499	-0.068128	-0.067754	-0.063532	-0.060731	0.016389	0.0341	-0.049311	-0.218816	-0.119228	-0.007365	-0.257893
chr13_32913779_32914039	BRCA2					0	0	0	0	0	0	0	0	0		0.034001	0.096147	-0.069763	-0.064383	-0.079143	-0.04072	0.098796	0.011918	-0.053752	-0.009283		-0.0955805	-0.101051	0.0280615	-0.0635805	-0.0635305	0.128499	0.0391225	-0.267086	-0.0185495	-0.0776945	0.0454495	0.0648605	0.0004745	-0.0345105	-0.0971705	-0.0285435	0.0633455	-0.0444405	0.0128835	0.0408825	-0.165361	0.0671475	-0.0623185
chr13_32914039_32914300	BRCA2					0	0	0	0	0	0	0	0	0		-0.168023	-0.0016915	0.0369685	-0.0488075	0.0098165	-0.0480275	0.0576415	0.0653835	-0.0027365	-0.0228215		-0.175713	-0.0850615	0.115544	0.0411615	0.133086	-0.0367355	0.0484765	-0.175934	0.0334635	-0.0534435	0.0606985	0.0191055	-0.0533325	-0.153558	-0.147154	-0.0745635	0.123069	0.0488205	-0.0895375	0.13662	0.0159515	0.0585695	0.0013055
chr13_32914300_32914561	BRCA2					0	0	0	0	0	0	0	0	0		-0.0681955	-0.0359165	0.0412665	-0.111246	0.0061815	-0.0950075	-0.0681815	0.0780155	-0.0381735	-0.0153235		0.052601	0.023286	-0.088107	0.001097	-0.097672	0.000577	0.02702	0.047492	0.028661	-0.037821	0.154905	-0.03574	-0.082782	0.059357	-0.017067	-0.041361	-0.105695	0.021107	-0.09177	-0.024965	0.017018	0.06146	0.018303
chr13_32914561_32914821	BRCA2					0	0	0	0	0	0	0	0	0		-0.0521515	-0.0042515	0.109698	0.0570215	-0.0298485	-0.0727575	0.0411885	0.0042515	-0.0816925	0.0873955		-0.0853985	0.0567865	0.0193945	-0.0010585	-0.0364255	-0.0128435	0.0522115	-0.0276925	0.108719	-0.142866	-0.0696335	0.0947625	-0.0052125	0.0436325	-0.0547955	-0.150275	-0.0353495	0.0163985	-0.0344275	-0.0904695	0.0814645	0.0210465	-0.0885025
chr13_32914821_32915082	BRCA2					0	0	0	0	0	0	0	0	0		0.0762855	0.0732135	-0.0550735	0.0378275	-0.0809975	0.0493595	0.0440555	-0.136127	-0.132824	0.0869125		-0.0981385	0.101849	0.0790145	-0.0373755	-0.0731435	0.0224265	-0.0418275	-0.141914	-0.0384895	-0.137554	-0.0610105	0.143651	0.0160635	0.0441665	0.0244575	0.0505175	-0.118695	-0.0543905	-0.0381505	-0.0779695	-0.0387925	0.0206915	-0.136797
chr13_32915082_32915343	BRCA2					0	0	0	0	0	0	0	0	0		0.0697125	0.113106	0.0429675	-0.141218	-0.0669435	-0.0548255	-0.0021965	-0.0487105	-0.0902795	0.0119415		0.148604	0.108505	-0.0389015	-0.0524105	-0.145723	-0.157109	0.0357665	-0.0031495	-0.0754495	0.0353835	-0.0538925	-0.0783015	0.0356625	-0.0216465	-0.0479545	-0.0063955	-0.0075155	0.0738115	-0.125004	-0.111344	0.0761925	-0.0889255	0.0230665
chr13_32918684_32918800	BRCA2					0	0	0	0	0	0	0	0	0		-0.218328	-0.0668205	-0.0904025	-0.0737895	0.0044915	-0.0126605	-0.117189	0.0570335	0.0770565	0.0932135		-0.198875	-0.145888	0.150808	0.034239	0.073854	-0.440584	-0.243769	-0.379143	0.076969	-0.016812	-0.020482	-0.054731	-0.147282	-0.478375	-0.133331	-0.208586	-0.382072	-0.116179	-0.529985	-0.068468	-0.204753	-0.114557	-0.139641
chr13_32920948_32921048	BRCA2					0	0	0	0	0	3	0	0	3		-0.255308	0.0788655	-0.0303522	0.0051955	-0.038229	-0.0893679	0.0240845	0.141742	-0.12308	0.285533		0.0792356	0.183788	0.200922	-0.119006	-0.0181006	0.00035075	0.00192285	-0.278977	-0.0309013	0.268752	0.037367	-0.139011	-0.16096	0.0307795	0.032036	-0.193232	-0.113791	0.057039	0.0402672	0.0573632	-0.011638	0.0730545	0.139771
chr13_32928987_32929211	BRCA2					0	0	0	0	0	0	0	0	0		-0.0095635	-0.0730605	-0.0949775	0.0594305	-0.0673995	-0.149437	0.0409025	-0.0658875	-0.187963	0.0782655		-0.000824	-0.036758	0.173438	-0.009596	0.002706	0.068513	0.210977	-0.133942	0.056084	-0.222692	-0.00754	-0.075474	0.032911	0.171116	0.051695	0.038529	-0.127445	-0.107379	0.000824	-0.060206	0.03177	0.097545	-0.080525
chr13_32929211_32929435	BRCA2					0	0	0	0	0	0	0	0	0		0.0430923	-0.0947882	0.0184988	-0.00716115	-0.077249	-0.131955	-0.0438299	0.0474996	-0.0846271	0.0195154		-0.0314484	0.0127555	0.112399	0.0012225	-0.0119177	-0.0002145	0.0857395	-0.149017	0.118096	-0.066608	-0.0530468	-0.0396348	-0.120406	-0.07125	-0.0230923	-0.149791	-0.0708934	-0.142397	-0.148849	-0.0573745	-0.0857688	0.100722	0.0056255
chr13_32930554_32930756	BRCA2					0	0	0	0	0	0	0	0	0		0.0251661	-0.05126	-0.173378	-0.0078883	-0.0101528	-0.0223498	0.0202628	0.185285	0.0196052	-0.169951		-0.197048	0.0731888	0.128418	-0.0648527	-0.111555	-0.0845675	-0.158462	0.0410576	-0.0343366	0.134948	-0.177341	0.244613	-0.0111146	-0.202477	-0.0695925	-0.139812	0.154933	0.0499878	-0.159283	0.0510821	0.0052915	-0.0861559	0.0336804
chr13_32931868_32932076	BRCA2					0	0	0	0	0	0	0	0	0		-0.107343	0.029993	-0.116943	0.086417	0.043596	0.089439	-0.016456	-0.0634166	-0.136237	0.069142		-0.0522123	-0.0153618	0.0901605	0.108552	-0.0604644	0.0416305	0.0587105	0.110864	0.0003685	0.0209545	-0.210688	-0.0017815	0.0886815	-0.17196	0.0038565	-0.0562659	-0.126199	-0.0008415	0.0028755	-0.0604973	0.122081	-0.179741	-0.0003685
chr13_32936649_32936840	BRCA2					0	0	0	0	0	0	0	0	0		-0.046136	-0.0261603	0.00369	0.025047	-0.0579754	-0.0796705	0.049872	-0.234274	-0.0568119	0.134424		-0.21626	0.0177845	-0.0579297	-0.122193	0.0064505	-0.105616	-0.0061205	-0.0729572	-0.0196077	-0.0372002	0.0966155	-0.320184	-0.0147111	-0.227503	0.0005905	-0.0005905	-0.0633232	0.0584855	-0.178507	-0.0071189	-0.0092494	0.0668745	-0.0712425
chr13_32937305_32937680	BRCA2					0	0	0	0	0	0	0	0	0		-0.135045	0.0333945	0.0012445	0.0938425	-0.0194772	-0.06476	0.0815265	0.0183995	-0.0205229	0.0713615		0.109547	0.0827109	-0.013603	-0.0559885	0.145671	0.0119221	0.0387009	0.145821	0.0206719	-0.0325987	-0.0724165	0.0296769	0.0275739	-0.0648696	-0.0693672	-0.0177753	0.0457919	-0.0114729	0.106034	0.0247429	-0.0799234	0.0239879	-0.0133102
chr13_32944528_32944704	BRCA2					0	0	0	0	0	0	0	0	0		0.164728	-0.128232	0.0411175	0.0369915	-0.0307775	0.0067975	-0.0067975	0.0865165	-0.0350695	0.0950895		-0.0779578	-0.0468165	-0.184972	0.175639	0.0901155	0.0310925	0.0246055	0.0625915	0.0168075	0.101697	0.0858785	0.0860165	-0.235923	-0.34211	-0.105872	0.0343245	-0.0683414	-0.0689174	0.0414765	-0.0242049	0.0161695	0.0680655	-0.245227
chr13_32945082_32945247	BRCA2					0	0	0	0	0	0	0	0	0		0.126313	0.0628131	-0.0127991	0.0281776	-0.0596151	-0.0367302	0.121442	0.0366458	-0.00966915	-0.112692		-0.0931504	-0.0884594	0.0640374	0.0240322	0.135258	0.0681067	-0.116888	0.0964346	-0.000783935	0.0977765	-0.0263595	-0.102305	0.091085	-0.016961	-0.218173	0.131767	0.0529447	-0.169379	-0.124178	-0.227911	-0.0102543	-0.0430879	0.000783935
chr13_32950796_32950938	BRCA2					0	0	0	0	0	0	0	0	0		-0.091006	0.134116	0.0903472	-0.099331	-0.012177	-0.048851	-0.110012	0.020138	0.031575	0.165989		0.0448754	0.104937	0.0171912	-0.109053	-0.0780914	-0.183508	0.0614398	-0.120958	-0.00770592	0.0747802	0.0475299	0.0111597	-0.126066	-0.0050361	-0.00832629	0.203908	0.120669	0.136931	-0.342761	-0.147788	-0.0896637	-0.0245793	-0.0116279
chr13_32953443_32953662	BRCA2					0	0	0	0	0	0	0	0	0		0.11304	-0.0718468	0.0327911	-0.0440078	-0.138892	-0.0064912	0.0773435	-0.0632315	0.0019121	0.0900378		-0.148181	0.014805	0.0512368	-0.0278557	-0.0346501	0.0837628	-0.197689	-0.134114	0.0206096	-0.20821	-0.0991837	0.0358169	-0.032543	-0.141004	-0.0548728	0.0679581	-0.0533936	-0.115672	-0.0812457	-0.154268	0.0454728	0.233396	-0.00894477
chr13_32953876_32954060	BRCA2					0	0	0	0	0	0	0	0	0		-0.044105	0.0491125	-0.288177	0.0596165	-0.0538072	0.0004805	-0.029571	-0.105238	-0.122151	0.0143605		-0.16355	-0.017069	-0.027553	0.046384	0.005401	-0.012055	0.133664	-0.189986	-0.120672	-0.047267	-0.114105	-0.006819	0.002154	0.08076	0.117137	0.008806	0.055506	-0.155334	0.039835	-0.025785	-0.0954821	-0.009567	-0.11086
chr13_32954133_32954292	BRCA2					0	0	0	0	0	0	0	0	0		-2.4e-05	0.011479	-0.106793	0.01887	-0.079755	-0.005606	-0.00094	-0.053681	-0.004927	0.003513		-0.025896	0.027472	-0.204754	0.11835	-0.032519	0.094406	0.030528	0.037761	-0.037011	0.032815	0.078428	-0.011697	0.090661	0.170594	-0.010921	-0.152763	0.032452	-0.168957	0.054489	-0.078971	-0.003119	0.003389	-0.063645
chr13_32968815_32969080	BRCA2					0	0	0	0	0	0	0	0	0		0.0480365	-0.0059605	-0.0925495	0.0842175	-0.181785	-0.0177595	0.0836425	0.100363	-0.0601255	-0.0177645		-0.2255	-0.0996064	-0.110082	0.1003	-0.037974	0.070047	-0.0891666	-0.0774812	-0.054495	-0.0983843	-0.0852546	-0.228268	0.15399	0.251149	0.11953	-0.014276	0.001867	0.101379	-0.04067	0.041479	-0.071536	-0.116561	-0.005505
chr13_32971024_32971191	BRCA2					0	0	0	0	0	0	0	0	0		0.19368	0.130546	0.096025	0.00762987	-0.118667	-0.0191355	0.117569	-0.10285	-0.000302795	-0.0273175		-0.0392856	-0.314243	0.156192	0.0353989	-0.119136	0.0249067	0.0807478	-0.195373	-0.239197	-0.108589	-0.00607775	0.134498	0.0425263	0.286441	-0.0742169	0.0806818	-0.116138	-0.145574	0.0779099	-0.0839886	0.105067	-0.0531259	0.0849869
chr13_32972288_32972543	BRCA2					0	0	0	0	0	0	0	0	0		0.122982	-0.151825	-0.063476	-0.040077	-0.007247	0.051452	-0.12838	-0.215429	0.04042	0.180545		0.109816	0.101272	0.208498	0.0378855	-0.0673845	0.0928585	0.0112325	0.157915	-0.0259315	0.102262	0.108859	-0.0849585	-0.18698	-0.152425	-0.0900425	0.0704575	-0.212882	-0.0374495	-0.139506	0.176891	0.0066965	0.0972825	0.0365715
chr13_32972543_32972798	BRCA2					0	0	0	0	0	0	0	0	0		-0.0157845	0.0093565	-0.0404205	-0.19707	-0.0573315	-0.0613265	-0.0477975	-0.0758465	-0.0922085	0.0618415		0.128685	0.0873145	0.0675925	-0.0686395	-0.0133435	0.0119725	-0.0529585	-0.0748205	-0.0463035	0.142532	-0.109422	-0.0349305	-0.0514455	0.0076515	-0.0016955	-0.0359165	-0.0986395	-0.144632	-0.0921055	-0.0938995	0.0108795	-0.0118685	-0.0752365
chr13_32972798_32973053	BRCA2					0	0	0	0	0	0	0	0	0		-0.0919229	0.067075	-0.01517	-0.049779	0.085403	-0.087311	0.010788	-0.128546	-0.0972678	0.082981		0.0309265	0.0243565	0.148101	0.0488165	-0.0414545	0.0181705	-0.0045045	-0.0358155	0.0111945	0.0204355	-0.130024	0.0241245	-0.103664	-0.0224865	-0.0703655	-0.133623	0.0089215	-0.269844	-0.0158035	0.0024095	0.0050325	-0.0560935	-0.0073785
chr13_32973053_32973308	BRCA2					0	0	0	0	2	0	0	2	0		-0.064841	0.053995	0.014632	-0.195091	0.077404	-0.051136	-0.098509	-0.089377	-0.034082	-0.056463		-0.041688	0.106083	-0.066492	-0.092637	0.01522	-0.054281	-0.142918	-0.067005	-0.107668	0.002966	0.011235	-0.092853	-0.227267	0.063912	-0.210792	-0.029753	0.002342	-0.083866	-0.098672	0.005138	0.101892	0.112476	-0.061571
chr13_32973308_32973563	BRCA2					0	0	1	0	0	0	0	0	1		-0.031213	0.046446	0.146369	-0.109036	-0.121147	-0.142798	-0.016686	-0.062184	0.05097	-0.046274		-0.082003	0.210082	-0.315813	-0.06488	-0.157473	0.049217	-0.012487	0.077688	-0.057508	-0.17725	0.049851	-0.062	0.112421	-0.020411	0.028317	-0.019324	0.063993	0.007564	-0.160029	-0.112548	0.06753	-0.114091	-0.148159
chr13_32973563_32973819	BRCA2					0	0	0	0	0	0	0	0	0		0.009377	-0.003115	-0.0522502	0.004037	-0.105705	0.080347	-0.0428942	-0.0331791	-0.0569737	-0.0500067		-0.0327895	0.0271765	0.0425565	-0.0056655	-0.157542	-0.0441875	-0.0465425	0.0871605	-0.139751	-0.101731	-0.11056	0.0659145	0.0021805	-0.172025	-0.129018	-0.0460835	0.0349205	-0.0400265	-0.0224195	0.0025755	-0.0021805	-0.0272725	0.0056935
chrX_154299792_154299935	BRCC3	1	1	1		0	0	0	5	19	14	5	19	14		0.0523415	-0.847554	0.103675	-0.848915	0.048009	-0.0147495	-0.770547	-0.897443	-1.03253	0.215416		0.0679263	0.182063	0.0471235	0.244491	0.210107	0.262818	0.193478	-0.893582	-0.592067	0.0515975	0.13735	0.0713843	0.228795	-1.17769	-0.0878615	0.246395	0.0588568	0.0353975	0.0335555	-1.03469	0.133113	0.113441	0.0585183
chrX_154300560_154300660	BRCC3	1	1	1		0	0	0	5	21	16	5	21	16		-0.0979271	-0.748678	0.0200019	-0.855295	0.000731945	0.0347066	-0.898058	-0.790645	-1.19061	-0.00657415		-0.0138988	0.0224004	0.0812154	0.144227	0.199855	-0.0475134	0.0810614	-0.695266	-0.8231	0.234431	0.0647278	-0.0356679	-0.225862	-0.93889	0.0814384	0.231114	0.0334134	0.108219	0.134217	-1.18753	0.140476	-0.154153	-0.106578
chrX_154301627_154301727	BRCC3	1	1	1		0	0	2	5	21	15	5	21	17		-0.159176	-1.24817	0.26206	-0.723526	0.0812855	-0.0479735	-0.968295	-1.08302	-0.987046	0.0454185		-0.0628775	-0.229226	-0.0537295	0.165673	0.0301895	0.0440565	-0.0663525	-1.23681	-0.978371	-0.2187	-0.0778795	-0.0088445	0.0541275	-1.23397	0.131024	-0.29009	-0.264625	-0.188453	0.0416505	-1.19279	-0.267544	-0.0098695	-0.0515435
chrX_154305434_154305574	BRCC3	1	1	1		0	0	0	5	21	16	5	21	16		-0.0188145	-0.875783	0.110844	-1.06269	-0.0596815	0.0287325	-1.08174	-0.831183	-0.693841	0.13332		0.0437436	-0.0233369	-0.179646	0.0711746	0.100112	-0.316832	0.098506	-0.956137	-0.910286	0.0263715	-0.101629	-0.0167751	-0.105935	-0.935444	0.156797	-0.0366678	0.0782332	-0.114503	-0.0095315	-0.740315	0.0689058	0.141096	-0.0766763
chrX_154306880_154306988	BRCC3	1	1	1		0	0	0	5	21	16	5	21	16		0.112063	-0.748233	-0.156613	-1.17282	0.0120695	-0.368089	-0.646284	-0.915993	-1.08578	-0.0389685		-0.0203265	0.126537	-0.0896185	-0.0608395	-0.0440685	-0.200941	0.165086	-1.12865	-0.748724	0.0787945	-0.0916555	0.0280905	-0.136842	-0.930145	-0.143717	0.125638	0.189559	-0.0559745	-0.294859	-0.968325	-0.0873855	0.0726535	-0.270734
chrX_154317527_154317636	BRCC3	1	1	1		0	4	4	4	23	16	4	27	20		-0.26961	-0.91902	0.22636	-1.1282	0.42166	0.18923	-1.07937	-0.45917	-0.79633	-0.10553		-0.417185	-0.104725	-0.423995	0.066945	-0.865965	-0.118365	-0.222525	-1.06055	-0.972995	0.123075	0.096685	0.091805	-0.355445	-0.857135	-0.667955	-0.296745	0.077935	-0.032465	-0.152795	-1.13018	-0.197465	-0.038455	0.064535
chrX_154319036_154319136	BRCC3	1	1	1		0	0	1	5	21	11	5	21	12		0.0073005	-0.754858	0.130546	-0.640458	-0.186066	0.20188	-0.966218	-0.958368	-1.07004	0.127114		0.349631	-0.228788	-0.23571	0.0051925	0.176695	0.143771	0.0014845	-1.62732	-0.863541	0.170118	-0.0073285	0.192968	-0.239567	-1.50531	0.0974955	-0.105065	0.114445	-0.112311	0.243247	-0.972811	0.0396965	-0.0997455	-0.11841
chrX_154327577_154327677	BRCC3	1	1	1		0	0	0	5	21	16	5	21	16		0.030984	-0.931937	0.023988	-0.900707	0.11462	0.09196	-1.45449	-0.777267	-0.942547	0.177554		-0.220393	-0.0856525	0.338563	0.0097815	0.0096515	-0.198351	0.0931225	-1.0319	-1.12466	-0.142051	-0.133206	0.121076	-0.286283	-0.963116	-0.203204	0.0908965	-0.0326935	-0.174343	-0.251609	-0.740746	0.188946	-0.207493	0.184074
chrX_154344321_154344473	BRCC3	1	1	1		0	0	0	5	21	16	5	21	16		-0.0670415	-0.849603	-0.0570005	-0.832993	-0.252456	0.166888	-0.836753	-0.759865	-0.896734	0.0687685		0.0388498	0.153752	0.031766	0.118721	0.16011	-0.174552	0.0764965	-0.905512	-0.964462	-0.137939	0.178448	0.025889	-0.006588	-0.798237	-0.081836	-0.307103	-0.42786	0.162334	-0.290043	-1.20243	0.005643	-0.03002	0.000873
chrX_154344957_154345057	BRCC3	1	1	1		0	0	0	5	21	16	5	21	16		0.075986	-0.873883	-0.074943	-0.931123	0.005539	-0.012608	-0.961863	-0.896873	-1.04966	0.088216		-0.112183	0.0788586	0.208555	0.202507	0.181861	-0.0631349	-0.043773	-0.846287	-1.13342	-0.038965	-0.123867	0.209567	0.166209	-0.682394	0.0477335	0.00702595	-0.297683	-0.191174	0.12893	-1.0106	0.0127117	-0.141385	0.0434753
chrX_154348263_154348435	BRCC3	1	1	1		0	0	1	5	21	15	5	21	16		-0.00205	-1.10696	-0.2445	-0.88302	0.09293	0.14855	-0.96322	-1.04653	-1.09713	0.0518		-0.0939545	-0.0332045	-0.0230345	-0.0301245	-0.0482245	-0.204695	-0.398294	-0.944884	-0.897234	-0.0671645	-0.0183645	0.126189	0.101677	-1.14112	-0.148994	-0.100054	-0.129835	-0.0520045	-0.0045345	-1.3316	-0.296895	0.236333	-0.146645
chr2_28117413_28117561	BRE					0	0	0	0	0	0	0	0	0		-0.0036945	0.10879	-0.0017625	0.101752	-0.0443844	-0.054676	0.0574975	-0.0576433	-0.0195095	-0.146722		-0.0048295	-0.268487	-0.0597835	0.0980115	-0.0455847	-0.0027515	0.0244415	-0.0017315	-0.0856285	0.0895835	-0.0858093	0.0437865	0.0961365	0.0708835	-0.0021855	0.0977345	0.0878775	-0.0508986	0.0238905	0.139674	-0.212177	-0.161609	0.124493
chr2_28152687_28152787	BRE					0	0	0	0	0	0	0	0	0		0.0537178	-0.11034	0.23582	0.0248711	-0.0563945	-0.0616155	-0.107964	0.0412066	-0.174345	0.124481		-0.191074	-0.103985	-0.15205	0.0260002	-0.128957	-0.0622638	-0.11924	0.0186021	0.0737841	0.0421259	0.186064	0.130687	0.230375	-0.221619	0.0650942	-0.0589898	-0.117368	-0.235833	0.100779	-0.0360947	0.232615	-0.100629	-0.120558
chr2_28210849_28210964	BRE					0	0	0	0	0	1	0	0	1		0.0007961	-0.139807	-0.0050428	-0.0007961	-0.0585134	-0.0414011	0.0191109	0.134381	0.0344088	0.127323		0.022074	-0.0381234	-0.0622713	0.0598938	0.000912	-0.024523	0.110695	-0.0920994	0.109177	-0.119925	-0.214504	-0.116853	0.106504	0.0800468	-0.0633819	-0.0316379	0.185782	-0.102189	0.11652	0.169011	0.109817	-0.101419	-0.0007727
chr2_28248082_28248297	BRE					0	0	0	0	0	0	0	0	0		-0.119822	0.0868655	-0.0340935	0.0677135	0.0555695	-0.0323205	0.0713195	-0.137952	0.0246435	0.122846		-0.02397	-0.071735	-0.0654827	0.053297	-0.17509	0.015579	-0.131024	0.077536	0.005762	-0.019887	-0.169917	-0.159416	-0.030686	-0.155364	-0.030784	-0.12251	-0.014249	0.067095	-0.11034	0.118533	0.143249	0.030587	0.012389
chr2_28268579_28268679	BRE					0	0	0	0	0	1	0	0	1		-0.057903	-0.0303743	0.00938347	-0.0515134	0.0389373	-0.0332153	-0.120432	0.0271628	0.0190055	0.0654223		0.209079	0.0191927	-0.0270581	-0.0681334	0.0865674	-0.231231	0.101676	-0.115937	-0.0503593	-0.0320792	-0.0748121	-0.117321	0.0202646	0.300416	0.225604	-0.187461	0.311868	-0.258149	0.224152	-0.146917	0.0887384	-0.0702751	0.0724373
chr2_28352127_28352257	BRE					0	0	0	0	0	0	0	0	0		0.139216	-0.0789638	0.104115	0.0841843	0.0113883	0.0538443	-0.108263	-0.096488	-0.187134	-0.143019		0.110907	0.112841	-0.143678	-0.0136323	0.0529601	-0.0449071	-0.0508704	-0.0613141	-0.0505075	-0.0291743	0.0852151	0.166407	0.0277971	0.0984021	0.0901181	0.0072894	0.172769	0.0414491	-0.0225229	-0.0145669	0.185342	-0.177934	-0.255239
chr2_28460058_28460178	BRE					0	0	0	0	0	0	0	0	0		-0.135558	-0.016036	0.0393038	-0.283804	-0.00280335	-0.0225458	0.0625275	0.0520263	-0.13676	0.119685		0.0868087	0.166885	-0.346657	-0.036417	0.146268	0.0205507	0.168648	0.054347	-0.0660276	-0.156483	0.0249143	-0.04566	0.0914955	-0.0635777	-0.0408597	-0.0329795	0.0857987	-0.0069351	-0.0384598	-0.259963	0.0419621	-0.189654	0.0419755
chr2_28464175_28464275	BRE					0	0	0	0	0	0	0	0	0		-0.00846596	0.208595	0.186591	0.0942719	-0.0207007	0.0129864	0.153133	-0.0566266	0.00114417	-0.170382		0.159378	-0.099182	0.0511372	0.0185916	0.047105	0.0851452	-0.0301311	-0.0226457	0.0632031	0.109518	-0.176151	-0.0265539	0.0763013	-0.0530036	-0.0214174	-0.0845321	-0.0307424	0.017216	-0.196541	-0.129785	-0.102001	-0.0265005	0.204156
chr2_28467636_28467739	BRE					0	0	1	0	0	0	0	0	1		0.0792874	0.0723632	0.101256	-0.199271	-0.0034265	-0.126016	0.0291125	-0.0318535	0.0034265	-0.0472875		-0.0778703	0.0150406	-0.152766	0.00565175	-0.275977	-0.0206683	-0.159432	-0.0264483	0.00799395	-0.0392833	-0.0740833	0.00883795	-0.131481	0.168052	-0.0352413	0.140928	-0.151675	-0.153625	-0.0327303	0.0473353	-0.0549813	0.00451115	0.170434
chr2_28521194_28521368	BRE					0	0	0	0	0	0	0	0	0		-0.0374284	0.121282	-0.0504784	-0.0124483	-0.183927	-0.118113	-0.144356	0.0339801	-0.0006423	0.128636		-0.26376	0.0676694	0.170408	0.0764524	-0.0478609	-0.0314601	0.158047	-0.0056064	-0.0124219	0.0700884	0.0535174	-0.0449064	-0.0880315	-0.0375865	0.1364	0.0933874	0.0370958	0.0660274	-0.0718367	-0.0522092	0.0461844	0.019283	-0.0461986
chr2_28532920_28533020	BRE					0	0	0	0	0	0	0	0	0		0.027176	-0.264448	-0.016883	0.175569	-0.048177	-0.171164	-0.185019	-0.260563	0.064066	0.151684		-0.088223	-0.158796	0.125051	0.087403	-0.114996	-0.043195	-0.082937	-0.096658	-0.042163	0.011137	-0.07695	-0.005399	-0.064566	-0.048326	-0.132859	-0.18903	-0.03566	-0.03031	0.059447	-0.27941	-0.182575	0.034335	-0.107958
chr2_28550130_28550310	BRE					0	0	0	0	0	0	0	0	0		0.0606595	0.140351	-0.263433	0.0535705	-0.349048	-0.0906875	-0.12237	0.0265365	-0.0516595	-0.12122		-0.0995655	0.0134385	-0.131469	-0.0173975	-0.173906	-0.0441605	-0.0681075	-0.0910895	0.0283505	0.0095625	0.0065675	-0.0330095	-0.0324395	-0.328929	0.26187	0.0123935	0.0224355	-0.0025455	-0.0024595	-0.124306	0.0024595	0.0046985	0.161733
chr2_28561306_28561406	BRE					0	0	0	0	0	0	0	0	0		0.171783	-0.056704	0.0762465	0.0820654	-0.017739	0.0272625	-0.059393	-0.164498	-0.082632	-0.016358		-0.05715	-0.151192	0.008222	0.116277	0.172329	0.263787	0.0592187	0.103138	0.024634	0.134702	-0.017612	-0.047369	0.127516	-0.037466	0.0492451	0.019334	0.285984	-0.08472	-0.091521	-0.101356	-0.12196	-0.059275	-0.066027
chr17_59760514_59760763	BRIP1					0	0	0	0	0	0	0	0	0		-0.097553	0.0804395	0.0986485	0.0119535	0.0939605	-0.192234	0.0902815	-0.107465	-0.125089	0.0637205		-0.004153	-0.058919	0.163232	0.011923	0.036128	-0.143091	0.064447	-0.153144	-0.050242	-0.209669	-0.198415	-0.179167	-0.0935628	-0.156902	-0.064359	-0.028171	-0.011364	-0.292317	-0.0754373	-0.0808603	-0.004295	0.047574	-0.350411
chr17_59760763_59761012	BRIP1					0	0	0	0	0	0	0	0	0		-0.102311	0.0777965	-0.0110725	-0.0549885	0.0697795	0.115734	0.0463325	-0.0111925	0.0912355	0.113764		-0.0926115	0.0276645	0.20627	0.0819065	0.0534095	-0.136195	0.0429585	-0.148781	0.0301155	-0.0373555	-0.0096315	0.0185915	0.0355825	-0.187687	-0.0140255	-0.118867	-0.0562545	-0.0659045	-0.0049105	-0.0355005	-0.108789	0.100618	-0.0187915
chr17_59761012_59761261	BRIP1					0	0	0	0	0	0	0	0	0		0.011831	0.046806	-0.03411	-0.014633	-0.073034	0.049073	0.090771	-0.044748	-0.069566	0.052546		-0.173586	-0.172281	0.240224	0.029004	0.009822	-0.095361	0.084988	-0.073145	0.021863	-0.15273	-0.013917	0.145653	0.025794	-0.145748	0.008684	-0.059677	0.144507	-0.076614	0.01164	-0.059708	0.049443	-0.047927	-0.02881
chr17_59761261_59761511	BRIP1					0	0	0	0	0	0	0	0	0		0.0680605	-0.143968	-0.0016975	-0.0117245	0.101781	-0.0431865	0.0893535	0.11037	0.0425275	0.0463265		-0.148832	-0.0926309	-0.0434499	0.016396	-0.0628324	0.086346	-0.007307	-0.0704518	0.028109	-0.0353198	0.128339	0.083641	0.069234	-0.01415	0.065422	0.057786	-0.0517574	0.000962	0.068758	0.016655	-0.0895667	-0.011172	0.084615
chr17_59763186_59763536	BRIP1					0	0	0	0	0	0	0	0	0		0.022546	-0.025826	-0.051367	0.099891	0.008668	-0.096782	0.1172	0.002221	-0.062622	0.093488		0.070633	-0.059463	-0.030509	-0.038748	-0.000734	-0.148233	-0.005651	0.022525	-0.024716	0.045002	0.114172	-0.000405	-0.1698	-0.008546	0.095197	-0.010259	-0.070087	0.003315	-0.042119	0.154953	-0.055701	-0.154347	0.015393
chr17_59770780_59770883	BRIP1					0	1	0	0	0	0	0	1	0		0.0457199	0.0278452	-0.0520384	-0.0559124	0.0887563	-0.154345	-0.10441	0.12054	0.038039	0.0229862		-0.0500334	-0.00013445	0.0639162	-0.180947	0.174378	-0.0435094	-0.0443974	0.0719585	0.227996	-0.0135885	0.259709	-0.257075	0.206137	-0.0756614	-0.16038	-0.142722	0.0439753	0.0232339	-0.192031	0.176881	0.0988861	-0.243901	-0.0366564
chr17_59793301_59793434	BRIP1					0	0	1	0	0	2	0	0	3		-0.0906152	-0.0702733	0.115192	0.00256725	0.00943085	-0.0948867	0.0883499	0.0196252	-0.0812416	0.125475		0.147521	0.166962	0.0289412	-0.284081	0.0193572	-0.209694	-0.0754576	-0.0790806	0.0874033	-0.0716901	-0.0506411	0.140385	-0.16455	0.0277772	0.111742	-0.0583229	-0.069778	0.00426197	0.12913	0.00494385	0.0806675	0.00168467	0.0618858
chr17_59820363_59820505	BRIP1					0	0	0	0	0	0	0	0	0		-0.17401	0.0172772	-0.044148	0.0442323	-0.166959	0.0573683	0.0639224	0.0138244	-0.109014	-0.0682883		0.116892	-0.0204568	0.178349	0.111976	0.15914	0.107242	-0.0525508	-0.229968	0.0268855	0.053893	-0.159481	-0.109529	0.0339078	0.0976004	0.0430312	0.209978	0.0742764	-0.095141	0.00014305	0.036571	-0.125642	-0.103384	-0.043305
chr17_59821782_59821962	BRIP1					0	0	0	0	0	0	0	0	0		-0.086451	0.036801	0.00923	0.00901	0.04525	-0.040345	-0.071531	-0.024895	-0.093214	0.009858		-0.030505	-0.12999	0.184836	-0.0576709	-0.007952	0.013577	-0.0349858	0.163111	0.00396	-0.0490864	0.178971	0.038575	0.047465	0.006754	-0.0939749	-0.0601056	0.086989	0.029207	-0.019413	0.023839	-0.0865005	-0.0523179	-0.0423482
chr17_59853751_59853933	BRIP1					0	0	0	0	0	0	0	0	0		0.081637	0.100681	0.029563	-0.003322	-0.081318	-0.0797821	0.101829	-0.057411	0.019006	-0.200964		-0.0473682	0.154199	0.020279	-0.0488703	-0.030673	-0.0713508	0.123627	0.02242	-0.00075	-0.0671145	-0.040081	0.000106	0.118229	0.044173	-0.220677	0.101963	-0.01007	0.010658	0.079731	-0.0869662	-0.0665814	0.046856	-0.194137
chr17_59857611_59857772	BRIP1					0	0	0	0	0	0	0	0	0		-0.0638532	0.0318935	0.0314663	0.0564205	0.0701454	-0.163958	-0.225082	0.0319116	0.0630177	-0.175388		0.0399785	-0.136811	0.101045	0.0335474	-0.121672	-0.013609	-0.0491614	-0.0247798	0.0876465	-0.203457	0.0455236	-0.0122438	-0.0345831	0.00067185	-0.135766	0.0232315	-0.0926014	0.212322	-0.0560584	-0.0683293	-0.03267	-0.0309916	0.00619555
chr17_59858190_59858376	BRIP1					0	0	0	0	0	0	0	0	0		-0.0878124	0.0371665	-0.0248235	0.0949355	0.0967725	-0.0171345	-0.0577845	0.171831	-0.106824	0.122571		-0.113975	-0.014416	-0.0378262	-0.0683571	-0.0702616	0.023951	0.061957	0.003863	-0.170892	0.104289	-0.129809	-0.09855	0.022529	0.028838	0.132432	-0.017986	0.112873	0.05397	0.075805	-0.208944	-0.112887	-0.010135	0.032544
chr17_59861620_59861795	BRIP1					0	0	0	0	0	0	0	0	0		0.0448079	0.165563	-0.0279756	-0.144295	0.0299099	-0.0107832	-0.0009465	0.0982329	0.0532309	0.0417479		-0.0228595	-0.168717	-0.005382	0.0545967	0.0482117	0.0544157	-0.0426655	-0.0607085	-0.0659361	0.103511	0.234955	0.0928797	0.109213	0.0701237	0.0063277	-0.0103998	0.0147805	-0.0383439	-0.0113134	0.105831	-0.0607037	0.0099998	-0.226217
chr17_59870947_59871100	BRIP1					0	0	0	0	0	0	0	0	0		-0.090117	0.0442747	-0.0847788	0.0137667	0.0590317	-0.10097	0.0457977	-0.164312	-0.15502	0.0907827		0.0423529	-0.048012	0.181595	-0.0176242	0.15689	0.0091331	-0.205799	0.16126	-0.0122574	0.0039522	0.0427897	0.0559685	0.124261	0.236133	-0.0028627	-0.0950782	0.0033924	-0.142897	0.155139	0.0924901	-0.166816	0.0293257	-0.048425
chr17_59876450_59876670	BRIP1					0	0	0	0	0	0	0	0	0		0.13453	-0.0403801	-0.154462	0.176725	-0.007042	-0.0262214	-0.111038	-0.0230218	-0.0212656	-0.07858		0.078949	-0.108211	0.164781	-0.151187	0.01148	0.063363	0.016812	0.175835	-0.113721	-0.020803	-0.0940598	0.08508	0.047794	-0.016833	0.127418	-0.001777	0.282587	0.014587	-0.139875	-0.0343607	0.040817	-0.0563138	-0.0750273
chr17_59878603_59878845	BRIP1					0	0	0	0	0	0	0	0	0		-0.128382	0.042867	-0.243028	0.060608	-0.147774	0.063602	0.023043	0.014277	0.023651	0.100532		0.095903	0.073511	0.090689	0.051847	0.059053	-0.019238	0.067989	-0.12464	-0.057538	-0.0109916	-0.0045271	-0.091887	0.034579	0.096622	-0.0195508	0.013749	-0.142916	0.081914	-0.0444379	-0.0072517	0.059223	-0.0077357	0.0937
chr17_59885817_59886128	BRIP1					0	0	0	0	0	0	0	0	0		-0.117334	0.0533435	0.0433315	0.0020895	-0.0020895	-0.160149	0.0114735	-0.115227	0.0476125	0.0332865		-0.235058	-0.10888	0.0224815	-0.018438	0.0474975	-0.0462567	-0.0568692	-0.0123974	-0.011151	-0.0004585	0.0408795	-0.125316	-0.0941054	0.0686515	-0.0080844	-0.0187556	0.0660595	-0.0803477	-0.0394351	-0.0514547	0.0138115	-0.0005225	-0.223282
chr17_59924451_59924591	BRIP1					0	0	0	0	0	0	0	0	0		-0.0513373	0.189456	-0.00557425	-0.0554214	-0.0649094	-0.263049	0.157815	-0.0551682	0.103337	0.0610915		-0.0509577	-0.00085545	-0.435598	-0.16115	0.103436	0.109477	-0.00314285	0.0748476	-0.0794124	-0.0585217	-0.00514025	-0.161765	-0.137849	-0.112808	0.103422	0.0823466	0.00548505	0.00384475	-0.238423	-0.239224	0.0324192	-0.00623035	0.153069
chr17_59926479_59926627	BRIP1					0	0	0	0	1	0	0	1	0		-0.023307	0.212522	-0.0826595	-0.068064	0.013348	-0.169533	-0.02226	-0.0602701	0.006383	0.153862		-0.140584	-0.154566	-0.176203	-0.0453314	0.10712	-0.0263704	0.061766	-0.0526718	-0.193578	0.063353	0.08181	0.037269	-0.0323733	-0.283028	-0.0531463	0.058734	0.086147	-0.124058	0.071402	0.048022	-0.0523185	-0.0526866	-6.4e-05
chr17_59934408_59934602	BRIP1					0	0	0	0	1	0	0	1	0		-0.126815	0.0972575	-0.0513975	0.169095	0.0812865	-0.0178465	0.0664195	-0.0019295	0.0957945	0.0019295		-0.0813137	0.030398	0.035924	-0.0693842	-0.107295	0.199005	0.011291	-0.096974	-0.047476	-0.0667825	-0.268333	-0.0620041	-0.029265	0.019001	-0.065661	0.099554	0.098057	-0.140346	0.155828	0.03057	-0.0235	-0.010158	0.076144
chr17_59937146_59937278	BRIP1					0	0	0	0	0	0	0	0	0		0.132334	-0.099143	-0.112903	0.109556	-0.10749	-0.112665	0.0259532	0.0662252	0.00617645	-0.0148315		0.0511699	-0.0376439	0.0854989	0.0861659	-0.0769005	-0.053154	-0.114327	-0.421045	-0.146027	0.156012	-0.187451	-0.11141	-0.264385	0.0137076	-0.205065	-0.0279474	-0.11873	-0.120481	-0.0021897	0.0438819	0.0362944	-0.0526505	-0.222571
chr17_59938797_59938940	BRIP1					0	0	0	0	0	0	0	0	0		0.0433355	-0.0507972	0.0061724	0.0404256	-0.0046232	0.0530025	0.0762285	0.0816935	-0.028382	-0.0589301		-0.111315	-0.116969	0.124122	-0.133866	0.0197279	-0.0452569	-0.075442	0.0134169	0.0757061	-0.0834324	-0.191682	-0.0665147	0.0903892	-0.247359	0.0397389	-0.0443632	-0.152626	-0.0854986	-0.0550654	-0.107324	-0.146592	-0.0772764	0.0519021
chr17_59940634_59940930	BRIP1					0	0	0	0	0	0	0	0	0		-0.032275	0.021919	-0.031733	0.0732354	0.028242	0.176602	0.04261	0.033042	0.0790047	-0.107056		0.042364	-0.040446	0.011901	-0.223957	0.079164	0.0990111	0.049011	0.151842	-0.011339	0.0919859	-0.188479	0.0935547	-0.02244	-0.027866	0.04415	0.02894	-0.035967	0.131416	0.180475	0.205709	-0.020044	-0.033096	0.338576
chr15_40453389_40453489	BUB1B			1		0	0	1	0	0	4	0	0	5		0.0123825	-0.0255585	-0.0975625	-0.0380205	0.335893	-0.322337	0.0863285	0.128348	0.139203	-0.0924005		0.235745	-0.059219	-0.249718	0.023891	-0.102477	0.0657	-0.058336	-0.075111	-0.088957	-0.308778	-0.18389	0.294517	-0.049012	-0.045776	-0.197548	0.248734	0.105267	0.000636	-0.323748	-0.000683	-0.008086	-0.0926	-0.112106
chr15_40457243_40457407	BUB1B					0	0	0	0	0	0	0	0	0		0.039972	-0.0707989	0.0310883	-0.0554009	0.052416	0.096419	0.101707	0.06154	-0.0085574	0.0040226		0.0528707	-0.118761	0.0588327	-0.0521235	0.0330777	-0.0192699	-0.149018	0.0431707	0.18971	-0.169304	-0.0015182	-0.132373	-0.0807595	-0.0011072	0.185585	0.0403517	0.0213156	0.0071449	-0.185431	-0.0639071	0.0493437	0.0293787	0.0988537
chr15_40462242_40462342	BUB1B					0	0	0	0	0	0	0	0	0		-0.0815697	0.015189	0.090096	-0.021661	-0.012362	0.093259	0.13931	-0.003081	0.000303	0.190564		-0.0319089	0.00050355	-0.179308	0.0304814	0.15833	0.0590755	0.00659795	0.0228582	0.254111	0.0421684	0.133353	-0.0539841	0.02919	-0.0765166	-0.0138535	-0.0752277	-0.11491	0.0835724	-0.110087	0.0426004	0.0284647	-0.0287704	0.0642735
chr15_40462727_40462892	BUB1B					0	0	0	0	0	0	0	0	0		0.0535705	0.0453215	-0.0285842	-0.17093	-0.0122455	0.0749815	0.0554255	-0.0312893	0.109413	-0.1132		-0.132021	-0.159378	-0.0731051	-0.244276	0.10539	-0.089658	-0.00187895	-0.160498	-0.200475	-0.0371067	0.0680376	0.0958125	-0.0752323	-0.0257508	-0.117661	-0.117227	-0.231924	0.0823785	-0.0508334	-0.0561921	-0.122619	-0.13056	-0.0213992
chr15_40468667_40468884	BUB1B					0	0	0	0	0	0	0	0	0		-0.0109095	-0.0420145	-0.0698915	0.0815285	0.0739265	-0.0495735	-0.0047175	-0.0034155	-0.0407435	0.0913925		0.106739	-0.021787	0.071793	0.037913	0.108623	0.00991	0.075458	0.141366	0.004285	0.064703	-0.091106	0.113392	0.027737	0.21537	0.072084	0.005497	-0.006024	-0.048879	0.059922	-0.237534	-0.056	-0.107199	-0.0883107
chr15_40475904_40476094	BUB1B					0	0	0	0	0	0	0	0	0		0.082018	-0.013215	-0.013728	-0.0563374	0.00593	0.071329	0.097904	0.029737	-0.009949	0.185243		0.0924495	0.0308565	0.0157035	-0.0265001	-0.106252	0.149916	-0.0798276	-0.0046415	-0.0582355	-0.144185	0.0586155	-0.105239	-0.0716594	0.160976	-0.0707787	-0.114271	0.150689	0.0542545	-0.0795105	0.0855555	0.135156	0.0007115	0.130502
chr15_40477355_40477590	BUB1B					0	0	0	0	0	0	0	0	0		0.0337525	-0.0410488	0.0289825	-0.0555709	0.0009825	-0.0204815	-0.0396936	0.0946455	0.0428005	-0.0009825		0.178696	-0.0378451	0.077059	0.072076	0.003944	0.076171	0.072725	-0.13435	0.00607	0.08734	0.084918	-0.010699	-0.183825	-0.0571742	-0.119271	-0.146608	0.078577	0.011742	0.104632	0.01923	-0.133543	-0.0466671	-0.126119
chr15_40477741_40477853	BUB1B					0	0	0	0	0	0	0	0	0		0.0657363	-0.0701319	0.238197	-0.0411688	0.145436	0.131871	0.103757	0.00878025	0.110699	-0.139662		0.0818694	-0.00466755	0.0798875	0.0634134	-0.00013945	0.00638455	-0.178169	-0.293508	0.134166	0.0649775	-0.0186789	0.0271445	-0.0566766	0.29849	0.0644465	-0.0659153	-0.176858	-0.0523793	-0.109711	-0.00331765	0.0214305	-0.0485251	0.116574
chr15_40488735_40488985	BUB1B					0	0	0	0	0	0	0	0	0		-0.116305	0.098633	-0.101863	0.145073	-0.003609	-0.09672	0.223964	-0.052422	0.015953	0.017567		-0.135679	-0.111312	0.0712745	-0.0467805	0.0300365	-0.0614335	-0.0203015	-0.0002115	0.0169785	0.0281195	-0.0416905	0.119821	0.0412445	-0.174887	0.0603215	-0.0220055	-0.184952	0.200838	-0.0225355	-0.0533605	-0.0565625	0.115967	-0.0052205
chr15_40491805_40491938	BUB1B					0	0	0	0	0	0	0	0	0		-0.0179875	0.0866135	-0.0871755	-0.0770485	0.203865	-0.120067	0.0301005	0.136435	-0.0786535	-0.178153		-0.0407995	-0.0709925	-0.0823325	-0.0088145	-0.297747	-0.0483035	-0.0446815	-0.227643	-0.449533	-0.0456835	-0.103351	0.0072875	-0.0265925	-0.0415225	-0.0030105	0.0769065	-0.0936825	-0.131356	-0.0015835	0.0980835	-0.111347	-0.175745	-0.0116715
chr15_40492434_40492570	BUB1B					0	0	0	0	0	0	0	0	0		-0.00323705	0.0820625	0.0460947	-0.138273	0.0439126	-0.0648095	-0.0120828	0.0793526	0.114942	-0.070512		0.10677	0.00936915	0.112706	0.118898	0.0957035	0.0100495	0.0417297	-0.0991981	-0.0380685	0.0350989	-0.0424764	-0.0502403	-0.0260713	0.0788145	0.156348	-0.153377	-0.163179	-0.135161	0.0849985	-0.0615747	-0.00834965	0.0142886	-0.209287
chr15_40493106_40493206	BUB1B					0	0	0	0	0	0	0	0	0		0.00722935	-0.0321307	0.0989027	0.0981637	0.186636	-0.05936	-0.100912	0.0794737	0.0445828	0.0875227		-0.010143	-0.0425475	-0.0046046	0.136019	-0.184313	-0.276506	-0.037092	0.189946	0.0797242	0.0805352	-0.153312	-0.0367052	0.0985082	0.113734	0.0904142	-0.0611083	-0.10093	0.138557	-0.0824654	0.0341723	0.010968	0.122363	-0.0489423
chr15_40494586_40494686	BUB1B					0	0	0	0	0	1	0	0	1		0.0638686	0.118927	0.0204573	-0.0931782	0.0115857	-0.260047	0.242748	-0.0654392	0.0834066	-0.171552		0.193538	0.0328872	0.179833	0.0446069	0.0496719	0.151893	-0.0685375	-0.0687644	0.174875	0.0495904	-0.0181944	-0.000479	0.11125	0.004946	-0.0570114	0.109155	0.0234521	0.0145586	0.0896013	-0.0248759	0.0622251	0.0547297	-0.0642989
chr15_40494779_40494905	BUB1B					0	0	1	0	0	0	0	0	1		-0.00124	-0.025903	-0.013736	0.035046	-0.014335	-0.013983	0.052566	-0.190561	-0.015483	0.088627		-0.102967	0.115916	0.0196735	0.0403348	-0.0783169	0.0607359	-0.0182737	-0.150614	0.0887138	-0.0375169	-0.0647075	-0.0551146	0.0140302	0.213765	0.0285274	0.0614499	-0.116804	-0.021314	-0.127251	0.00369955	0.138681	-0.0151251	-0.0616262
chr15_40498374_40498669	BUB1B					0	0	0	0	0	0	0	0	0		-0.082029	-0.056245	-0.018469	0.07068	-0.005375	0.170397	0.044005	-0.093109	-0.028422	-0.014352		-0.010318	0.077049	-0.015936	-0.039421	-0.071186	0.020779	0.08394	-0.067984	-0.166428	-0.048765	0.062523	-0.001723	-0.054745	0.04323	0.109399	0.063753	-0.138938	0.047226	0.062114	-0.04418	-0.002007	-0.097629	-0.0898632
chr15_40500827_40500981	BUB1B					0	0	0	0	0	0	0	0	0		-0.057076	-0.047925	-0.185952	-0.034234	-0.0995314	0.074872	-0.0722129	0.027405	-0.062345	-0.058953		0.121236	0.0691044	-0.0747659	-0.0277244	0.0288846	0.120479	-0.0353844	-0.0436017	-0.0198314	0.0959304	0.0479654	0.108012	-0.0239541	-0.0430252	0.0129765	0.170494	-0.211539	-0.0248348	-0.146023	0.039892	0.0406745	0.0333303	0.0201305
chr15_40501825_40501986	BUB1B					0	0	0	0	0	1	0	0	1		0.0708165	-0.0470435	-0.107297	0.0318455	0.0179965	0.112157	0.126523	-0.0064135	0.108132	-0.0117155		-0.006729	0.005285	-0.057014	-0.0545936	-0.103189	-0.191548	-0.0363469	0.057986	0.021018	0.043984	-0.223986	-0.0255499	0.294797	-0.023437	0.051708	-0.129179	0.019626	0.237865	0.000235	-0.0498152	-0.0635414	-0.022462	0.083783
chr15_40502300_40502421	BUB1B					0	0	0	0	0	0	0	0	0		0.102005	0.010121	0.012948	0.067313	-0.010121	-0.0560709	-0.0216767	0.16313	0.054657	0.093798		-0.0264042	-0.0643576	-0.312827	0.049165	-0.147605	-0.009494	-0.0462311	0.040926	0.056404	-0.434754	-0.0683849	0.181385	0.092158	0.057739	-0.185665	-0.121025	-0.258296	-0.0285719	-0.0927275	-0.148876	0.088551	0.153042	-0.209511
chr15_40504689_40504859	BUB1B					0	0	0	0	0	0	0	0	0		0.11133	-0.131823	-0.0588285	-0.0014135	0.0932125	-0.132636	0.0089265	-0.0557405	-0.169565	0.0014135		0.191111	-0.194624	-0.0706288	0.0801535	0.0728045	-0.125144	-0.110408	0.0798635	0.0217045	-0.161138	0.0593055	-0.121322	-0.0677249	0.0085375	-0.110898	-0.0728237	-0.133976	0.106488	0.0591395	0.0657955	0.0890695	0.0506315	-0.120658
chr15_40505522_40505685	BUB1B					0	0	0	0	0	0	0	0	0		-0.0380025	-0.0636321	0.0567245	-0.0804201	0.196492	-0.0103345	-0.103472	0.0044065	0.109114	0.0438005		0.0610015	-0.0464335	0.203991	-0.142872	-0.0928976	-0.0349525	0.0145365	0.0260645	0.0665415	0.0110115	0.114233	0.0278795	0.240212	0.0657385	-0.107671	0.129283	0.0993255	-0.130561	0.0149745	-0.0860926	-0.218274	0.188578	-0.123127
chr15_40509686_40509878	BUB1B					0	0	0	0	0	0	0	0	0		-0.032387	0.004435	0.19535	0.153831	0.141757	-0.114929	0.004755	-0.078642	0.013832	-0.005751		-0.0995715	-0.0690001	0.104921	0.070484	-0.126863	-0.193367	0.058488	0.120362	0.044506	-0.023618	-0.162486	0.054785	0.123038	0.039097	-0.042751	0.112351	0.073841	-0.145718	-0.057305	0.003059	0.021424	0.108641	0.028316
chr15_40510646_40510773	BUB1B					0	0	1	0	0	0	0	0	1		0.017943	-0.006089	0.015613	0.100122	0.092905	-0.145496	-0.034763	-0.016642	0.145759	-0.0727438		-0.0544637	-0.259958	0.080321	-0.035684	-0.149087	0.003405	0.09426	0.081575	-0.02779	-0.0884193	-0.037015	0.233878	-0.03347	0.070527	0.094799	-0.0816444	-0.020605	0.102162	0.013807	-0.0747388	0.034179	-0.003405	0.04352
chr15_40512754_40512970	BUB1B					0	0	0	0	0	0	0	0	0		-0.015798	0.121517	-0.11332	0.041669	0.026007	-0.055053	0.124729	0.002845	0.096621	-0.024034		-0.0540947	0.0006815	-0.156389	-0.0649709	0.133358	0.0620935	0.0812635	-0.0047605	-0.162364	0.134896	0.110042	0.0492355	-0.0500144	-0.0500873	0.142166	-0.0621766	0.114003	-0.0656837	-0.0909833	0.0270265	0.14067	-0.0123825	-0.0730089
chr2_202122944_202123115	CASP8					0	0	0	0	0	0	0	0	0		0.153807	0.0310872	0.0296938	-0.0579565	0.0248253	-0.0172889	-0.0713337	0.121405	0.0245774	-0.0409911		-0.0947343	0.177663	0.00306985	-0.135719	0.112807	0.0643487	0.0451927	-0.0260329	0.0776744	0.0115876	0.195463	0.0539436	-0.0826923	0.172189	0.0264721	-0.0528073	-0.0247249	0.168456	-0.0272574	0.0191288	0.0878387	-0.129537	-0.0268044
chr2_202131173_202131524	CASP8					0	0	0	0	0	0	0	0	0		-0.0363865	-0.0474235	-0.0104315	-0.0329085	0.0611905	0.0111415	-0.0545225	0.0757845	0.144238	0.0227455		0.10216	-0.0008835	0.0849165	0.0942555	-0.0078925	-0.0579965	-0.0931938	-0.0783289	-0.0479235	0.117928	-0.118365	-0.0091915	-0.0595215	-0.0045195	0.0910185	0.152776	0.131723	-0.0012985	-0.085119	0.110175	-0.0028045	-0.0691335	-0.0151555
chr2_202134222_202134338	CASP8					0	0	0	0	0	0	0	0	0		-0.0245365	-0.27663	-0.0271435	-0.0247855	0.0881445	0.0985925	0.101941	0.0167815	0.0832255	0.0248425		-0.165979	-0.145226	-0.100831	-0.1014	-0.151766	-0.036546	0.002921	0.0717167	-0.126404	0.011312	-0.116421	0.039444	-0.267156	-0.254892	0.0672416	-0.037852	-0.070468	0.130511	-0.002921	0.0580858	-0.047797	0.038864	-0.087214
chr2_202136228_202136354	CASP8					0	0	0	0	0	0	0	0	0		0.0268557	-0.0153748	0.15125	-0.17246	0.0594757	0.102453	0.0579057	-0.0476243	0.0153747	0.121964		-0.123535	-0.227826	-0.0357084	0.0577317	0.182635	0.00545645	-0.133676	-0.108535	0.0192618	0.0110918	0.221752	0.101449	-0.0583806	0.146582	-0.00105045	0.164061	0.101325	-0.045052	-0.0970969	-0.0264849	-0.00578315	-0.0274367	0.0130348
chr2_202137350_202137509	CASP8					0	0	0	0	0	0	0	0	0		-0.0203624	0.0049782	-0.117258	-0.0836759	0.265543	0.0805829	0.0803779	-0.0273914	0.0467749	-0.0049782		0.0707579	0.0336818	0.123731	-0.0451112	0.0356839	-0.0990228	-0.0359925	-0.145195	0.0819369	-0.0533252	-0.104314	-0.0524835	-0.0397638	-0.138632	-0.112485	0.141564	-0.116935	-0.0570693	-0.469934	-0.152302	-0.242891	-0.0950293	-0.16684
chr2_202137593_202137693	CASP8					0	0	0	0	0	1	0	0	1		0.00308875	0.00058485	-0.109918	0.0464089	0.00951315	0.0127829	0.129373	0.179922	0.0319555	-0.0352651		-0.147035	0.191888	-0.162945	-0.128179	-0.089657	0.0743311	-0.223181	-0.151672	-0.096739	-0.080026	-0.042369	0.14139	-0.087151	-0.21005	0.0476168	0.239051	0.156957	0.110961	0.0628236	-0.014595	-0.041434	-0.060004	-0.15479
chr2_202139594_202139694	CASP8					0	0	0	0	0	0	0	0	0		0.078131	-0.034046	0.0140707	0.0361745	0.0469405	0.0271247	-0.106873	0.00560785	0.00367335	0.0473121		-0.327524	0.212714	-0.160304	0.116079	0.016223	-0.089506	-0.079947	0.01657	0.274238	-0.116715	-0.137518	0.0257199	-0.0687	-0.077961	0.186831	0.0676043	0.231505	-0.059254	-0.115197	-0.15824	0.109854	0.0324828	0.0469491
chr2_202141539_202141701	CASP8					0	0	0	0	0	0	0	0	0		0.160964	-0.0765424	0.0182337	-0.00860215	0.214466	-0.0653754	0.0777258	0.124922	-0.0359226	0.0682201		0.177747	0.0676597	-0.0724187	0.236318	-0.0976711	-0.128454	-0.139137	-0.0568428	0.0081901	-0.139959	0.0332277	0.0082593	0.115358	0.0296927	-0.0728841	-0.12099	-0.0110445	-0.181016	0.104518	0.0338017	0.0225887	-0.081554	-0.0559759
chr2_202149528_202149789	CASP8					0	0	0	0	0	0	0	0	0		-0.0160022	-0.0479746	-0.0171376	0.157474	-0.0113478	-0.0565859	0.107792	0.100241	0.0342849	0.0703029		-0.200463	-0.002138	0.103288	0.175276	-0.0118547	0.089399	0.088167	0.007865	0.091472	0.014475	0.017575	0.072469	-0.121901	-0.116602	-0.0186077	0.109916	0.109928	0.070203	-0.0549279	0.081907	0.056012	-0.111933	0.128117
chr2_202149789_202150050	CASP8					0	0	0	0	0	0	0	0	0		0.0078055	0.0624195	-0.0867313	0.239637	6.95e-05	0.0039715	-0.0382241	0.138418	0.0894375	-0.0332984		0.0973115	0.0559775	-0.0899032	0.10463	0.137497	0.0408975	-0.0720309	-0.0133842	0.0791565	0.0291115	0.144246	0.0835625	-0.147355	-0.0195912	0.0619835	0.119457	0.0583305	-0.0280527	-0.079532	0.0821505	0.0769125	-0.0175074	0.0993345
chr2_202151171_202151327	CASP8					0	0	0	0	0	0	0	0	0		0.113112	0.0319231	-0.0367495	0.112626	0.102549	0.0221565	-0.117474	0.0226996	0.0528014	0.107798		-0.071495	0.0195722	-0.161433	-0.144743	-0.00805715	-0.0929071	-0.097917	0.0153107	-0.00482895	-0.219861	0.167867	-0.185196	-0.248449	-0.0567571	-0.028245	0.0808774	0.23525	-0.053769	-0.048898	-0.148281	-0.0592301	0.0316233	-0.196733
chr11_69456071_69456289	CCND1					0	0	0	0	0	2	0	0	2		-0.00566795	-0.00163295	0.0564429	0.154869	0.0776742	0.0524128	0.0188473	-0.121461	-0.137102	0.117649		-0.0409497	0.0909553	0.0933895	-0.0478027	0.285889	0.0391541	0.0489907	0.100171	-0.0004878	0.21922	0.0566931	-0.129196	-0.0764417	0.0706325	0.0037756	-0.0789127	-0.0341967	0.116655	0.0717783	0.0495696	0.102597	0.107245	0.109812
chr11_69457788_69458024	CCND1					0	0	0	0	0	0	0	0	0		0.032238	-0.014857	0.005932	-0.025822	-0.127032	0.186692	-0.114557	-0.082446	0.029889	-0.068343		0.122732	-0.019721	0.156267	-0.07566	0.143789	0.02929	0.0933807	-0.004258	0.0904958	-0.092121	0.0907757	-0.017438	0.005723	-0.074783	0.0783637	0.014338	0.066803	0.173908	0.178732	0.028085	0.069119	0.058371	0.155655
chr11_69458589_69458769	CCND1					0	0	0	0	0	0	0	0	0		0.127433	-0.088571	0.051065	0.002509	0.04014	0.138054	-0.153886	0.04465	-0.012888	0.161518		0.134073	0.0595983	0.0741995	-0.111725	0.0597099	0.163238	-0.0486675	0.0686019	-0.144932	-0.108663	-0.124241	-0.14722	0.25192	-0.0989415	0.0382489	0.0900529	0.253521	0.0378259	0.0651425	0.0426634	0.0251105	0.0718015	-0.0852445
chr11_69462751_69462920	CCND1					0	0	0	0	0	0	0	0	0		0.135743	-0.0675527	0.0293396	0.159402	-0.00747225	-0.0656446	-0.00999905	-0.0525406	-0.0151321	0.0332173		0.0823318	-0.0876439	0.083461	-0.0505189	-0.0300539	-0.173135	0.118015	0.181149	0.144222	0.157457	0.0601169	-0.0120829	-0.0282229	-0.0421319	0.141933	0.0434362	0.0284926	0.202741	0.257492	0.0862633	-0.0669719	0.208838	0.246129
chr11_69465875_69466060	CCND1					0	0	2	0	0	1	0	0	3		0.345625	-0.137785	0.191825	-0.126195	0.045335	-0.085865	0.160165	-0.010465	0.081845	-0.148905		-0.00091	0.02506	-0.06269	-0.25238	-0.03658	0.05604	0.03045	-0.0627	-0.44088	0.09746	-0.21255	0.08475	-0.0671	0.12059	-0.24266	-0.05145	-0.15045	0.06914	0.04304	0.11921	0.07224	0.01704	0.04263
chr19_45912908_45913008	CD3EAP					0	0	0	0	0	1	0	0	1		-0.169458	0.130516	-0.0064005	0.0647935	0.092146	0.0916282	0.0367015	0.0094615	0.110858	0.0064005		0.0750945	0.0438565	0.110618	0.0925775	0.0410665	0.243708	-0.0616625	-0.0958125	0.15819	0.0265915	0.0338415	0.0631575	-0.109755	-0.298921	-0.0678715	0.145818	0.0020535	0.174031	0.16491	-0.151536	0.170166	0.0494775	-0.203928
chr1_193091320_193091471	CDC73					0	0	1	0	0	0	0	0	1		-0.171114	-0.069239	0.0693758	0.0938676	-0.208122	0.0335525	0.166294	0.0742167	0.0928357	-0.002143		0.006776	0.021797	0.102465	-0.031555	-0.070605	-0.020379	0.0852086	-0.235067	-0.018757	-0.003582	-0.062904	0.020648	0.089132	-0.234474	-0.045717	-0.100418	-0.004035	0.230204	-0.266839	0.209459	0.0886166	-0.105181	-0.391124
chr1_193094231_193094357	CDC73					0	0	0	0	0	0	0	0	0		0.026307	-0.0788557	-0.0576388	0.144349	0.014077	0.118853	0.06503	0.127966	0.010511	-0.0429379		-0.379214	0.0653416	0.155646	-0.0071118	-0.0377161	-0.279646	0.106586	-0.112278	0.0016015	0.102428	-0.263676	0.168717	0.104636	0.0024169	-0.251095	-0.0321987	-0.0724938	0.0654886	-0.181918	-0.0425494	-0.0602066	-0.066838	-0.0903895
chr1_193099288_193099388	CDC73					0	0	0	0	0	0	0	0	0		0.00437903	0.0521457	0.101365	-0.0294468	4.6965e-05	-0.0595767	-0.109056	0.106386	0.00541897	0.126397		0.0468172	-0.0103451	0.0725245	-0.00821305	-0.0439911	-0.140586	-0.24125	0.00857545	-0.113745	0.00791455	-0.187101	-0.053876	-0.00580175	0.0185352	0.150657	0.0164041	-0.0748263	-0.0775605	-0.0459119	0.0604204	0.0411792	0.0462775	0.0308285
chr1_193104502_193104602	CDC73					0	0	0	0	0	0	0	0	0		0.096937	0.06908	0.156571	-0.063494	-0.00291	-0.0094	0.100948	0.009695	-0.156389	0.082745		-0.0956664	-0.139987	0.118267	0.023948	0.084393	0.072854	-0.018507	-0.027893	-0.0667997	-0.0956936	0.005564	0.112749	0.003559	-0.0981732	-0.10831	0.163941	-0.0758663	-0.003614	0.000466	-0.231135	0.05729	0.051593	0.002545
chr1_193104643_193104743	CDC73					0	0	0	0	0	0	0	0	0		0.100755	0.0756552	0.0702803	-0.118935	-0.0224116	-0.190054	0.171281	0.0366528	-0.10554	0.148276		0.003213	0.0033026	-0.275372	-0.127627	0.233479	0.019229	-0.0622425	-0.0541172	0.0583196	-0.0115075	-0.213249	-0.125292	0.0223546	-0.0275054	-0.337293	0.120329	-0.11379	-0.0397405	0.0441795	-0.14323	0.104137	0.0389862	-0.247305
chr1_193107204_193107313	CDC73					0	0	0	0	0	0	0	0	0		-0.199781	0.027906	-0.0362019	0.040466	-0.002449	-0.0405092	-0.003877	0.01415	0.027414	-0.0467		0.0948778	0.0814597	0.0308341	0.0543677	0.00555705	-0.0195099	-0.195672	-0.104268	-0.00018835	0.187188	0.0274285	-0.012466	0.0788407	0.0242691	-0.00324875	0.0598477	0.0689437	-0.0198928	0.0487278	-0.024057	0.0606707	0.114388	-0.1211
chr1_193110969_193111206	CDC73					0	0	0	0	0	0	0	0	0		0.0170398	0.0198827	-0.0177527	0.0644054	-0.172639	-0.0553885	0.151655	-0.0761504	-0.0384517	-0.0025344		0.194398	-0.00544925	-0.0680643	-0.0528693	-0.0561347	0.0539817	-0.0683384	-0.0364766	-0.0694156	0.105068	-0.0978814	-0.0537944	-0.169448	-0.0595183	-0.0309524	-0.0903879	-0.038239	0.0613975	-0.0810461	0.0286236	-0.181045	-0.0958081	-0.212385
chr1_193116986_193117105	CDC73					0	0	0	0	0	0	0	0	0		-0.150762	0.183094	-0.116462	0.00080895	-0.00080895	-0.0150754	-0.219484	-0.121139	-0.0674531	-0.052759		-0.112523	0.110946	0.0218244	0.0722604	-0.0406361	0.139722	-0.181019	-0.143792	-0.435797	0.173501	-0.0314274	-0.0599995	0.0144696	-0.146876	-0.0374083	-0.0251765	0.165182	0.178613	-0.0103879	-0.116416	0.138703	0.0126186	0.0464859
chr1_193119423_193119523	CDC73					0	0	0	0	0	0	0	0	0		0.126667	0.170245	-0.203707	-0.261886	-0.141529	-0.166141	-0.153687	0.075948	0.003353	0.184832		0.0238625	-0.0034775	0.113818	-0.0619845	-0.0425615	-0.108456	-0.292894	-0.128916	0.0637998	-0.150628	-0.348881	0.0500874	-0.133144	0.0579976	-0.0945275	0.0032045	-0.231468	-0.138317	0.254261	-0.0330535	-0.0645715	-0.141694	0.0124675
chr1_193121492_193121592	CDC73					0	0	0	0	0	0	0	0	0		-0.0496633	0.00049135	0.0755548	-0.02684	-0.116848	0.0746528	0.0405452	0.135209	-0.31998	0.133098		0.102994	0.146619	0.211766	0.0405161	-0.151804	0.13477	-0.0163343	-0.190841	0.0049627	-0.137195	-0.0794676	0.050802	-0.0420601	-0.034323	-0.0004184	-0.105261	-0.0902031	-0.164026	-0.0094469	-0.157325	-0.132018	0.0458462	-0.0285418
chr1_193172903_193173003	CDC73					0	0	0	0	0	0	0	0	0		-0.0149955	-0.0858275	-0.0215275	-0.0486795	0.11803	-0.0889755	-0.0376965	0.293594	-0.0376535	0.0281105		-0.0006565	-0.0119935	-0.129344	-0.0560785	-0.0706875	0.0155385	-0.0309405	0.0880575	-0.0149965	-0.289346	0.0006565	-0.30445	-0.157537	-0.127115	-0.14112	-0.122229	-0.0378975	-0.214284	0.0207915	0.0276525	-0.127686	-0.127252	-0.208584
chr1_193181162_193181262	CDC73					0	0	0	0	0	2	0	0	2		0.102506	-0.02798	0.04538	-0.217969	-0.103685	0.003756	-0.003756	-0.10448	0.132016	0.220537		-0.008377	-0.194767	-0.188358	0.042393	-0.00017	-0.149949	0.000575	-0.125706	-0.175835	-0.00726	-0.134189	-0.069336	-0.094557	0.000247	-0.264351	-0.082572	-0.111819	0.132364	-0.264825	-0.259795	0.026877	0.002681	0.023136
chr1_193181509_193181617	CDC73					0	0	0	0	0	0	0	0	0		-0.0311926	0.0671737	0.0848371	0.0757596	-0.0296901	0.041444	0.0533917	-0.0042374	0.0042374	0.198179		-0.119078	0.123799	-0.0262549	-0.0262583	-0.0504678	-0.0108197	0.0193531	-0.243592	-0.260684	-0.0116675	0.124316	-0.0280087	0.0832464	0.051852	0.179879	0.0105817	0.00478577	-0.125833	0.0471594	0.213994	-0.0331223	-0.0319765	0.0278594
chr1_193202112_193202294	CDC73					0	0	0	0	0	0	0	0	0		-0.190569	0.016585	0.105953	0.11237	-0.06129	0.017455	0.052816	0.057161	0.008233	-0.008233		-0.163248	0.010333	0.114061	-0.090122	-0.152439	0.126198	-0.123253	-0.212403	-0.021373	-0.227858	0.057172	-0.171992	0.01633	-0.076462	0.090899	-0.012267	-0.019466	-0.121105	0.111866	0.063894	-0.167052	-0.200231	-0.315435
chr1_193205375_193205496	CDC73					0	0	0	0	0	0	0	0	0		-0.0524697	-0.0173578	-0.321656	0.12016	-0.0540175	0.118815	0.0082045	-0.0386186	-0.0880284	0.0461381		0.0775659	0.0197479	-0.107514	0.0636003	0.0113895	0.0817482	0.0438702	0.0034206	-0.163796	-0.016229	0.034775	0.0587618	0.16094	0.0927293	0.0251863	-0.0395849	-0.0217898	-0.107579	-0.0595148	0.0105974	0.0349161	-0.169062	-0.115781
chr1_193218849_193219011	CDC73					0	0	0	0	0	0	0	0	0		0.0213885	0.0048715	-0.0611625	0.144251	0.0582795	-0.123567	0.0449455	-0.0760935	-0.0048715	-0.0068365		0.123817	-0.142467	-0.016238	0.12656	0.041555	0.057059	-0.0672383	0.042432	-0.1215	0.053723	0.08843	-0.106574	-0.0685358	-0.17744	-0.320608	-0.060281	0.142444	-0.018471	-0.0639109	0.076123	0.081007	-0.181295	0.097114
chr1_193219774_193219874	CDC73					0	0	0	0	0	0	0	0	0		0.011306	-0.035985	-0.071867	-0.077924	-0.171976	-0.029043	0.001207	0.0815939	-0.228013	-0.001207		0.169029	0.227097	0.354663	0.124525	-0.17589	-0.15153	-0.0192971	-0.29172	-0.199644	0.0555749	0.0058389	-0.14732	-0.0457341	-0.217006	0.244908	-0.259397	-0.0662911	0.0154624	-0.0763261	0.110884	-0.293688	0.0521884	-0.0363241
chr16_68771184_68771376	CDH1			1		0	0	4	0	0	2	0	0	6		0.057575	0.062295	0.142625	0.052995	0.088635	-0.313085	-0.143065	-0.018705	0.219524	-0.289845		-0.177881	0.168671	-0.0635115	-0.208312	0.0671025	-0.239832	0.0709905	0.0153855	-0.108811	-0.227841	0.148784	0.207318	-0.0759415	0.0396265	-0.187962	0.152327	0.146715	-0.170312	-0.122941	0.199082	-0.154752	0.0634215	0.0442195
chr16_68772189_68772324	CDH1					0	0	2	0	0	1	0	0	3		0.017522	0.031083	0.09239	0.002237	0.103642	0.114353	0.366005	0.053473	0.187164	-0.006287		-0.22882	-0.105042	0.210921	-0.0426365	0.211607	0.113809	0.0688795	0.0940465	0.0764905	-0.0889365	-0.0683615	0.0781615	-0.184663	-0.0926045	-0.0262945	-0.0230305	-0.106787	-0.10381	0.0371975	0.257487	-0.199102	0.0296895	0.23691
chr16_68835562_68835806	CDH1					0	0	0	0	0	0	0	0	0		0.0595813	0.00145235	0.0958984	0.0361164	-0.0620154	0.0218234	-0.0788435	0.00949135	-0.0422754	0.134294		-0.164826	0.0632116	-0.122746	0.0951486	0.0106325	0.16656	-0.0595346	-0.034739	-0.0893283	-0.166592	-0.0015936	0.0580416	0.0233059	0.195912	0.0015936	-0.120793	-0.0528383	-0.0046797	0.0641066	0.108582	0.10141	0.032278	-0.0573006
chr16_68842316_68842480	CDH1					0	0	0	0	0	0	0	0	0		0.148708	0.0551285	0.126417	0.155399	0.0070525	0.327577	0.107937	0.0321085	0.27301	-0.0432107		0.104724	-0.0386119	0.0934879	0.149849	0.0592909	-0.0848403	0.249498	-0.0273266	-0.0609235	0.0413569	-0.131394	0.114799	-0.0491581	0.179362	-0.0154328	-0.00080585	0.00236685	0.0281209	0.137882	-0.0798129	0.0352059	0.0823398	0.0846778
chr16_68842585_68842761	CDH1					0	0	0	0	0	0	0	0	0		-0.0706937	0.0335184	0.150342	-0.0407436	-0.0373833	0.1933	-0.209728	0.0466134	0.203075	-0.082926		-0.169155	0.188606	0.0346314	0.198822	0.197762	-0.0945969	0.00122405	-0.0702042	0.0167464	-0.134752	0.100052	-0.0970664	0.0295455	-0.0855832	0.128621	-0.0732151	0.0635604	0.140532	-0.0244937	-0.00122405	0.0999945	0.103486	-0.105247
chr16_68844089_68844254	CDH1					0	0	0	0	0	0	0	0	0		0.0828974	0.0991754	0.151356	0.0124631	0.137221	0.206155	-0.0693545	-0.0089869	0.022851	0.0348304		-0.101676	0.162983	0.0190828	0.0189169	0.0913356	0.0637876	0.0826586	-0.0206683	0.0293834	0.0830946	-0.0671928	-0.035248	0.0234425	0.208503	0.0669986	0.0746046	-0.10994	-0.0947082	-0.149076	-0.025953	-0.0271184	0.0375273	0.0242174
chr16_68845576_68845772	CDH1					0	0	0	0	0	0	0	0	0		0.0824145	0.0834685	0.0594885	0.11826	0.0162747	-0.0106413	0.141541	-0.0473311	-0.184542	-0.0526693		0.039404	0.0017085	-0.12728	-0.0413556	-0.0452671	0.087857	0.059418	0.003725	0.044404	0.095564	-0.0573125	0.115933	-0.123796	-0.146312	-0.0918484	-0.0172286	0.09903	-0.123016	-0.054204	-0.14607	0.101625	0.050771	0.084743
chr16_68846027_68846176	CDH1					0	0	0	0	0	0	0	0	0		0.126285	0.208782	-0.123613	-0.0791448	0.0081514	0.0313254	-0.0253404	0.17899	-0.0144581	-0.0195631		0.137563	-0.124593	-0.115589	0.103275	0.114461	0.0792307	0.16926	-0.0965762	0.0499897	-0.0159507	-0.0595918	0.145899	0.0267997	-0.192022	0.195342	0.0260897	-0.0304074	0.0922637	-0.057836	-0.0885639	-0.0273647	0.137127	-0.0347242
chr16_68847205_68847408	CDH1					0	0	0	0	0	0	0	0	0		-0.0362357	0.0719139	-0.00826645	0.167304	0.0566718	-0.0307254	0.0296192	0.0892339	-0.0266971	0.0213052		-0.12428	0.16044	-0.258321	-0.161132	-0.0139697	0.0012467	-0.0164893	0.0918489	0.203058	-0.100497	-0.0450781	0.0661309	-0.022291	0.0136912	-0.042217	-0.0773413	0.0545079	0.185507	-0.272621	0.0856779	0.0655249	-0.0752947	0.0031345
chr16_68849407_68849672	CDH1					0	0	0	0	0	0	0	0	0		0.036099	0.079353	0.060533	-0.032527	0.087417	0.060457	0.066572	-0.013349	0.038785	0.069064		-0.134895	0.14945	0.112853	-0.0739502	0.029105	0.005088	-0.009256	0.119679	0.027998	-0.026451	0.046232	0.056634	0.006229	0.155174	-0.179977	0.06001	-0.014505	-0.14067	-0.0954913	0.17273	-0.0383963	-0.0467066	0.019457
chr16_68853172_68853338	CDH1					0	1	0	0	0	0	0	1	0		0.0143144	0.164438	0.0648621	-0.0124157	-0.0133525	0.0536211	-0.042699	0.092069	0.134039	0.0217837		0.0867839	-0.0011587	0.105998	0.0368361	-0.0521321	-0.173139	0.104458	-0.0529995	0.0413919	0.0627914	-0.0242567	0.218289	0.0277123	0.0761218	-0.244556	0.117812	-0.0083332	0.0214777	0.107134	-0.0516009	-0.172982	-0.0390544	0.0528617
chr16_68855893_68856138	CDH1					0	0	0	0	0	0	0	0	0		0.101684	0.176859	-0.033895	0.000867	0.032847	-0.100647	-0.033071	0.101576	0.05797	-0.008923		-0.0461201	-0.0423326	-0.0113701	-0.0127272	-0.067378	-0.10668	0.179904	0.084432	0.113499	-0.0149264	-0.0441651	0.074332	-0.128905	0.107053	-0.00825735	-0.0723505	0.083214	0.044415	0.00398115	-0.0317349	-0.0485367	-0.00341895	0.061037
chr16_68857291_68857539	CDH1					0	0	0	0	0	0	0	0	0		0.0243421	0.0018606	0.0870336	0.025856	0.0728026	0.037849	0.02039	-0.0447287	0.0481416	-0.0296416		-0.0959327	0.140822	0.0269458	-0.0456922	0.0643485	-0.0842459	0.0631316	0.0391495	0.24808	0.0579245	-0.09255	0.0652778	0.124156	-0.0812237	-0.019038	0.0497134	0.100518	-0.0487134	-0.130924	0.265936	0.0020874	-0.190489	-0.107612
chr16_68862066_68862217	CDH1					0	0	0	0	0	0	0	0	0		0.108567	0.0117205	-0.0600683	0.129927	0.107015	0.132059	-0.24214	0.196169	0.0186315	0.0106215		0.133615	0.0224667	0.158822	0.049794	0.0105515	-0.0270753	-0.0441394	0.119412	0.00761795	0.0347395	0.0332632	-0.0521402	0.058348	-0.0634727	-0.093274	-0.0873866	-0.0640998	0.237166	0.150099	0.00755885	0.0229955	-0.0350919	-0.00125075
chr16_68863546_68863710	CDH1					0	0	0	0	0	0	0	0	0		-0.026664	0.345886	0.12695	0.010171	-0.051292	-0.12732	-0.052284	-0.04479	0.141256	0.000598		0.170458	0.182009	0.038802	-0.000161	0.06735	-0.047012	-0.130861	0.328975	0.063459	0.167207	0.0757093	0.172944	0.0814738	-0.142561	0.147551	-0.205968	-0.04963	-0.030954	0.047266	0.20994	0.042786	0.043283	0.0766401
chr16_68867182_68867454	CDH1					0	0	0	0	0	0	0	0	0		-0.10837	0.00930235	0.0585525	0.0262611	0.195614	0.0753305	0.0685789	-0.0110519	0.120638	-0.0973414		0.0139149	-0.0508225	0.0577591	-0.0085098	0.209497	0.0015748	0.0138467	0.144683	0.133795	-0.187775	0.151895	-0.0359285	0.0133579	-0.0359075	0.0144365	-0.0920575	-0.0327125	0.168699	-0.280089	0.0011518	0.0162576	0.172119	0.144803
chr12_58142297_58142410	CDK4					0	0	0	0	0	0	0	0	0		0.037917	0.140182	-0.003218	0.089265	0.006738	-0.191903	0.097053	0.030454	0.053069	-0.060641		0.139825	-0.0628915	-0.117777	0.117655	-0.0625535	-0.116683	0.0719625	0.0992865	-0.0051445	-0.0393425	-0.0494635	-0.0989965	-0.166411	-0.100119	-0.0009015	0.186675	-0.0083565	-0.156678	-0.0991525	-0.0038935	-0.0899015	-0.0724715	0.0683615
chr12_58142954_58143110	CDK4					0	0	0	0	0	0	0	0	0		0.00265385	-0.00265385	0.104328	-0.132164	-0.0310437	-0.0503017	-0.300927	0.0230033	-0.0838797	0.115162		-0.0280382	0.160394	0.206798	-0.0473812	-0.0482522	-0.0585212	0.0909569	-0.0640272	-0.0267632	-0.0864342	-0.0739582	0.0140397	0.207151	0.0984103	0.02443	-0.0315842	0.0419957	0.264775	-0.008714	-0.0152452	0.0959484	0.120149	-0.0482912
chr12_58143212_58143312	CDK4					0	0	0	0	0	0	0	0	0		-0.0044895	-0.0383475	0.0685035	0.0895275	0.0460905	0.120353	-0.160447	-0.0039245	0.0851465	0.0332445		0.0427278	0.0191269	0.246983	-0.132581	0.112314	0.014775	0.0780918	0.0684888	-0.154957	-0.378172	0.0179968	0.215263	-0.0294378	0.0202998	-0.413352	-0.082649	0.00526405	-0.00874975	-0.14312	0.137121	-0.0715206	-0.0335677	0.147783
chr12_58144428_58144558	CDK4					0	0	0	0	0	0	0	0	0		0.126377	-0.0323994	-0.0475504	0.0703672	0.0687672	-0.0161965	-0.0169723	-0.0291393	0.0431354	-0.047199		0.0179329	-0.125902	-0.0390668	-0.0107646	0.112296	0.0314236	-0.127602	0.0062232	-0.0304842	0.2172	0.141564	-0.00269794	0.156547	0.0912905	-0.130142	0.0484772	0.0246053	0.00269794	-0.00568247	-0.0274429	0.0731406	-0.074719	-0.0114102
chr12_58144695_58144883	CDK4					0	0	0	0	0	0	0	0	0		0.0184605	0.139392	0.164623	0.0099605	-0.0598949	0.10612	0.110809	0.0300475	-0.0544012	0.0436015		0.0108869	0.0291854	-0.240914	0.0353684	-0.07111	-0.0922496	0.0062039	0.157493	-0.0775869	0.0938614	0.144207	0.0918664	-0.0255086	0.0800064	-0.040323	0.0757964	0.0828504	0.0005729	-0.102677	-0.0629299	-0.108025	0.0249814	-0.0608351
chr12_58144979_58145135	CDK4					0	0	0	0	0	0	0	0	0		-0.0004885	0.0202975	-0.0797975	-0.0223765	-0.0369965	0.0294135	0.0699245	0.0164335	0.16008	0.0246235		-0.0293208	0.0351525	-0.130939	-0.0716463	-0.0039445	0.14466	0.0224415	0.0449215	0.0512405	0.120459	-0.159133	-0.0768324	0.119647	-0.0259352	-0.14602	0.0233535	0.0616765	-0.018714	-0.191458	-0.0223227	-0.169412	0.0568925	-0.0706626
chr12_58145272_58145510	CDK4					0	0	0	0	0	0	0	0	0		-0.00885127	0.102582	0.0828101	0.109366	-0.0423491	0.00885127	-0.0112298	0.0471594	0.181504	-0.0779036		-0.0209891	-0.12134	-0.0927969	0.0851815	0.100682	0.153711	0.0709489	-0.151516	0.102954	0.122055	0.101558	-0.0374606	0.0949037	0.13442	-0.0784639	0.0299184	-0.158788	-0.0337956	-0.0994619	0.11122	-0.0897688	0.0289057	-0.0704147
chr12_12870763_12871010	CDKN1B					0	0	0	0	0	0	0	0	0		0.0288865	0.0142448	0.10424	0.0543987	0.143355	0.0335814	0.0793517	0.0602817	0.10993	0.0766537		0.21261	0.077254	0.143661	0.0470597	-0.0291913	0.0537469	0.0102994	0.117201	0.0020516	-0.0500043	-0.0536754	0.130366	0.0618107	-0.0603717	0.101311	-0.174369	0.0037439	0.139629	0.185037	0.0900244	-0.106932	-0.0513299	0.143261
chr12_12871010_12871258	CDKN1B					0	0	0	0	0	0	0	0	0		0.193035	0.105476	0.154088	-0.00692395	0.179472	-0.0271524	0.174838	0.0537124	0.0766884	0.0396044		0.202157	-0.0505441	0.055998	0.0930967	0.00189615	0.117617	-0.0295923	0.0631435	0.118655	0.14937	0.0763377	0.0536382	0.0149963	-0.131238	0.114965	-0.280779	0.121473	0.0341309	0.190645	0.132354	0.00938865	-0.0847265	0.00051045
chr12_12871748_12871890	CDKN1B					0	0	0	0	0	0	0	0	0		-0.095372	0.273244	0.226041	0.147448	-0.017746	-0.053116	0.10603	0.106017	0.0443983	-0.172266		0.0889969	0.113432	-0.193438	0.0523739	-0.353048	0.170328	0.0531564	0.0863013	-0.0932846	-0.257448	-0.115317	-0.0837906	-0.0403596	0.140078	0.0771618	0.130777	0.110765	0.0044155	-0.190369	0.0507641	0.0482936	-0.246346	-0.190816
chr11_2905223_2905374	CDKN1C		1	1		0	0	4	0	1	3	0	1	7		-0.232125	0.116045	-0.012655	0.009905	-0.110205	0.095555	-0.078855	-0.161335	0.172985	-0.138455		-0.126215	-0.333935	-0.106115	-0.239955	0.037785	-0.038455	0.008015	0.280863	0.112485	0.034225	-0.245495	0.253032	-0.045455	0.116765	-0.031125	0.115235	0.126605	0.203918	-0.054275	0.119625	-0.023615	-0.002275	-0.008145
chr11_2905889_2906169	CDKN1C		1	1		0	1	9	0	1	5	0	2	14		-0.22469	0.20387	-0.06781	-0.04856	-0.08412	-0.57174	0.04495	0.08502	0.12332	0.04271		-0.32274	-0.20491	0.03112	-0.05718	0.0234	-0.08258	-0.25185	0.09123	0.08009	0.32494	0.15882	0.04549	0.11266	0.21093	0.13368	-0.05116	-0.12254	0.16497	0.28139	0.13214	0.16274	0.24824	0.22848
chr11_2906169_2906449	CDKN1C			1		0	0	3	0	0	2	0	0	5		-0.03669	0.21368	0.10684	0.15971	-0.15821	-0.00231	-0.13807	-0.26372	0.05282	-0.04518		0.120015	0.182975	-0.118085	-0.211865	-0.235775	-0.262515	-0.015245	0.016225	-0.058555	0.167865	0.087545	-0.026925	0.101675	0.167475	0.120315	0.147675	-0.078685	0.066245	0.122955	0.046825	0.142555	0.282145	0.109005
chr11_2906449_2906729	CDKN1C					0	0	0	0	0	2	0	0	2		0.049704	-0.114958	0.068901	0.046133	-0.003327	-0.007932	-0.051662	0.013714	-0.058849	-0.003608		0.246466	0.0052255	-0.100299	0.0581145	-0.240665	0.149889	0.0860375	0.145704	0.102355	-0.0531465	0.0672945	0.206202	0.0713955	0.0731525	0.0006265	-0.0950495	-0.0407685	0.182035	0.0886945	-0.0258845	0.120593	0.0417435	0.109305
chr9_21968184_21968284	CDKN2A					0	0	0	0	0	0	0	0	0		-0.098831	0.009128	-0.141467	0.196282	-0.175624	-0.022321	0.0635202	-0.030188	0.132264	0.156029		0.0479475	-0.171968	0.0657036	-0.243838	-0.0797835	-0.0938855	0.174585	0.0200965	-0.0472935	0.0529175	0.0754768	0.173165	-0.0334755	0.0366485	-0.191076	0.241384	-0.0125115	-0.0215935	-0.0788625	-0.206479	0.0256455	-0.145664	-0.161322
chr9_21968697_21968797	CDKN2A					0	0	1	0	0	1	0	0	2		-0.247976	-0.0776625	-0.184763	0.0024345	-0.0549585	0.190088	0.206525	-0.0024345	-0.0066035	0.137826		0.0320847	-0.0832809	0.156855	-0.0477869	0.0504925	0.0339882	-0.210506	0.147683	-0.130342	0.0675828	-0.0083134	0.114116	-0.0153001	-0.160804	0.138007	-0.0203374	-0.235093	0.0532443	0.0573299	-0.0370267	-0.109385	-0.0384389	0.196593
chr9_21970890_21971217	CDKN2A					0	0	0	0	0	0	0	0	0		-0.084786	-0.075971	0.080486	-0.023932	0.003227	-0.08591	-0.103777	0.064337	0.040597	-0.02565		-0.0936865	-0.233024	-0.0369675	0.0936925	-0.0080135	-0.128093	-0.0330035	0.0940255	-0.0666295	0.0211215	-0.0606875	0.0836015	0.0317005	0.234887	0.117691	-0.178312	0.0274815	-0.0950045	0.129044	0.0751285	0.0598945	-0.0750665	0.115061
chr9_21974465_21974836	CDKN2A					0	0	0	0	0	0	0	0	0		0.037145	-0.047217	0.028438	-0.171753	-0.138038	-0.036295	0.140499	0.007762	-0.057695	0.072297		0.041575	0.040474	0.060733	0.064346	0.035077	0.19993	0.062871	0.068266	0.164265	-0.013085	-0.048704	0.022628	0.039851	0.185252	0.035497	-0.012762	0.019762	0.05456	0.235644	0.150036	-0.165948	0.058501	-0.09996
chr9_21994127_21994340	CDKN2A					0	0	0	0	0	0	0	0	0		0.139842	0.111804	0.0802385	-0.0582295	-0.144444	-0.0765085	-0.0717855	0.0952175	-0.0014375	-0.197312		0.096292	0.219739	-0.212916	0.06978	0.075447	-0.063116	0.037822	-0.028049	-0.052516	0.121727	-0.134773	0.254836	0.17664	0.177308	0.091155	-0.00359	-0.045256	0.18999	-0.008207	-0.04534	0.010566	0.180689	0.216174
chr19_33792233_33792473	CEBPA					0	0	1	0	0	0	0	0	1		0.0242405	0.165616	-0.152463	0.0203285	0.0028335	0.10089	-0.0193285	0.0506515	0.0432615	-0.0549545		0.0430975	0.0039125	-0.0462475	0.0417745	-0.101832	-0.154391	-0.0169175	0.208691	0.0230025	-0.0750895	-0.0809755	-0.0907805	0.0503715	0.235201	0.0271985	-0.0148035	-0.0084595	0.155242	0.186841	0.0334855	0.0895275	0.101596	0.101203
chr19_33792473_33792713	CEBPA		1	1		0	0	0	0	1	3	0	1	3		0.0986435	-0.0014505	0.0508505	0.0317415	-0.152605	0.113962	0.126491	0.154698	-0.0925705	0.0127285		0.350571	0.20378	0.141537	0.150568	0.113417	-0.0306855	-0.492142	0.25924	0.12137	-0.0029235	-0.0995615	0.176878	0.176567	0.165251	0.270506	0.199215	0.190879	0.157958	0.202877	-0.0271795	0.194623	0.283664	-0.0332835
chr19_33792713_33792954	CEBPA		1	1		0	0	2	0	1	2	0	1	4		-0.010805	0.380214	0.013355	0.105765	0.010805	-0.063555	0.129825	0.121425	-0.250755	0.023435		0.141537	-0.00659	0.138485	-0.0122	0.1634	0.034393	-0.62595	0.111075	0.053451	0.107244	-0.23885	0.179103	0.01753	0.224249	0.331135	-0.05566	0.00088	0.266203	0.282343	0.130476	-0.06301	0.368271	0.073837
chr19_33792954_33793194	CEBPA					0	0	1	0	0	1	0	0	2		0.01583	-0.148595	0.008366	0.05917	0.000204	0.190557	-0.000204	-0.095629	-0.119791	0.180568		-0.007841	0.243734	0.071133	-0.024597	0.162579	0.160184	-0.32899	0.089174	0.087901	0.28343	-0.008936	0.048343	-0.038003	0.127808	0.003535	-0.003535	0.105338	0.11723	0.128193	0.363838	0.036478	0.167744	0.271555
chr19_33793194_33793434	CEBPA					0	0	2	0	0	0	0	0	2		0.015995	-0.108545	-0.123475	0.028615	-0.092655	0.131075	0.012155	-0.211065	-0.374955	0.146805		-0.241325	0.307574	-0.004855	-0.015645	0.033985	-0.006885	-0.483755	-0.016415	0.128625	0.050905	-0.058575	0.022465	-0.047905	0.156495	0.040505	0.027635	-0.089295	0.069805	0.052435	0.159345	-0.079185	0.327505	0.150185
chr11_95523835_95523935	CEP57					0	0	0	0	0	0	0	0	0		-0.063639	0.112339	-0.068128	0.109099	-0.236888	-0.101706	0.163694	0.212592	-0.243036	-0.415434		-0.0325715	0.0975805	0.111317	0.0232115	0.0617755	-0.0011135	-0.114589	0.0882195	-0.257904	0.0033945	-0.0233535	-0.0574765	0.0671365	0.0929905	0.0728995	-0.0658425	0.101247	0.25183	0.0409605	0.171338	0.0687105	0.163233	0.227155
chr11_95528664_95528764	CEP57					0	0	1	0	0	1	0	0	2		0.120459	-0.018831	-0.029496	-0.00213	-0.158757	0.196786	-0.049486	0.196004	0.011117	0.167835		-0.079855	0.055153	0.16915	0.054307	0.16652	-0.091784	-0.086188	0.03756	-0.299519	0.278059	-0.056583	-0.027914	-0.151139	-0.196631	-0.28743	-0.100845	0.016546	-0.204298	-0.106499	-0.026095	0.011436	0.071066	-0.058056
chr11_95532385_95532562	CEP57					0	0	0	0	0	0	0	0	0		-0.028274	-0.188555	0.024897	0.002287	0.00804	-0.150409	-0.189278	-0.156254	0.012848	-0.077268		0.0253395	-0.0031235	-0.241801	0.133441	-0.06598	-0.126853	0.179746	-0.0122735	0.0831115	-0.0361195	0.0416585	0.11615	0.0107895	0.144971	0.0196135	-0.0809355	0.0502795	0.0178445	-0.0637737	-0.0018105	-0.0786019	0.0058255	-0.0146865
chr11_95546085_95546285	CEP57					0	0	0	0	0	0	0	0	0		-0.095815	-0.012285	0.037066	0.033525	-0.156922	0.061399	0.080749	-0.051284	-0.14504	0.350331		-0.0683805	0.0449469	0.0323485	0.0603807	-0.175021	-0.144211	-0.237909	-0.232573	-0.111011	-0.141197	0.0962946	-0.13331	-0.193499	-0.0144705	-0.0978395	-0.0741125	-0.0191125	-0.204556	-0.0044155	-0.134682	-0.160567	-0.138107	-0.115793
chr11_95546621_95546763	CEP57					0	0	0	0	0	0	0	0	0		0.0821945	0.0828015	-0.0328715	-0.0860155	-0.278966	-0.0398935	-0.0756935	-0.0297255	0.0183135	-0.0635575		-0.208091	-0.0321115	-0.246404	0.0718145	0.0157215	-0.232019	-0.117439	-0.0598825	-0.213521	-0.0676095	-0.186829	0.0258085	-0.177185	-0.169803	-0.0350195	-0.0393865	-0.0006475	0.0082095	-0.0624435	-0.0716995	-0.0717185	-0.201796	-0.168088
chr11_95550940_95551077	CEP57					0	0	0	0	0	0	0	0	0		-0.0178127	-0.0433731	-0.13015	-0.173912	0.174327	0.0818057	0.0778704	-0.11092	0.0297265	-0.0199766		-0.0462439	0.0359008	-0.0236733	-0.0612009	-0.0571878	-0.130323	0.107811	0.0123627	0.0062506	0.0066769	0.0055396	-0.259545	-0.082021	-0.0112684	-0.253284	-0.0691936	0.130928	-0.20615	0.0640059	0.100825	-0.0156367	0.0403359	-0.262675
chr11_95551979_95552079	CEP57					0	0	0	0	0	0	0	0	0		0.0992785	-0.16033	-0.0264955	-0.0637575	0.0239555	0.217727	-0.0774515	0.144508	-0.0658495	0.182616		-0.148821	-0.0457935	-0.0221825	-0.103315	-0.10551	-0.0336035	-0.111567	-0.16655	-0.252651	-0.12043	-0.179289	0.0835535	-0.0602045	-0.346792	0.0150285	-0.110681	-0.0951295	-0.174754	-0.211012	-0.0254775	0.0413635	0.0387625	-0.369795
chr11_95555024_95555152	CEP57					0	0	0	0	0	1	0	0	1		-0.030742	0.198105	0.119635	0.088736	-0.108248	0.148591	-0.009866	0.022624	-0.19094	-0.043612		-0.144197	-0.14208	-0.171412	-0.0180235	-0.0354845	-0.0596505	-0.306976	-0.483449	-0.24572	-0.230957	-0.18754	-0.122883	-0.107378	-0.281389	-0.0765085	-0.159308	-0.0088525	-0.202218	-0.248313	-0.238236	-0.476347	0.0407685	-0.235727
chr11_95555651_95555751	CEP57					0	1	0	0	0	0	0	1	0		-0.294259	-0.035012	-0.018824	0.032049	-0.041058	-0.089107	-0.033213	-0.046524	0.091996	-0.133507		0.22219	-0.0235905	0.175682	-0.0644095	0.0002275	0.157624	0.103025	-0.177616	0.0956095	0.0265485	-0.40899	-0.336738	-0.194392	0.313048	-0.0091105	0.0607385	-0.148253	-0.311376	-0.455888	-0.0262765	-0.154037	0.190188	-0.165311
chr11_95560939_95561201	CEP57					0	0	0	0	0	0	0	0	0		0.04782	0.057657	-0.113244	-0.142839	-0.038458	-0.165464	0.151858	-0.115447	-0.01552	0.050119		-0.0022555	-0.0373205	0.0952135	0.0039335	-0.0514359	-0.0238255	0.104742	-0.107676	-0.114925	-0.0544905	-0.116402	-0.0741662	-0.0960731	0.0461045	-0.0805139	-0.0346955	0.0887845	-0.128407	-0.0455283	0.0074595	-0.0880555	0.239554	0.0288865
chr11_95562340_95562505	CEP57					0	0	0	0	0	0	0	0	0		-0.187777	-0.035493	0.105331	-0.043452	0.0973572	-0.172706	-0.081163	0.12454	-0.163893	0.178719		-0.0779073	0.25341	-0.0129483	-0.0386913	0.0473768	-0.0416113	-0.0902853	-0.0345803	0.0438959	-0.0412842	-0.238121	-0.0466233	-0.359995	-0.0122442	0.0831626	-0.0646963	0.016576	-0.159022	-0.0211102	0.15216	0.0834047	-0.121447	-0.0854352
chr11_95564179_95564430	CEP57					0	0	0	0	0	0	0	0	0		0.111007	-0.0388481	0.0613413	-0.071583	-0.057348	-0.23332	0.0854702	-0.07219	-0.0969911	0.0971976		-0.00533965	0.0413657	-0.00941185	-0.0351706	-0.23757	0.0122022	-0.0724006	-0.0931807	-0.122579	-0.0279922	-0.178653	-0.395041	0.153397	-0.079938	-0.104188	0.15352	0.0318256	-0.133081	-0.130623	-0.0339351	-0.14799	-0.0440912	-0.12179
chr11_125496646_125496746	CHEK1					0	0	0	0	0	0	0	0	0		0.0631733	-0.222999	0.0333823	0.0031774	-0.0169823	-0.140519	0.0735113	-0.0820449	-0.126443	-0.046428		0.144311	0.0284207	0.168889	-0.0449092	0.0799313	0.116833	0.0024254	0.124164	0.057524	0.100005	-0.0010822	0.20047	-0.109718	-0.20949	-0.0823257	0.0472572	0.0886683	0.187259	0.147323	-0.250357	0.13027	0.151509	-0.180452
chr11_125497491_125497735	CHEK1					0	0	0	0	0	0	0	0	0		-0.0962448	0.0066295	-0.0786168	-0.0820398	-0.0316958	0.0753093	-0.101823	0.0945206	-0.111342	0.056747		-0.0471468	0.0730047	-0.0388055	-0.091773	-0.124965	-0.0794687	-0.0332518	-0.064528	-0.0169153	-0.0578122	0.0500374	-0.0220509	-0.0195155	-0.0713506	-0.195033	-0.224227	0.0165524	-0.0706306	-0.0503964	0.0430236	-0.0655165	-0.148659	-0.10618
chr11_125499109_125499209	CHEK1					0	0	0	0	0	0	0	0	0		-0.149183	0.0418335	-0.0381245	0.0436995	-0.216912	-0.106869	0.0425285	-0.174528	-0.110668	0.115144		0.081607	-0.184845	0.155448	0.075067	0.022325	0.064913	0.018748	-0.180507	-0.020187	0.019116	-0.114021	-0.0931525	-0.142076	-0.068531	-0.019547	0.150668	0.065421	-0.0782704	0.006617	0.01581	-0.0916533	-0.0475764	-0.0432958
chr11_125499270_125499370	CHEK1					0	0	0	0	0	0	0	0	0		-0.0310855	0.123858	-0.141104	0.0037395	-0.165128	-0.183734	0.0153495	-0.135186	-0.127294	0.0128115		0.156245	0.041667	-0.004074	0.001758	-0.019947	-0.0761201	-0.010955	-0.0781925	0.135145	-0.0997508	-0.108173	0.006738	-0.0708816	0.028806	-0.119821	-0.0853126	0.065114	0.010218	-0.131298	-0.108234	0.011178	-0.174934	0.019439
chr11_125503047_125503256	CHEK1					0	0	0	0	0	0	0	0	0		0.001643	0.026289	0.021407	-0.146555	-0.060436	0.065036	-0.076385	-0.099516	-0.111236	-0.140605		-0.043553	0.125129	-0.020221	0.002278	0.05573	0.080557	0.055307	-0.190992	-0.045066	-0.096134	0.037053	0.012703	0.070778	0.006037	-0.053926	-0.045329	0.010934	-0.100198	0.09351	0.108242	0.083712	0.074093	0.061908
chr11_125505313_125505438	CHEK1					0	0	0	0	0	0	0	0	0		0.013472	-0.0218	0.112181	-0.021783	-0.066257	0.018202	0.044665	-0.070225	-0.084705	-0.080668		0.085716	0.0572459	-0.0165255	0.0158917	-0.186459	-0.0618516	0.0557081	0.0530712	-0.181264	-0.0888705	0.0305297	0.00783995	-0.0810455	-0.115312	0.00072405	0.335764	0.0619356	-0.0665816	0.0392077	0.0282156	-0.132889	-0.117691	-0.197608
chr11_125507333_125507449	CHEK1					0	0	0	0	0	1	0	0	1		0.0343161	-0.122379	0.0188999	-0.141777	-0.11819	-0.260399	-0.0707455	0.126813	0.0161886	0.0231395		-0.304795	-0.0558536	-0.192739	0.0028131	0.0813112	-0.153676	-0.215047	0.0460572	-0.242311	-0.0135276	0.0027597	-0.106987	-0.177654	0.0335832	-0.0849292	0.0228135	0.148892	0.0624902	-0.121126	0.0395772	-0.15755	0.0347192	0.0317392
chr11_125513676_125513805	CHEK1					0	0	0	0	0	0	0	0	0		0.00843385	0.0195799	0.153304	-0.131187	0.0112143	-0.0544095	-0.161778	-0.0160513	-0.0106335	-0.0808697		0.0285132	0.0073898	-0.247835	0.100606	0.0053136	-0.064976	0.0358865	-0.0847576	0.0119855	-0.10256	0.0418522	-0.0042279	0.0383403	-0.111604	-0.182119	-0.112923	-0.0615709	0.002548	0.04128	-0.172545	0.0256436	-0.0401604	0.164066
chr11_125513975_125514173	CHEK1					0	0	0	0	0	0	0	0	0		-0.0103775	0.0291885	0.0287135	0.0707425	-0.151968	-0.0068535	-0.11986	0.0209605	-0.0473375	-0.0244995		0.091048	-0.192193	0.312036	0.100294	0.074358	-0.006127	-0.068382	-0.081271	0.038328	0.012212	0.030807	0.086597	0.097764	0.05418	-0.001054	0.099604	-0.022834	-0.28058	-0.122289	-0.027339	-0.031576	-0.0970832	0.029395
chr11_125514396_125514548	CHEK1					0	0	0	0	0	0	0	0	0		-0.0160851	0.0441574	0.0721244	-0.0907464	-0.0669613	-0.107409	0.0434624	-0.0258355	-0.0475178	0.0739264		-0.148414	0.0755347	-0.0650852	-0.0494077	-0.110377	-0.131479	0.020695	-0.0300658	-0.0145948	-0.065912	-0.0482705	0.0354797	-0.117874	0.0202401	-0.0218899	-0.11694	0.0850757	-0.0529063	0.294486	-0.0402591	0.0449547	0.0613547	0.0777227
chr11_125523630_125523752	CHEK1					0	0	0	0	0	0	0	0	0		0.0260585	-0.047452	0.0007175	-0.083355	-0.0419999	-0.0637927	-0.0145955	-0.0846725	0.0864215	0.0464775		-0.026941	0.097468	0.152383	0.036605	0.015886	-0.203292	-0.0858395	-0.024112	0.052025	0.087129	-0.001911	0.023123	-0.019746	0.008568	0.029568	0.019596	0.00198	-0.105317	0.090332	-0.16836	0.127434	-0.0449168	-0.04866
chr11_125525109_125525225	CHEK1					0	0	0	0	0	0	0	0	0		-0.0143695	0.0120415	0.208735	-0.107563	0.0509701	-0.0120415	-0.194721	-0.0952755	-0.152709	-0.0488305		0.0460499	0.19014	-0.0521274	-0.0487425	-0.156677	0.245179	-0.145506	0.102135	0.0278366	0.0613406	0.175284	-0.0499274	-0.0385165	-0.00335905	-0.0440055	-0.0521534	0.00780755	-0.0765754	0.0178678	-0.265527	-0.145991	-0.0558875	0.0655997
chr22_29091687_29091871	CHEK2					0	0	0	0	0	0	0	0	0		0.295077	0.302396	-0.3786	0.114	-0.08177	0.02277	-0.05779	0.12053	0.20227	-0.0396		0.023415	-0.087355	-0.105125	-0.123445	0.126265	-0.153665	-0.066745	-0.184115	-0.050085	-0.337185	-0.185295	-0.057005	-0.011615	0.016235	-0.152685	-0.082635	-0.123975	0.321542	0.049395	0.040115	0.181139	0.047065	0.051855
chr22_29092878_29092985	CHEK2					0	0	0	0	0	0	0	0	0		-0.0437689	-0.00675775	0.0423397	0.0485095	-0.0920455	-0.0338611	0.0677453	-0.0143885	0.00675775	-0.0954065		-0.0814431	0.095412	0.196398	0.101146	0.0375531	0.348562	0.216966	-0.0464647	-0.0841181	-0.0186298	0.0042851	-0.237272	-0.0274489	-0.135523	-0.0647943	-0.0635426	-0.0345423	-0.147119	0.08678	-0.0766995	-0.0821002	-0.032821	-0.0537131
chr22_29095815_29095935	CHEK2					0	0	0	0	0	0	0	0	0		-0.0224759	-0.0551359	0.0672596	0.181777	0.0309146	0.160313	0.010103	-0.0582125	0.036208	-0.0500786		-0.0193381	0.0779896	-0.221896	0.014905	0.0628252	0.191615	-0.13355	-0.0359088	-0.0904656	0.121011	-0.208625	0.0607849	-0.058001	-0.0618667	-0.0574207	-0.0198006	0.0953327	0.198674	-0.163094	0.0276399	0.132588	0.0879083	0.00854735
chr22_29099473_29099573	CHEK2					0	1	1	0	1	1	0	2	2		-0.173585	-0.083575	-0.140935	-0.037125	0.010465	0.160635	-0.142645	0.125095	-0.008435	0.120105		0.0114005	-0.0727195	-0.287108	-0.333608	-0.0399725	-0.0835405	0.100464	-0.136738	-0.267418	-0.155288	0.0425535	-0.196068	-0.147938	-0.401658	-0.409138	-0.136498	0.237284	-0.0749425	-0.0681775	-0.187398	-0.190298	0.0286615	-0.0357255
chr22_29105970_29106070	CHEK2					0	0	1	0	0	0	0	0	1		0.140479	-0.136986	-0.152773	-0.0074895	0.242734	-0.156388	-0.156451	0.156388	-0.258302	-0.197447		-0.182092	-0.0367465	0.0900315	-0.0558745	0.271381	-0.133271	-0.252406	-0.25034	-0.397249	-0.0795935	0.137329	0.198474	-0.157361	0.180461	-0.0456555	-0.0815695	0.0758695	-0.176979	-0.162497	-0.179863	-0.17833	-0.181721	-0.157515
chr22_29107886_29108015	CHEK2					0	0	0	0	0	0	0	0	0		-0.0405035	0.0390926	0.0001893	0.159331	-0.0627989	-0.0363912	-0.100029	0.114859	-0.0462117	0.0493461		0.000129	0.164859	0.291313	-0.121968	0.0165603	-0.112723	0.0286033	-0.153782	-0.093777	0.15779	-0.108841	-0.148734	-0.12726	0.0849504	0.0730814	0.0121228	-0.0763757	-0.166117	0.180498	-0.0346468	0.0247748	0.0075943	0.0226748
chr22_29115372_29115483	CHEK2					0	0	1	0	0	0	0	0	1		-0.07422	0.32715	0.036191	0.032683	-0.09878	0.149539	-0.00783	0.141893	0.105877	-0.05574		-0.325678	-0.244217	-0.182843	-0.0387375	-0.0951525	-0.384438	-0.398189	-0.123881	-0.19453	0.0544065	0.0641715	-0.0804225	-0.182238	-0.218518	0.149628	0.149398	-0.201905	-0.196924	-0.198739	-0.177615	-0.0498915	-0.0843995	-0.0707085
chr22_29120954_29121122	CHEK2					0	0	0	0	0	0	0	0	0		-0.156455	0.06954	0.050292	0.092382	-0.071255	-0.119927	0.072883	0.1053	-0.002594	-0.111189		-0.104906	-0.0302605	-0.0336555	-0.179834	0.0058905	-0.152724	-0.10626	0.0270925	0.105971	0.0327605	0.0591355	-0.0036765	-0.0291495	0.0143205	0.0327935	0.144612	-0.0013035	-0.106371	-0.190272	-0.0852574	0.0525395	0.0199915	0.0717505
chr22_29121220_29121365	CHEK2					0	0	0	0	0	0	0	0	0		-0.221497	0.0549195	-0.125112	0.0741855	0.0266795	-0.0505295	0.0369865	0.0600845	-0.0129105	0.115053		-0.032336	-0.044639	-0.114433	-0.048971	-0.012553	-0.052451	-0.103596	-0.181984	0.010449	0.034244	0.092892	0.084772	-0.093442	0.040058	0.060695	0.037545	0.06993	-0.165074	0.07373	-0.014231	0.025044	-0.103227	0.169289
chr22_29130380_29130725	CHEK2					0	0	0	0	0	0	0	0	0		0.0265603	0.0775065	0.047976	-0.0505114	0.0295038	-0.0414057	-0.0792227	-0.0273066	0.303203	0.0394397		-0.126421	0.00820085	-0.378481	0.0840232	0.0521071	-0.00996805	-0.0142848	0.018451	-0.1153	-0.142866	0.0174496	-0.118098	0.0850818	-0.109446	-0.0377476	0.00089095	-0.00636505	-0.0752106	-0.0480225	0.152095	0.0683791	-0.111548	0.17589
chr22_29137739_29137839	CHEK2					0	0	0	0	0	0	0	0	0		0.115637	0.0203785	-0.14572	0.122458	0.116926	0.228646	0.267052	0.175777	-0.0182895	-0.0629565		-0.205184	-0.0768535	-0.296996	0.0042245	0.163598	0.181429	0.0084235	0.0292545	0.141293	0.0875005	-0.0125045	-0.349847	0.0571185	0.213363	0.0512415	-0.0796515	0.0167795	-0.0947025	0.0936405	-0.218954	0.113209	-0.11226	-0.0412665
chr1_36202086_36202217	CLSPN					0	0	0	0	0	0	0	0	0		0.0276649	-0.0651134	-0.0323346	-0.101962	-7.85e-06	-0.0546435	-0.00042365	0.107191	-0.0151146	0.0601856		0.0236122	-0.14204	0.0898096	0.120927	-0.110271	-0.0001223	-0.0275929	0.228878	-0.016012	-0.0849745	0.0881197	0.0465767	-0.0160282	0.0264723	0.295822	0.00668262	0.154043	-0.0592134	-0.0405901	-0.0159953	0.0898912	-0.115209	0.0144946
chr1_36202504_36202686	CLSPN					0	0	0	0	0	0	0	0	0		0.068181	0.160286	-0.101236	-0.0618297	-0.035592	-0.129283	0.112607	0.041766	0.046114	-0.137967		-0.103536	0.094125	0.055911	-0.0189388	0.132159	-0.170868	0.002288	-0.0697562	0.156331	0.152258	-0.136678	0.178055	-0.16444	0.055618	0.130122	-0.0462925	-0.0078404	-0.110433	0.044507	-0.134397	0.03891	0.059124	0.1455
chr1_36202929_36203032	CLSPN					0	0	0	0	0	0	0	0	0		0.0580632	0.020228	0.0850192	-0.0421657	0.13373	-0.109194	0.0762652	-0.0529174	-0.0294656	-0.0103521		-0.0946017	-0.100075	0.134942	-0.0249039	0.191531	0.165565	0.244393	-0.0636878	-0.0596662	-0.0494171	-0.0795698	0.251213	0.127832	0.0253357	-0.102895	0.00046015	0.0378428	0.0720117	-0.0990691	-0.0725059	-0.00046015	-0.0227309	-0.298985
chr1_36203582_36203708	CLSPN					0	0	0	0	0	2	0	0	2		0.14407	0.214635	0.082933	0.044147	0.241605	-0.16752	-0.168721	-0.11925	-0.065569	-0.003937		0.003301	0.229172	0.02859	0.128768	-0.091871	-0.113236	-0.001223	-0.290846	-0.130458	0.057737	0.021963	-0.016801	0.073017	0.210523	0.297253	0.137016	-0.049155	0.131911	0.008639	-0.089637	0.083546	-0.323954	-0.013951
chr1_36204045_36204193	CLSPN					0	0	0	0	0	0	0	0	0		0.117337	0.089992	-0.0757403	0.00692225	0.0548529	0.108393	0.06708	-0.00623175	0.198276	-0.130127		0.0289384	-0.214393	0.0196762	-0.188453	0.0599146	-0.0302506	-0.0668434	0.0237679	-0.117444	0.0682086	0.0744187	0.107561	-0.0776095	-0.0602035	0.164037	-0.0300012	-0.178849	0.109248	0.134811	-0.0917305	0.0498786	0.0435047	0.00063085
chr1_36204726_36204868	CLSPN					0	0	0	0	0	0	0	0	0		0.111546	-0.010013	0.087129	-0.062928	0.001159	0.173609	-0.15792	-0.055638	0.165191	-0.037478		0.102683	0.0034135	-0.141966	0.0914815	-0.160378	0.135176	0.0358275	0.0174625	0.169598	0.0444085	-0.0150895	-0.12413	0.0264445	-0.241934	-0.0503867	0.0043625	0.0470535	-0.0820415	-0.0223005	-0.0377445	-0.0069225	0.156203	-0.103701
chr1_36204955_36205140	CLSPN					0	0	0	0	0	0	0	0	0		-0.001845	0.041736	-0.009979	0.074209	0.129574	-0.124766	-0.044305	0.020901	0.041768	-0.124924		-0.020358	0.055442	-0.07706	-0.011875	-0.183293	0.155663	0.011014	-0.054172	0.107557	-0.046667	-0.038756	-0.029212	-0.020184	0.089448	0.001165	0.008787	-0.179212	0.095738	0.147373	-0.054904	0.15725	-0.141194	-0.249745
chr1_36208731_36208852	CLSPN					0	0	0	0	0	0	0	0	0		-0.0937149	0.0191919	0.0518373	0.0466793	0.0658452	0.122713	-0.0807717	0.162249	0.0315788	-0.0186526		0.100282	-0.0402262	0.176173	-0.00657915	-0.060066	-0.281083	0.183767	-0.125126	0.0554501	-0.018522	0.0576641	-0.242715	0.103385	-0.0556633	0.116339	0.0197771	0.230213	0.00649615	-0.0938537	0.107461	-0.107551	0.0560821	-0.0963017
chr1_36209043_36209143	CLSPN					0	0	2	0	0	0	0	0	2		-0.0210634	0.193417	0.0616741	-0.0984202	-0.0232239	-0.0367575	0.00239181	0.143809	-0.0324312	-0.0464192		-0.0257826	-0.0528679	0.14386	0.115358	0.127102	0.150899	0.1037	-0.0052648	-0.0640969	0.0853357	0.115805	0.00238228	-0.134334	0.013258	-0.164986	-0.026751	0.093543	0.0313439	-0.113426	0.00715971	0.185246	-0.06497	-0.142432
chr1_36211041_36211173	CLSPN					0	0	0	0	0	0	0	0	0		0.0243161	0.105685	-0.10464	-0.0537708	0.229414	-0.0541909	-0.0773151	-0.0605347	0.0558956	-0.121313		-0.280189	0.106291	-0.193064	0.024739	0.0540545	-0.008323	-0.0955796	-0.0805747	0.0968311	-0.170294	-0.154468	0.032913	-0.0656826	-0.347761	-0.120534	0.174558	-0.0405252	0.0881674	-0.153326	-0.214648	0.07323	0.125397	0.129127
chr1_36212356_36212603	CLSPN					0	0	0	0	0	0	0	0	0		-0.00248	0.028707	-0.008661	0.063319	0.02713	0.069454	0.00248	0.162389	0.149611	-0.004543		-0.106371	-0.0566881	0.0075545	0.0045685	0.19838	-0.100732	-0.06974	0.0361135	0.0533835	0.0657865	-0.136849	-0.0389383	-0.0022355	0.243072	0.0037345	-0.0173745	0.147086	0.0716375	-0.190202	-0.0037065	0.0629895	0.0441985	0.0935705
chr1_36213497_36213672	CLSPN					0	0	0	0	0	0	0	0	0		-0.147798	0.012813	-0.0395256	0.039249	-0.000424	0.043653	-0.120799	0.135704	-0.023062	0.051765		-0.117183	-0.0396276	-0.0648747	0.0004854	-0.0188437	-0.0051699	-0.0771032	0.006844	-0.115633	-0.223015	0.0099115	0.169488	0.0354598	-0.0077701	-0.0665555	0.0901258	0.0452958	-0.0115466	0.0308051	0.0509408	0.0314841	-0.0631371	-0.0004854
chr1_36213995_36214215	CLSPN					0	0	0	0	0	0	0	0	0		0.0101206	0.0617349	-0.00263285	-0.034559	0.012995	0.0136349	0.0535829	-0.121822	-0.0217979	-0.0201161		0.0790102	-0.0193256	-0.0471813	0.0820672	0.0716002	0.0451714	0.00492265	0.201972	-0.045172	0.0337784	-0.0157941	-0.00060295	-0.0889839	-0.240762	-0.10139	0.035866	-0.0133464	-0.152445	-0.0949801	0.179859	-0.0366103	0.00617665	0.0308922
chr1_36215050_36215150	CLSPN					0	0	0	0	0	0	0	0	0		-0.043271	0.131355	-0.33697	-0.074537	0.0435	0.032014	0.004423	-0.006899	0.063082	-0.050045		0.0927315	0.0145905	-0.0156575	-0.0259165	0.169855	0.199806	-0.118426	0.139329	-0.155883	0.0676235	0.0584735	0.125061	0.0032835	-0.18063	0.10533	-0.0047325	0.12194	-0.0557005	-0.122816	-0.214246	0.0550895	-0.0563325	-0.0992445
chr1_36215223_36215422	CLSPN					0	0	0	0	0	0	0	0	0		0.0480199	0.101102	-0.0126963	-0.0676279	0.0192032	-0.0637341	-0.0406799	0.0693029	-0.0246539	0.0197239		-0.011183	-0.141342	0.057672	0.058909	0.030194	0.036705	-0.193672	-0.0373617	0.063542	-0.119119	0.091248	-0.096921	-0.056036	-0.0942808	0.122032	-0.007716	0.016014	0.007044	0.007711	0.016798	0.249088	-0.110922	-0.0291863
chr1_36216840_36217117	CLSPN					0	0	0	0	0	0	0	0	0		0.0840652	0.0820349	-0.155006	0.0462101	0.0299475	-0.0436623	-0.078027	0.0086987	-0.0114362	-0.0270798		0.173442	0.205549	0.0660753	0.0730777	-0.0186047	0.145725	0.0590773	-0.0656333	-0.0967598	-0.04072	-0.10633	-0.0579729	-0.0205078	0.0842843	0.0462108	0.018661	-0.138881	0.0841193	-0.0464597	-0.113469	0.0675888	-0.0168967	-0.0741057
chr1_36219335_36219547	CLSPN					0	0	0	0	0	0	0	0	0		0.045633	0.077057	0.037865	-0.027997	0.084427	-0.066996	0.155011	0.006981	0.062802	-0.014403		-0.0463773	0.021966	-0.032035	0.029082	-0.029171	0.036212	-0.146586	-0.193721	0.041514	0.004972	-0.026686	0.093803	0.055349	0.068751	-0.188211	-0.248789	-0.156159	-0.023666	0.000939	-0.031634	0.017126	-0.0531422	0.169945
chr1_36225932_36226229	CLSPN					0	0	0	0	0	0	0	0	0		0.013613	0.029778	-0.125818	0.012721	-0.000685	0.054314	0.016806	-0.003806	0.000685	-0.063564		0.110212	-0.0453905	0.106932	0.102529	-0.134957	0.143047	0.152338	-0.109096	0.103094	0.0045375	0.0054655	0.0454625	0.159979	-0.0913224	0.0061785	-0.0552975	-0.0314295	-0.0435355	0.0772575	0.132974	-0.0525565	0.0900055	0.105689
chr1_36226229_36226527	CLSPN					0	0	0	0	0	0	0	0	0		0.0308425	0.0032555	-0.0304415	0.146578	0.0170025	0.0086535	-0.0918205	-0.0810625	0.16478	0.0368195		0.10127	0.028814	0.137027	-0.036546	0.102745	0.076166	-0.016626	-0.03409	0.07924	-0.016839	-0.113766	-0.065012	0.029904	-0.035444	0.025908	0.134772	0.035924	-0.078124	0.114664	-0.026044	-0.003352	-0.060229	-0.007012
chr1_36226686_36226815	CLSPN					0	0	0	0	0	0	0	0	0		0.0957228	0.146526	0.109439	-0.181126	0.210487	-0.0162663	0.0201639	-0.00160885	0.00160885	0.0706029		-0.0327283	0.0249801	-0.0186668	-0.0530219	-0.00734235	0.201286	-0.0692706	-0.0311208	0.153629	-0.0157151	-0.125078	-0.270265	-0.085392	-0.137921	-0.169062	-0.00177675	-0.0902706	-0.058403	-0.0738602	0.0979593	-0.221777	0.162044	-0.00520945
chr1_36227585_36227685	CLSPN					0	0	0	0	0	0	0	0	0		-0.125529	0.0553083	0.0757503	-0.0566337	-0.0359046	0.121095	-0.194368	0.00580575	-0.185089	0.0490834		0.0722137	0.0487817	0.204922	0.0521107	-0.13131	0.0179508	0.0202802	0.0520607	-0.0009501	-0.180777	0.11846	0.0069483	0.0614397	0.155741	-0.178558	0.143523	0.0871987	0.0066235	-0.0236151	0.111004	-0.161616	-0.0565927	0.112691
chr1_36227993_36228093	CLSPN					0	0	0	0	0	0	0	0	0		0.242257	-0.0465133	-0.0208275	0.17598	0.0615576	0.0582276	0.0016181	0.0526856	-0.0669825	-0.0960987		-0.190521	-0.0891578	0.11527	-0.0066187	0.068413	-0.044575	0.0049307	0.149081	0.0487068	-0.152976	-0.0768006	-0.0465247	0.0897822	-0.175607	0.111889	0.0317276	0.104849	0.0487197	0.0213063	-0.0528686	-0.113031	0.0956302	-0.0348069
chr1_36228750_36228932	CLSPN					0	0	0	0	0	0	0	0	0		0.0627956	-0.0956447	-0.0736697	0.143605	-0.050217	0.0245175	0.0667415	0.0602136	0.128828	-0.0123861		0.0130315	-0.0883837	-0.0663572	0.0504695	0.0756825	0.132629	0.0771565	-0.0329967	0.0067215	-0.0613509	0.197021	0.0357345	-0.0435925	0.0409575	-0.0939723	0.0465365	-0.0238362	-0.117502	-0.177531	0.0219925	-0.0466295	-0.0145355	0.0003515
chr1_36229856_36230090	CLSPN					0	0	0	0	0	0	0	0	0		0.0088105	-0.0088105	0.0241115	-0.0610565	0.0963425	-0.0336535	0.107948	-0.0430325	-0.0204735	0.0651715		-0.0444035	0.0914675	0.219847	0.0561855	0.0001495	-0.0349965	-0.112372	-0.143715	-0.0331455	0.0779195	-0.0225075	-0.0275665	0.137857	0.184628	0.0615375	-0.0087815	-0.0405665	0.121997	-0.0511715	0.0623685	-0.0048695	0.244752	0.0031895
chr1_36230090_36230325	CLSPN					0	0	0	0	0	0	0	0	0		0.0577335	0.0893665	0.0935205	-0.0530025	-0.130131	0.0392205	0.121005	-0.0103925	-0.136736	0.101913		-0.002149	0.05513	0.028609	0.138802	-0.050522	-0.070834	0.034619	-0.003979	0.092104	-0.157587	0.063801	-0.177134	0.199983	-0.003696	-0.093795	0.077289	0.031874	0.216208	-0.194994	0.054704	-0.045165	0.121818	0.038727
chr1_36230808_36230937	CLSPN					0	0	0	0	0	1	0	0	1		0.19243	0.182975	-0.0813525	0.0268146	0.0447016	-0.0243719	-0.0754035	-0.039254	0.0849176	0.0565766		-0.0947666	0.078381	-0.0741191	0.0408278	-0.173182	-0.0716281	-0.304582	-0.410848	0.088761	-0.0664096	-0.0651402	0.253085	-0.0159054	0.065234	0.247944	0.0105734	0.0224218	-0.0274405	0.195573	-0.0177421	-0.0580993	0.078348	-0.202124
chr1_36235409_36235509	CLSPN					0	0	1	0	0	0	0	0	1		0.101274	0.0447015	-0.188497	0.0077945	-0.0318445	0.0406735	0.0512815	-0.156391	0.163108	0.0100775		-0.0197985	-0.251094	-0.0471825	0.0410775	-0.134903	0.260051	0.0732215	0.156144	0.187182	0.0986045	0.175117	0.0319255	0.0596335	0.0470225	-0.23514	-0.0944485	0.0282405	0.0622195	0.182895	0.121999	-0.12919	0.0499825	0.0634935
chr17_80202632_80202732	CSNK1D					0	0	1	0	0	0	0	0	1		0.0139945	-0.0612135	0.111337	0.0499495	-0.0714785	0.0391625	-0.0031215	0.0812255	0.209689	-0.156601		-0.232292	0.140143	-0.291776	-0.188515	-0.273853	-0.007462	-0.050823	0.058673	0.041386	-0.163404	0.032192	-0.182087	-0.146984	-0.185303	-0.094043	0.038078	-0.015439	-0.031913	-0.01444	-0.019976	0.049712	0.075024	0.159016
chr17_80203849_80203949	CSNK1D					0	0	2	0	0	0	0	0	2		-0.227914	0.167381	0.0119679	-0.086477	0.192524	-0.077955	0.0076368	0.0584605	0.0188496	-0.240235		-0.119473	0.0614948	0.0765428	0.0332708	0.165214	0.0595321	0.0650944	-0.172646	-0.205953	0.111691	0.006474	0.0924711	-0.127047	0.12487	0.0224146	0.0949816	-0.14984	0.100448	0.149863	0.053441	-0.163887	0.117182	-0.037474
chr17_80206740_80206900	CSNK1D					0	0	0	0	1	1	0	1	1		-0.0893655	0.0679589	-0.103641	-0.0202445	-0.0471495	0.100692	-0.0157045	0.0157045	0.156046	-0.0339945		0.0760403	-0.072925	0.034869	0.016466	-0.148664	0.115951	-0.005899	0.052272	-0.070328	0.103458	-0.07742	0.011658	0.0967065	-0.230147	0.052058	-0.014668	0.181658	0.195468	0.0325	0.060728	0.227763	0.0859104	-0.137031
chr17_80207296_80207488	CSNK1D					0	0	1	0	0	1	0	0	2		0.0167625	-0.0242005	-0.0563755	0.110131	0.141105	0.0626035	0.134479	0.229477	0.180482	-0.0788285		-0.026599	-0.137536	-0.085715	-0.124166	0.081888	-0.061408	-0.180902	0.159991	-0.03089	-0.011162	0.135529	0.379371	0.040165	-0.236816	0.117744	-0.107135	0.370803	0.049142	-0.034894	0.001417	0.018822	0.015815	-0.07284
chr17_80209244_80209413	CSNK1D					0	0	0	0	0	0	0	0	0		0.0541355	-0.116818	-0.0697745	-0.144657	0.356067	0.142614	-0.0326695	-0.0253875	0.0375375	0.0691645		-0.222816	-0.100561	-0.104494	-0.106013	-0.0211445	-0.0460855	0.0815032	0.0486015	-0.0234445	0.0832942	0.0873846	0.168261	-0.0976365	0.0245745	-0.248289	-0.161314	0.11854	0.163119	-0.0582305	-0.268181	-0.0436615	0.0096405	0.0082605
chr17_80210299_80210490	CSNK1D					0	0	0	0	0	0	0	0	0		-0.0025	0.039792	0.106732	0.060128	-0.006113	0.166678	0.044858	-0.0334219	0.200882	-0.0893797		-0.177267	-0.0414009	0.215431	-0.0580559	-0.0845184	-0.0077166	-0.0456719	-0.0055466	-0.133729	-0.263229	-0.0356622	0.0329138	0.0272218	0.0186782	0.141594	-0.13301	-0.0421882	0.193485	-0.081738	0.0297748	-0.0755882	0.150156	0.0609188
chr17_80210881_80211130	CSNK1D					0	0	0	0	0	1	0	0	1		0.0575605	0.0823036	-0.074891	-0.203356	-0.0763831	0.0532799	-0.0675535	0.130397	0.0423694	0.00770615		-0.100902	-0.0416806	0.00739335	0.0151492	0.150626	0.0110632	-0.0320816	0.12605	0.00970935	-0.0127324	-0.102191	0.0566063	-0.0262896	0.0153647	-0.0714726	-0.0424846	0.135518	0.147637	0.101497	0.0530377	-0.00851485	0.29425	-0.00278995
chr17_80213294_80213463	CSNK1D					0	0	0	0	0	0	0	0	0		-0.042181	0.124133	0.0468317	0.277977	0.202177	-0.0726014	-0.18087	0.0417324	0.0711955	-0.0789904		-0.0918414	0.158905	0.0298373	-0.0531134	0.119048	0.110776	-0.0197126	0.120401	0.11024	-0.0372041	0.10743	-0.0190408	-0.112212	0.0725004	0.0488741	-0.0705594	0.00408815	-0.103044	0.0410902	0.0861852	-0.0908254	-0.0344317	-0.0242264
chr17_80223551_80223682	CSNK1D					0	0	0	0	0	0	0	0	0		0.0998595	-0.0288845	0.0295185	0.0847885	0.115515	0.131537	-0.0328975	0.155078	0.0091175	-0.0406375		0.00361895	-0.169745	-0.234538	0.0559832	0.117455	-0.00030015	-0.0547149	0.0252254	-0.0835102	-0.048814	0.0489013	-0.0185211	0.0159094	-0.206296	-0.0569322	-0.0851539	-0.0757502	0.183667	0.0105588	0.0878772	0.307765	0.180491	0.0392983
chr17_80231169_80231269	CSNK1D			1		0	0	5	0	0	1	0	0	6		0.237775	-0.015788	0.13622	-0.152402	0.048178	-0.117412	-0.107263	0.12318	-0.284152	0.048661		-0.154633	-0.0050035	-0.0238015	-0.255546	-0.127185	0.0275305	0.0529285	0.371089	0.153014	0.266	-0.0884725	0.325464	-0.108152	-0.0276735	-0.110069	-0.315597	0.217909	0.245198	-0.151143	0.311401	-0.145056	-0.181526	-0.208396
chr22_38689259_38689359	CSNK1E			1		0	0	3	0	0	3	0	0	6		-0.0626995	0.0384115	-0.221082	0.0293645	-0.0612995	-0.0009895	0.149108	0.0009895	0.238929	-0.0073015		-0.044317	-0.023073	-0.27005	-0.135585	0.27146	-0.302106	0.067824	-0.046894	-0.289527	0.330246	-0.103808	0.13916	-0.069636	-0.007444	0.007271	0.259447	-0.077515	0.010175	-0.102274	0.123443	0.26344	0.080667	0.233398
chr22_38690104_38690264	CSNK1E					0	0	0	0	0	0	0	0	0		0.0683315	-0.0089905	-0.0168325	-0.0537705	0.0579135	0.0573915	0.0127895	0.0586195	0.0314525	-0.0754755		-0.0262315	0.145241	-0.192835	0.0874155	-0.0024375	0.0169745	0.13512	0.0318455	-0.0243985	0.146241	0.18314	0.167679	0.163707	0.0891205	-0.102797	-0.130412	-0.0456085	0.14526	0.0205785	0.0388995	0.0931535	0.0611065	0.176254
chr22_38690337_38690550	CSNK1E					0	0	1	0	0	0	0	0	1		0.003257	0.178636	-0.076702	0.013841	-0.216345	0.075534	-0.16414	-0.105335	0.136433	-0.158304		0.000301	0.112078	0.139467	0.04845	0.03813	-0.006659	-0.082087	0.132685	0.108615	-0.025497	0.009738	-0.031564	0.178565	-0.058841	-0.021041	-0.093227	-0.008831	0.070253	0.148933	0.155147	0.116717	0.002229	0.085237
chr22_38694780_38694949	CSNK1E					0	0	1	0	0	0	0	0	1		0.122786	-0.154851	0.108179	0.164768	0.0543818	0.0468725	0.0971375	-0.0677249	-0.00947905	0.00947905		-0.117641	-0.0889995	0.132921	-0.210351	-0.0410315	0.0784493	4.35e-05	-4.35e-05	0.0100518	0.144322	0.0473218	0.0974612	-0.0953055	-0.122084	0.0650544	0.10419	0.139991	0.0131126	0.135691	0.0796967	0.0719013	0.0721636	0.130295
chr22_38695889_38696080	CSNK1E					0	0	0	0	0	0	0	0	0		0.0088124	0.130261	-0.202285	0.0241051	-0.0866885	0.0944329	0.0071602	0.0457511	0.0838279	0.0571799		-0.0408894	-0.0309354	0.234877	0.112924	0.111554	0.0224765	-0.0397674	0.056259	0.218878	-0.0228616	-0.168111	0.0988743	0.168745	-0.00857805	-0.0971103	0.0961126	-0.0708783	0.164621	-0.0227296	0.0604924	0.064287	0.0551799	0.116668
chr22_38696718_38696967	CSNK1E					0	0	0	0	0	0	0	0	0		0.0882999	0.0946279	0.0751729	0.242007	-0.0550799	-0.003634	0.003634	0.0996789	0.0295191	-0.0731702		0.0880686	0.240267	0.103869	-0.0790733	0.147491	0.077551	0.0539967	0.0579689	0.0143162	0.343205	0.229529	-0.058183	-0.0160445	0.101283	0.0266521	0.0931012	0.0149605	-0.0245368	0.00577805	0.187275	0.131534	-0.0397366	0.0150902
chr22_38698855_38699024	CSNK1E					0	0	0	0	0	0	0	0	0		0.132441	0.110021	-0.0227	0.13736	0.112491	0.0968807	0.116871	0.0380795	0.0337565	-0.005097		0.0749022	-0.017348	0.240206	-0.204262	0.138524	-0.163884	0.089738	-0.00372	-0.099279	0.050511	-0.055606	0.270781	-0.027954	-0.0737	0.0962311	0.0775005	0.148492	-0.034829	-0.010853	0.108804	0.024807	-0.032074	0.035494
chr22_38699132_38699263	CSNK1E					0	0	1	0	0	1	0	0	2		-0.0371505	0.192104	0.0079505	0.0390255	-0.155915	-0.0098585	-0.0065105	0.131189	0.0517715	-0.211475		0.1512	0.110401	-0.0524555	0.0385245	-0.228636	-0.133331	0.123719	-0.141018	-0.0304945	0.0584175	0.112599	0.101613	0.214394	0.246427	0.331478	0.0061835	-0.0381305	0.0136665	-0.126698	-0.213238	-0.0415705	0.176725	0.137797
chr22_38710074_38710174	CSNK1E					0	0	0	0	0	0	0	0	0		0.152885	-0.0877905	0.0325945	0.10978	-0.125891	-0.0706865	-0.0981315	-0.151598	0.119002	0.0498736		-0.0121425	0.216461	-0.0881825	0.0661155	0.0942337	0.0812945	0.139382	-0.0028255	0.201853	-0.126857	-0.0681925	0.113276	0.182233	-0.0754015	0.0849285	-0.0242315	0.220973	-0.176629	0.0256955	-0.145323	-0.0197975	-0.133108	0.221355
chr11_107197625_107197789	CWF19L2					0	0	0	0	0	0	0	0	0		0.105849	-0.019478	0.063355	7.5e-05	-0.0637382	-0.005412	-0.104746	0.033001	-7.5e-05	-0.025079		0.06307	0.10278	0.051444	-0.0537811	-0.259119	-0.0963965	0.225858	-0.0541869	-0.108084	-0.0505348	-0.025025	-0.0996252	0.193283	0.191644	0.046338	0.138617	0.164902	-0.021381	-0.0464392	-0.103243	-0.025882	0.010955	0.026215
chr11_107200633_107200755	CWF19L2					0	0	0	0	0	0	0	0	0		-0.243202	-0.134773	-0.0045407	0.12297	0.0749802	0.003114	-0.146198	-0.149212	-0.120308	-0.0150397		0.00045655	0.104849	-0.145623	-0.164667	0.0801392	0.0119145	-0.133392	0.179637	-0.0790151	0.0131371	-0.0783975	-0.305233	0.0874311	0.160357	-0.0375912	-0.138231	-0.0617602	0.104059	0.0437037	-0.088001	-0.0797536	-0.167684	0.103787
chr11_107205596_107205697	CWF19L2					0	0	0	0	0	0	0	0	0		-0.0352593	0.041748	-0.0886741	-0.0820661	-0.0592199	-0.120757	-0.138846	-0.0197773	-0.0396843	0.0635314		-0.186173	-0.144806	0.05073	0.112652	-0.0049922	-0.0566785	-0.0113237	-0.143251	-0.0139029	-0.0102203	-0.0765817	0.0121982	0.13294	0.217468	-0.26074	0.230598	0.0214598	0.118352	0.101066	0.122429	-0.337049	0.107107	-0.00437
chr11_107207273_107207449	CWF19L2					0	0	0	0	0	0	0	0	0		-0.133228	-0.0355596	0.0884652	-0.0600066	0.0242953	-0.254073	-0.0042534	-0.0160871	-0.0578466	0.157136		-2.145e-05	-0.126546	0.0180044	-0.0531459	-0.157161	-0.0488734	0.0177598	0.108477	-0.0855338	-0.0352959	-0.0671377	-0.00109055	-0.123202	0.085968	0.128918	-0.116404	-0.0909067	0.040163	-0.12503	-0.119821	-0.0260777	-0.0772097	0.0190715
chr11_107219652_107219789	CWF19L2					0	0	1	0	0	0	0	0	1		0.121219	0.123946	0.129952	0.054582	-0.144193	-0.22255	-0.040905	-0.141733	-0.148351	-0.004614		-0.0754735	-0.0342585	-0.170374	0.101519	0.163224	-0.0110595	0.0563855	0.0460415	-0.205265	-0.209772	-0.185431	0.130991	0.104153	0.0425715	-0.0464215	-0.299281	0.0237635	-0.0451835	-0.123049	0.160311	-0.249842	0.0886765	-0.115818
chr11_107224239_107224472	CWF19L2					0	0	0	0	0	0	0	0	0		-0.0501473	-0.0842073	0.148168	-0.135516	-0.171678	-0.245495	-0.0427425	-0.0939505	-0.0160525	0.0012925		0.001248	-0.009878	-0.146275	-0.112762	-0.021526	-0.0649337	0.008107	0.106302	0.067001	0.112047	0.043294	-0.068992	0.090548	-0.105998	-0.0662178	-0.244665	-0.177141	-0.006427	-0.157366	-0.137132	-0.029507	0.019528	-0.077
chr11_107260789_107260947	CWF19L2					0	0	0	0	0	0	0	0	0		-0.0131055	-0.174417	0.0668295	-0.179027	-0.0557481	-0.0986372	-0.155801	-0.172372	-0.200317	0.164675		-0.006148	-0.020665	-0.00984	0.021504	-0.16307	-0.0755145	0.043873	-0.136884	-0.174793	0.028055	0.176844	-0.054631	0.011501	-0.130029	0.006098	0.058109	-0.064982	-0.040341	0.046577	-0.064772	-0.0939276	-0.004276	-0.056397
chr11_107263494_107263631	CWF19L2					0	0	0	0	0	0	0	0	0		-0.0425756	0.00152755	-0.0251323	-0.00152755	0.182271	-0.0973294	-0.0301311	-0.139191	-0.0694011	-0.0437396		-0.00045255	-0.143503	0.0604139	-0.0806642	-0.0294952	-0.177904	0.0746809	-0.0655012	0.0499028	0.00446175	0.0288959	0.224414	-0.00489425	0.109116	0.0654479	0.0515059	0.0755748	-0.0463361	-0.301077	-0.071711	0.0426479	-0.143237	0.0272399
chr11_107286924_107287034	CWF19L2					0	0	0	0	0	0	0	0	0		-0.0123329	-0.0347233	-0.0735021	0.148773	-0.0347333	0.0613985	0.0601925	6.15e-05	-0.0553851	-6.15e-05		-0.0465841	-0.005093	0.03838	0.093586	-0.166073	-0.198734	0.008357	0.145367	-0.234224	-0.133311	0.149182	-0.0100002	0.049178	-0.0618538	0.096561	-0.0396375	-0.122079	0.039216	-0.193964	-0.0539536	0.047166	-0.109303	0.082902
chr11_107288909_107289023	CWF19L2					0	0	0	0	0	0	0	0	0		-0.11442	-0.005643	-0.0700572	0.04823	-0.0522955	-0.133493	0.161748	-0.120735	-0.248673	-0.0161641		-0.200203	-0.110277	-0.119303	-0.0816994	-0.212061	-0.0036898	0.15015	0.0818805	0.219886	-0.069603	0.0910375	0.0133042	0.0028763	0.235115	-0.0515652	0.155434	-0.0647774	0.115813	-0.0972919	-0.0242839	-0.258456	-0.0109534	-0.0693321
chr11_107299514_107299738	CWF19L2					0	0	0	0	0	0	0	0	0		-0.0171155	-0.167953	0.0032615	-0.198869	-0.0369535	-0.0166825	-0.0890585	-0.120667	0.0135065	0.0189885		-0.076783	-0.029847	-0.075945	-0.085322	0.031833	-0.269871	0.099194	0.01085	-0.151467	0.145849	-0.066661	0.078032	0.069035	-0.016556	0.038951	0.022712	-0.051235	-0.146589	-0.040191	0.003904	0.151915	-0.062989	-0.032386
chr11_107299738_107299962	CWF19L2					0	0	0	0	0	0	0	0	0		0.0506305	-0.103368	0.121155	-0.128868	-0.0367185	-0.0112495	-0.159108	-0.107055	0.0421095	0.163926		-0.0711015	-0.0839955	-0.122824	-0.149537	-0.0446285	-0.186955	-0.0622695	0.0108925	-0.0280555	0.0422045	0.0879675	0.0193655	-0.0914925	0.0128595	-0.0561365	-0.0221375	-0.0482635	-0.0988505	-0.0197275	-0.0108545	0.0373075	-0.0608945	0.0369355
chr11_107299962_107300186	CWF19L2					0	0	0	0	0	0	0	0	0		0.051447	-0.078406	-0.032522	0.02182	0.068172	-0.042372	-0.096257	-0.093334	-0.067423	0.033278		0.039367	0.062101	0.042482	-0.001112	0.059362	-0.076514	-0.052302	-0.160041	0.030352	-0.003873	-0.083324	-0.060271	0.155399	0.013142	-0.053247	0.125123	0.086934	0.189027	0.038204	0.041869	-0.0105	0.03349	-0.011496
chr11_107304349_107304485	CWF19L2					0	0	1	0	0	0	0	0	1		0.130248	-0.00934175	-0.0331817	-0.0147915	-0.0626441	0.0569685	-0.0959125	0.00305705	-0.100481	0.0330305		-0.0620308	0.0226536	-0.0301213	-0.0984755	0.0589442	-0.0797872	0.18672	-0.177465	-0.169213	0.0004921	0.0782671	-0.0164647	0.0440884	-0.205818	0.0161414	0.117133	0.303304	-0.0364928	0.130251	-0.123507	-0.001812	0.0209093	-0.0780692
chr11_107309805_107309919	CWF19L2					0	0	0	0	0	0	0	0	0		-0.0275945	-0.116706	0.116479	0.229993	-0.0393685	-0.253651	0.219568	-0.0614815	-0.180273	0.0486665		0.0109985	0.289716	0.0325965	0.106753	-0.0055025	-0.0969095	-0.0003735	-0.13797	0.0718305	-0.0619635	0.196486	-0.0182135	0.138694	0.0909175	-0.0662885	-0.0254795	-0.122471	-0.0343035	-0.108635	-0.117584	0.0638945	-0.0232065	0.117955
chr11_107312218_107312358	CWF19L2					0	0	0	0	0	0	0	0	0		0.127748	0.130352	0.073553	0.00356765	0.0119882	-0.0400471	-0.0644122	-0.0471725	-0.016251	-0.00433735		-0.0850291	-0.192173	-0.135719	0.15525	0.0801337	0.0144096	0.0705758	-0.166347	-0.00096225	0.0802167	-0.152572	-0.126293	0.15714	0.0399012	-0.161743	-0.100634	-0.0736894	-0.103107	-0.16373	0.0717438	-0.0184283	-0.123026	0.0730138
chr11_107313654_107313785	CWF19L2					0	0	0	0	0	0	0	0	0		-0.0232114	-0.1369	0.102223	-0.0299825	-0.0021491	0.248985	0.0763345	-0.0134134	-0.0087556	-0.0727313		-0.0657483	0.159266	-0.160258	-0.0166104	0.277888	-0.141724	-0.0550483	-0.0505753	-0.0304613	0.206953	0.103966	-0.305469	-0.0158441	-0.105699	0.127412	0.185073	0.279729	0.0419371	0.225739	0.0492284	0.0321863	0.0533483	0.193178
chr11_107325165_107325308	CWF19L2					0	0	0	0	0	1	0	0	1		0.0176655	-0.0197405	0.0084565	-0.156629	0.112811	-0.0942175	-0.158066	-0.0382905	-0.0616015	0.0704715		-0.184403	-0.200644	-0.336908	0.007764	-0.247912	-0.264349	-0.191935	-0.313616	-0.259963	-0.222784	-0.210366	-0.122055	-0.289286	-0.435822	-0.241806	-0.142997	-0.022807	-0.154619	-0.266803	-0.339642	-0.077476	0.00173	-0.316591
chr11_107326381_107326512	CWF19L2					0	0	0	0	0	0	0	0	0		0.00037315	-0.154262	-0.23498	-0.0827162	-0.034435	-0.0511963	0.100366	-0.0346834	0.00396705	0.0682134		-0.269462	0.0656068	0.0154693	-0.0176389	0.164134	0.0216219	-0.0722258	-0.17116	-0.239447	-0.0818438	-0.105653	-0.170841	-0.212987	0.172551	-0.105761	0.129627	0.127525	-0.0963758	0.0421093	-0.193267	0.202978	-0.0807248	-0.0109069
chr11_107328427_107328552	CWF19L2					0	0	0	0	0	0	0	0	0		-0.103035	-0.134424	0.139956	0.0210853	-0.148477	0.0780287	0.0058513	0.0810685	0.191626	-0.0004172		-0.0208454	-0.0987946	0.0495753	0.0122761	-0.0106559	0.052227	-0.0916316	0.018631	0.0267654	0.0468888	0.140004	-0.123361	-0.0146198	-0.0102468	0.0616598	0.0362033	0.375578	-0.228306	0.048871	0.138456	-0.0421145	-0.00084825	-0.0773825
chr16_50783599_50783861	CYLD					0	0	0	0	0	0	0	0	0		0.006577	-0.121329	-0.023732	0.071662	-0.057721	-0.089223	-0.117741	0.039874	0.057759	0.026122		0.002969	-0.149852	-0.027465	0.00062	0.094509	-0.069159	-0.08395	-0.140228	-0.027615	0.066692	0.042498	-0.049345	0.023469	-0.016115	-0.059836	0.082616	0.046189	0.023388	0.082508	0.039495	0.100411	-0.223809	-0.242609
chr16_50783861_50784123	CYLD					0	0	0	0	0	0	0	0	0		-0.115033	0.039244	-0.134913	0.017474	-0.109114	-5.6e-05	-0.024811	0.007797	5.6e-05	0.067853		0.056423	-0.006922	-0.215837	0.035758	-0.033276	-0.094254	-0.009447	-0.027435	0.001882	0.093824	-0.127646	0.002778	0.14588	0.163472	-0.247741	-0.148843	0.096184	-0.013962	-0.183039	0.033172	-0.014063	-0.189247	0.018901
chr16_50785504_50785827	CYLD					0	0	0	0	0	0	0	0	0		-0.0605445	-0.0158475	0.0415715	-0.0214685	-0.0305265	-0.167389	-0.0307665	0.0008265	0.0265225	-0.100416		0.004472	-0.081604	-0.106162	0.036472	0.056982	0.038134	-0.006866	0.049666	0.045286	0.016031	-0.062396	-0.048694	0.04626	0.082239	0.025435	-0.198559	0.030229	0.077193	-0.083846	0.11706	-0.100958	-0.196807	0.006248
chr16_50788219_50788424	CYLD					0	0	0	0	0	1	0	0	1		0.0166979	0.0531506	-0.0523109	0.025764	0.0526142	-0.119281	-0.042828	0.106867	0.193933	0.0474291		0.009988	0.181065	-0.052837	0.037544	-0.095586	-0.017733	-0.000585	0.035146	-0.090752	0.185215	0.0561039	-0.030107	-0.046521	-0.055644	-0.007328	-0.149234	-0.059526	-0.009599	0.024586	-0.116192	0.0636942	0.06199	-0.117337
chr16_50810075_50810198	CYLD					0	0	0	0	0	0	0	0	0		-0.0232527	0.0636311	-0.0580899	0.0804751	0.0497344	-0.23723	0.142982	0.143837	0.109216	0.0031216		-0.0501754	0.0211413	-0.0401266	-0.0139019	0.11311	0.0703971	-0.138807	-0.2303	0.0002143	-0.180507	-0.0273883	-0.150531	-0.137932	0.095802	0.0198038	0.0441453	-0.143622	0.097812	0.156465	-0.109804	-0.0541999	-0.339279	-0.335989
chr16_50811725_50811862	CYLD					0	0	0	0	0	0	0	0	0		3.35e-05	-0.0055965	-0.0126675	0.0402515	0.0368515	-0.0451885	0.0072205	-0.0240145	0.129332	-0.0874755		-0.005888	0.0786481	0.0414729	-0.0959396	-0.182097	0.054163	-0.0560896	-0.167226	0.079215	-0.34729	-0.0769146	-0.0424296	-0.120871	-0.0443296	0.106683	0.119235	-0.149714	-0.102812	-0.156511	-0.297691	-0.101897	-0.219754	-0.0691686
chr16_50813565_50813765	CYLD					0	0	0	0	0	1	0	0	1		0.0796313	0.0011444	0.0106583	0.0370726	0.0197096	-0.0198255	-0.13241	-0.031833	-0.0011444	-0.150635		0.102483	0.0255403	-0.0100002	0.0629616	-0.0274997	-0.0350437	-0.0085492	0.0463796	-0.0566721	0.162479	0.0017629	0.125401	0.0623016	0.0257416	0.106768	-0.109237	-0.0487371	0.0093479	0.094603	-0.0466991	-0.07832	-0.0021196	0.0505562
chr16_50813765_50813965	CYLD					0	0	0	0	0	0	0	0	0		0.0342715	0.0039915	0.176297	0.0049005	-0.114883	-0.0401275	0.0854875	-0.0593745	-0.0009215	0.0291295		0.04649	-0.0534921	-0.0570693	-0.001213	-0.0282664	0.020093	0.15887	-0.194521	-0.0298204	0.157063	-0.102221	-0.0156011	0.148327	-0.154432	0.055084	0.041169	0.050188	0.126243	0.053415	0.023571	-0.05794	-0.139713	-0.00484
chr16_50815146_50815332	CYLD					0	0	0	0	0	0	0	0	0		0.002569	-0.036545	-0.0738418	0.158069	0.038332	0.048801	-0.026805	-0.014276	0.03164	0.082473		-0.0555416	-0.0529575	0.0170821	0.00095745	0.0608211	0.0140481	-0.00842955	0.058866	-0.0499201	-0.1241	0.0813851	-0.0742994	0.031303	-0.00069095	0.029165	-0.00604815	0.058595	0.102186	-0.252311	-0.0262274	-0.102598	-0.0413304	-0.0576291
chr16_50816225_50816387	CYLD					0	0	0	0	0	0	0	0	0		0.126692	-0.0046475	0.0056188	-0.0485915	-0.0560225	-0.0270485	-0.131478	-0.0359145	0.0383294	0.0996869		-0.0217603	-0.0678512	0.127236	-0.0195868	0.0170033	-0.0982742	0.197169	0.159055	-0.181073	0.0404155	-0.013377	0.187217	-0.0362002	-0.0039776	0.0712316	-0.0652402	-0.0165027	0.0055606	-0.19564	-0.0785292	0.092076	-0.213319	0.0293018
chr16_50818229_50818372	CYLD					0	0	0	0	0	0	0	0	0		-0.004802	-0.0486381	-0.118536	0.0380723	-0.0349677	0.004802	0.0180237	0.101034	-0.150108	0.0275828		-0.134941	0.017617	-0.159184	-0.219835	0.157697	-0.140842	-0.0252532	-0.0374822	-0.170219	-0.173028	0.0681989	-0.211998	0.114013	0.260719	-0.23223	0.0776164	-0.0217922	0.0923889	0.0662731	-0.132736	-0.289839	-0.0655642	0.0295713
chr16_50820755_50820867	CYLD					0	0	0	0	0	0	0	0	0		-0.0142962	-0.0910606	-0.0337583	-0.190524	-0.173533	-0.0462448	-0.139743	-0.0323136	0.144627	0.00050665		-0.0012231	-0.0731008	-0.330254	-0.196012	-0.171936	-0.159506	0.28852	-0.0215215	-0.0911258	-0.133365	-0.018435	-0.205356	0.0936208	0.0100766	0.0732561	0.039835	-0.0117721	-0.11561	0.110002	-0.185544	0.0015049	-0.0323724	0.17779
chr16_50821680_50821780	CYLD					0	0	4	0	0	0	0	0	4		0.161535	-0.063526	-0.060948	0.0877755	-0.113358	-0.161606	-0.026421	-0.055555	0.086262	0.0957944		0.0766856	-0.0110915	0.0551489	-0.158789	0.133517	-0.338345	-0.024348	-0.088864	-0.250892	-0.0824021	-0.15401	-0.0331342	0.130986	-0.00577285	-0.28536	-0.0903181	0.0275266	0.0650819	0.0178936	-0.309912	-0.177288	-0.137421	-0.112569
chr16_50825458_50825611	CYLD					0	0	0	0	0	0	0	0	0		0.0379335	0.0070945	-0.0035565	0.0890165	-0.102219	-0.0785007	0.0268485	-0.121074	-0.0271455	0.0898035		0.114795	-0.0841905	0.158019	0.0238855	0.0618835	-0.142561	0.0954585	-0.0840603	0.0217095	0.135655	-0.0274185	-0.0511255	0.0732635	0.0918705	0.0619145	-0.080752	0.0298995	-0.0215715	0.0906845	-0.0528795	0.167077	-0.0745984	-0.0142815
chr16_50826497_50826626	CYLD					0	0	0	0	0	0	0	0	0		-0.292291	0.151438	-0.174708	0.0335215	0.147654	0.0615955	0.0900595	-0.147811	-0.189241	-0.135309		-0.182243	-0.306773	-0.0234415	-0.122891	0.117588	0.0807025	-0.198711	-0.0021375	-0.0431225	-0.118307	-0.0298345	-0.301214	-0.301571	-0.201681	-0.221941	-0.118241	-0.0400965	-0.219793	-0.0338075	-0.128079	-0.2265	-0.0798645	-0.0028035
chr16_50827446_50827585	CYLD					0	0	0	0	0	0	0	0	0		0.243501	0.121207	-0.0559235	0.143235	-0.00981332	-0.0246239	0.0691886	0.0676217	-0.0389657	0.043343		-0.166155	-0.112175	-0.122896	-0.162321	0.0219543	0.119643	-0.128616	0.0354879	0.0711	-0.0848324	0.116332	-0.166609	0.121513	0.167073	-0.0044449	-0.0605018	-0.0425937	-0.13928	-0.0982001	0.163887	0.0344865	-0.0728433	-0.0515654
chr16_50828112_50828349	CYLD					0	0	0	0	0	0	0	0	0		0.104188	-0.115683	0.0367095	0.0669395	0.0023625	-0.106724	0.0500305	-0.0566015	0.0327165	-0.0593475		0.0245578	0.0728908	0.177599	0.0105108	0.100949	-0.0703962	-0.0467212	0.0076597	0.0254568	-0.146782	0.0187548	0.0721448	-0.0910046	0.0872618	0.116751	0.116525	-0.0265691	0.0074417	-0.0549185	-0.0504954	-0.205401	0.137443	0.0150698
chr16_50830224_50830429	CYLD					0	0	0	0	0	0	0	0	0		0.017034	-0.025636	-0.027376	0.004687	0.012012	0.035053	0.044402	0.057105	0.053428	-0.114676		-0.012384	0.145653	0.204075	-0.0266028	-0.0480438	-0.223932	0.0432519	0.121016	-0.0928936	-0.132341	0.0539249	0.180812	0.183762	0.13287	0.0599169	-0.109169	-0.264921	-0.0521513	-0.184857	0.06821	0.197716	-0.0212799	-0.103876
chr10_14950396_14950631	DCLRE1C					0	0	0	0	0	0	0	0	0		-0.0737785	-0.0921995	0.0360205	-0.0725895	0.0006895	-0.0562695	0.165706	-0.240674	0.0179835	0.0279975		0.101915	-0.0498495	-0.0146445	0.0356985	0.0524795	-0.0531745	0.0439325	-0.0766275	-0.0487325	-0.0476915	0.0268955	0.0759355	0.0970865	0.0144235	0.0483465	0.0996065	0.132655	0.0366975	0.0708345	-0.0488655	0.101092	0.127499	-0.0174625
chr10_14950631_14950867	DCLRE1C					0	0	0	0	0	0	0	0	0		-0.0470785	0.0534825	-0.131776	0.0104605	-0.0545775	-0.0258265	0.0813465	-0.0227955	-0.0267255	0.132543		0.067208	0.091731	0.113877	-0.008174	-0.030255	-0.025016	0.138738	0.187346	0.013716	0.071082	-0.103666	0.038628	-0.101599	0.17295	0.271968	0.00576	-0.103257	0.138185	0.021261	-0.038123	-0.03391	-0.032793	-0.024098
chr10_14950867_14951103	DCLRE1C					0	0	0	0	0	0	0	0	0		-0.034914	-0.011265	0.188356	-0.038215	0.000336	-0.02169	0.085056	0.03027	-0.100453	-0.000336		-0.0017895	-0.0248575	0.0089415	-0.0792265	0.0219555	-0.148911	0.0987195	0.0427195	0.0602165	0.0928825	-0.0606655	0.0305755	-0.110128	0.0913505	0.0834315	0.0745155	0.0552045	0.143224	0.0753045	-0.0152095	0.0258435	0.123385	-0.0440275
chr10_14951103_14951339	DCLRE1C					0	0	0	0	0	0	0	0	0		-0.0528085	0.0096995	0.0471585	-0.0957205	-0.132804	0.0792755	0.0272835	0.0269815	-0.0702865	0.0269145		0.027754	0.110316	-0.15174	-0.114978	0.113006	-0.007778	0.061412	0.03384	0.041852	-0.108356	0.113116	0.001097	-0.078975	0.085421	0.042254	0.124809	0.125677	0.208702	0.023554	-0.0916322	0.138846	0.042742	-0.011679
chr10_14961726_14961841	DCLRE1C					0	0	0	0	0	0	0	0	0		0.0234285	-0.0265915	0.0085715	0.0178005	-0.0521325	-0.0888255	0.0533225	-0.0965465	-0.0292795	-0.0340205		0.0702615	0.0530335	-0.103051	-0.0679251	-0.0870725	0.0842355	-0.0263335	0.166314	-0.300333	-0.120897	-0.0994717	-0.0393185	-0.0806342	-0.0447475	-0.0906669	-0.173745	0.12314	0.0981235	-0.297393	-0.0251515	0.127078	0.0525725	0.203958
chr10_14964969_14965078	DCLRE1C					0	0	0	0	0	0	0	0	0		-0.086732	0.0807926	0.023946	-0.054436	-0.001632	0.0749724	-0.139384	-0.005047	0.004918	0.001632		-0.199067	-0.0138231	0.0724673	-0.112067	-0.286195	0.0707903	-0.0003991	-0.0926727	-0.132488	0.0068316	0.0347304	-0.0263076	-0.0938227	-0.374725	-0.169372	-0.160454	0.151135	-0.0861027	0.0081348	0.164954	-0.0969697	-0.0715507	-0.174567
chr10_14968819_14968919	DCLRE1C					0	0	0	0	0	1	0	0	1		-0.031612	-0.028871	0.08644	0.167468	0.046968	-0.074074	-0.157396	0.002317	0.141109	-0.052633		-0.173805	-0.127291	-0.0785955	0.0621145	-0.305559	0.122951	-0.0873055	0.0437955	-0.0833375	-0.12533	0.124403	-0.117182	-0.227378	-0.0091665	-0.0753525	0.0026945	-0.17962	-0.344307	-0.143881	0.0891385	0.0249485	0.0774405	-0.315512
chr10_14970004_14970161	DCLRE1C					0	0	0	0	0	0	0	0	0		-0.0245114	0.217276	-0.0309649	-0.00612445	-0.00379415	-0.0284286	-0.0270715	-0.0492406	0.108199	-0.0713296		0.0760576	0.20625	-0.0987379	0.0353224	-0.0995137	-0.089998	-0.0671537	0.0880155	0.0811366	-0.0605709	0.175629	-0.198099	0.237605	-0.0905741	-0.0140837	0.163495	0.219372	-0.0293649	0.164772	-0.00190995	0.0306351	0.0305207	0.0806435
chr10_14974842_14974964	DCLRE1C					0	0	0	0	0	1	0	0	1		0.048752	0.070417	-0.017273	0.050091	0.027387	-0.001196	-0.30743	-0.049335	-0.078314	0.070386		-0.477303	0.0266205	0.312902	-0.0443135	0.0441905	-0.0250865	-0.244306	0.0945135	0.252778	-0.198958	-0.15394	-0.518247	-0.164791	-0.131466	-0.163619	0.271374	-0.0623975	-0.166158	-0.240696	-0.215932	-0.0011445	-0.113268	-0.107488
chr10_14976368_14976529	DCLRE1C					0	0	0	0	0	0	0	0	0		0.0385115	-0.230477	0.0792055	0.194873	-0.243827	0.0301115	-0.160147	-0.373537	0.0152645	-0.0769575		-0.0954135	-0.125945	-0.0251795	0.0377705	-0.249778	-0.0017655	-0.0057085	0.163977	0.207083	-0.0965215	-0.0650435	-0.294867	-0.165502	-0.0304445	-0.499447	-0.163726	-0.229638	0.0720665	-0.239217	-0.350687	0.0292665	-0.0170895	0.106174
chr10_14976688_14976788	DCLRE1C					0	0	0	0	0	0	0	0	0		0.120419	0.01335	0.097028	-0.09095	0.05893	-0.02423	0.236943	-0.01335	-0.04038	-0.0175		-0.158258	-0.345093	0.0762315	-0.182639	-0.192207	-0.304763	-0.165857	0.0502515	0.121798	-0.313254	0.212427	-0.333703	-0.221306	-0.0837635	-0.240082	-0.366773	-0.162573	-0.560443	-0.226177	-0.573193	-0.227035	-0.133494	-0.138647
chr10_14977451_14977573	DCLRE1C					0	3	2	0	1	1	0	4	3		0.10764	-0.10259	-0.15098	0.35454	0.36149	-0.00146	-0.10108	0.19652	-0.10985	0.17125		0.070275	-0.397045	0.173365	-0.135445	-0.279465	-0.324295	-0.004215	-0.187795	-0.157715	-0.128295	-0.113135	-0.251175	-0.337875	-0.302845	-0.386235	0.268515	-0.172285	-0.273165	0.087445	0.004545	0.203125	0.151405	-0.187655
chr10_14978514_14978614	DCLRE1C					0	2	0	0	0	0	0	2	0		0.344183	0.185763	-0.045444	0.025188	-0.024943	-0.222553	0.041472	0.093025	0.018701	0.111639		-0.234019	-0.060867	-0.06294	-0.067778	-0.044258	-0.027949	0.156839	-0.106664	-0.059981	-0.172884	-0.18469	0.089623	0.058845	-0.268649	-0.19721	0.144357	-0.349012	-0.401238	-0.277675	-0.23891	0.165716	0.080199	-0.145627
chr10_14981789_14981889	DCLRE1C					0	1	1	0	1	2	0	2	3		-0.06354	-0.00078	-0.14731	-0.16816	0.35169	0.29093	-0.03539	-0.23837	-0.0561	-0.16794		-0.429595	-0.097765	-0.286305	-0.202475	-0.082035	-0.613885	-0.067885	-0.062065	-0.056585	-0.310895	-0.362425	0.000545	-0.085955	-0.120245	-0.299055	-0.339795	-0.528555	-0.516165	-0.440755	-0.171045	0.056998	0.039209	-0.151075
chr10_14987093_14987198	DCLRE1C					0	0	1	0	0	0	0	0	1		0.187504	0.433994	-0.196283	-0.068041	-0.083551	0.13836	-0.23014	0.245844	0.003094	-0.089428		-0.368014	-0.285057	-0.143861	-0.08752	-0.211258	-0.039749	-0.142233	-0.068434	0.186275	-0.191987	-0.294747	0.284042	-0.02877	0.072948	0.18677	-0.057752	-0.120367	0.02074	-0.089661	-0.075559	0.134649	-0.09993	-0.098229
chr10_14991010_14991110	DCLRE1C					0	0	1	0	0	0	0	0	1		-0.122666	0.170513	0.0376898	0.0786258	0.00783655	0.114682	-0.221014	-0.00178695	0.090214	-0.12629		-0.110961	-0.113631	0.0786882	0.00149725	0.158303	0.00014065	0.0622602	0.193587	0.00668095	0.185748	-0.0567517	-0.0522937	-0.19961	0.17232	-0.0495177	-0.0888167	-0.135227	0.0582529	0.032106	-0.0370468	-0.107931	-0.0403478	0.0465709
chr10_14995890_14996019	DCLRE1C					0	0	1	0	0	0	0	0	1		0.0710925	0.183142	-0.0143865	-0.0263865	-0.0743155	0.180318	0.0130165	0.199291	0.125392	-0.0537005		0.0723965	0.10215	0.0313575	-0.0141565	-0.260707	0.0747885	-0.0117405	-0.199912	-0.136987	0.123199	0.12858	0.214754	0.241909	-0.0433285	-0.0676465	0.0501995	0.122615	0.207517	0.297754	-0.0886035	-0.183843	0.132914	-0.0328285
chr11_47236677_47236824	DDB2					0	0	2	0	0	0	0	0	2		0.0135875	-0.0867588	0.0043092	-0.26038	0.113077	0.0486646	-0.0877408	-0.0066743	0.183244	0.223064		0.0768443	-0.0679113	0.00030725	-0.0751162	0.088863	0.184879	0.00985835	0.127674	0.166638	-0.0825133	-0.133744	0.066383	-0.181045	0.160492	-0.00637225	0.0482298	0.130078	-0.0468843	0.0681902	5.025e-05	0.0291501	0.0463139	0.00021995
chr11_47237876_47238033	DDB2					0	0	0	0	0	0	0	0	0		-0.0182195	0.159048	-0.0135405	0.0132975	0.0152535	-0.0774865	0.0672005	0.116103	-0.0369085	0.164362		-0.016427	0.248454	-0.072517	0.175594	-0.207481	-0.104254	-0.399971	-0.109858	0.018188	-0.147285	-0.114956	0.077518	0.056032	0.081533	-0.052944	-0.06573	-0.015777	-0.088084	-0.054039	0.227247	0.037825	0.161391	0.007637
chr11_47238398_47238610	DDB2					0	0	0	0	0	0	0	0	0		-0.0019265	-0.0674599	0.0795285	0.344974	-0.0544951	0.0396735	0.0722905	-0.084646	0.0721695	0.0455635		-0.0514809	0.0521243	0.0144713	-0.143973	0.0617954	0.0549944	0.0458183	0.151944	-0.0751395	-0.0580516	0.177307	0.0821114	-0.1375	0.104769	0.0500403	0.113845	0.0431054	0.0379214	-0.00113635	0.102467	0.114365	0.00648135	-0.0998173
chr11_47254354_47254520	DDB2					0	0	0	0	0	0	0	0	0		-0.042707	0.065314	0.050419	-0.005388	0.086056	0.098835	0.053729	-0.00178	0.126128	-0.116521		-0.127244	-0.0958992	-0.0242452	-0.0192632	0.0898892	0.0538151	-0.0317978	0.0403181	0.141719	0.0144734	0.190052	0.0463922	-0.0793595	0.0372742	0.1077	0.00264025	0.00571825	0.108241	0.0593832	0.160085	0.0152349	-0.147541	-0.129134
chr11_47256113_47256233	DDB2					0	0	2	0	0	0	0	0	2		0.0215747	0.140244	0.149118	0.177669	0.171896	-0.131737	0.00525641	0.0143883	0.0370142	0.110986		-0.0003662	0.0751214	-0.0470672	0.0596266	-0.0912056	0.0252237	0.102923	0.015861	0.0078039	0.0128946	-0.0731359	0.0209794	-0.274038	-0.0112524	0.201078	-0.26603	-0.131539	-0.248405	-0.0330529	-0.0073934	0.125401	0.238492	0.0933432
chr11_47256297_47256495	DDB2					0	0	0	0	0	0	0	0	0		0.0510099	0.051431	-0.112969	0.0758093	0.0880573	0.001671	-0.077406	0.02289	-0.087604	-0.047014		0.15063	0.0919733	-0.113695	-0.0395339	0.0481763	-0.0779379	-0.0235749	-0.205824	0.111159	0.0943527	-0.0171219	0.035943	-0.198002	-0.161155	-0.0014686	-0.20203	-0.0128579	-0.0419009	-0.0945309	0.0010786	-0.115114	0.0617433	0.13878
chr11_47256810_47256973	DDB2					0	0	1	0	0	0	0	0	1		0.0432751	0.0853302	0.0045645	0.0669138	-0.0630748	0.201159	0.0897991	0.052623	-0.0819958	-0.100843		0.086231	0.147349	-0.268323	-0.0192692	0.00618485	-0.0908722	0.0638849	0.119399	0.186983	0.0264413	0.197386	-0.0338042	0.210658	-0.0938811	0.0855214	0.154897	0.0513622	0.0335715	0.0506661	0.150492	0.0146754	-0.00940815	-0.104894
chr11_47259377_47259562	DDB2					0	0	0	0	0	0	0	0	0		0.134481	0.150806	-0.001746	0.170342	0.001746	-0.015381	0.120445	-0.008567	-0.013979	-0.059004		0.121347	-0.003858	0.247738	-0.028903	-0.322396	0.148104	-0.0453846	0.003213	0.041807	0.134892	0.014016	-0.016211	0.061815	0.323067	0.15289	-0.01013	0.195485	-0.01469	0.092016	0.039634	-0.116406	0.215123	0.166822
chr11_47259661_47259761	DDB2					0	0	1	0	0	0	0	0	1		-0.0338439	-0.146255	-0.0400409	0.0314421	0.0652885	0.0495576	-0.13202	-0.0594279	-0.0871569	-0.161025		0.262105	0.0687134	0.0988991	0.152508	-0.114909	0.165181	-0.0714124	-0.197261	0.024595	-0.152904	0.0491522	-0.0935204	0.149493	0.242286	-0.0921344	0.100006	0.111782	-0.0668374	0.330545	0.0704825	-0.179737	-0.0674054	0.0623143
chr11_47260325_47260425	DDB2					0	0	0	0	1	0	0	1	0		0.125049	0.014625	0.092613	0.194841	-0.106906	0.124693	-0.157133	-0.22026	0.090142	0.124402		0.0355735	-0.384867	-0.460437	-0.0509705	-0.0790035	-0.0051375	0.0095575	0.0328155	-0.192813	-0.0050695	-0.227542	0.0528495	0.168451	-0.107249	-0.467734	0.0996435	-0.143907	-0.0235045	0.12752	0.142245	-0.152656	-0.280521	0.128809
chr5_79924895_79924995	DHFR	1	1	1		1	22	13	2	6	9	3	28	22		0.044375	-0.499135	0.006035	0.592625	0.180585	-0.669685	0.408325	0.196465	0.239675	-0.695335		-0.310405	-0.743815	-0.385175	-0.337065	-0.001065	-0.018385	-0.199675	-0.126675	-0.187325	0.241605	-0.486985	-0.111295	0.135215	-0.361385	0.117645	0.214455	-0.050135	-0.531425	0.110915	-0.081635	-0.295945	-1.01511	-0.303965
chr5_79929685_79929821	DHFR					0	0	0	0	0	0	0	0	0		0.148061	-0.050674	0.037516	-0.207085	0.100821	-0.085309	0.056685	-0.034754	-0.019281	0.004761		-0.043712	0.10307	-0.177888	0.003129	-0.221256	0.028802	-0.003845	-0.210913	-0.220421	-0.328713	0.059028	-0.109131	0.011172	0.099684	0.081071	-0.113567	-0.016392	-0.191025	-0.119405	-0.104049	-0.015476	0.077675	-0.127567
chr5_79933691_79933838	DHFR					0	0	0	0	0	0	0	0	0		-0.0129125	-0.120115	0.0594535	0.0129125	-0.111955	0.0601375	0.12429	0.0268545	-0.287201	0.169362		-0.112024	-0.198547	-0.306329	-0.121669	-0.0763135	-0.0865785	0.0860475	0.0820275	-0.0726185	-0.258571	0.0679285	-0.0503845	0.0463755	-0.152048	-0.210689	-0.113943	0.0036275	0.0232895	0.0547275	-0.110606	-0.0851075	-0.169662	-0.0478035
chr5_79945197_79945323	DHFR					0	0	1	0	0	0	0	0	1		-0.0215865	0.150508	0.0027965	-0.162169	-0.111058	-0.115936	-0.0823385	-0.0290985	0.17852	-0.0748275		-0.141752	0.098951	0.137828	0.073964	0.145616	-0.590055	0.003151	-0.04043	-0.29488	0.056355	-0.094577	-0.136525	-0.107533	-0.060952	-0.110118	0.115102	-0.038634	-0.17899	-0.025016	-0.062805	-0.227108	-0.111941	-0.370326
chr5_79949801_79949901	DHFR					0	0	0	0	0	0	0	0	0		0.0299493	-0.16435	-0.0129797	0.0130856	0.115974	-0.0843308	0.0872374	-0.0459326	0.159726	-0.208469		0.121959	-0.11963	0.0954379	-0.128019	-0.0247655	0.138214	-0.0948553	-0.0029821	-0.0043115	-0.367647	-0.0902161	0.0542709	-0.0800299	-0.280306	-0.0453343	0.153375	0.167034	-0.0564413	0.0340314	0.0727099	0.0549289	0.0638359	-0.134424
chr5_79950536_79950793	DHFR			1		0	0	11	0	0	9	0	0	20		0.0545235	0.0178265	0.153862	0.114999	-0.0947745	-0.0137715	0.145899	-0.0057185	0.0898805	-0.104942		0.066903	0.089624	0.206301	-0.190733	-0.031469	0.05661	-0.026249	-0.056107	-0.208713	0.042365	0.26863	0.062896	-0.07031	0.048253	-0.142306	0.214285	0.004209	0.053648	0.083192	0.166688	0.042806	0.070168	0.043857
chr14_95556824_95557010	DICER1					0	0	0	0	0	0	0	0	0		-0.0502603	0.166638	-0.0896738	-0.0739758	-0.0862692	0.0629632	-0.00923084	-0.0168717	-0.130323	0.00950174		0.0904175	-0.0185819	0.0399952	0.110751	0.0045843	-0.0217872	-0.201827	-0.0092492	0.0140114	0.068347	-0.0197973	-0.265267	-0.0705919	-0.0907497	-0.0156808	0.0744925	-0.0326643	-0.0869293	0.043674	0.179301	0.0830895	-0.0414686	0.0334053
chr14_95557358_95557458	DICER1					0	0	1	0	0	0	0	0	1		-0.0772652	0.121922	-0.216678	-0.145086	0.0131504	-0.0913642	0.107941	-0.138647	0.0347273	-0.0703032		0.0359561	-0.00122335	0.106175	-0.0559347	-0.181358	-0.0328314	-0.0106457	0.126199	0.0734403	-0.258806	0.074917	-0.0601109	0.0149443	0.190849	-0.256603	0.0291407	0.11345	0.141009	-0.120448	0.0176951	-0.154977	-0.141005	-0.109058
chr14_95557529_95557712	DICER1					0	0	0	0	0	0	0	0	0		0.0055615	-0.11148	0.0519945	-0.255235	-0.0881489	-0.110969	-0.053365	-0.161923	-0.225934	0.0087655		0.0182475	0.0917955	0.0934375	0.0071965	0.0115585	-0.0002425	-0.0379935	0.0202535	-0.0248295	0.0147305	0.0237385	-0.112476	-0.0857708	0.0077285	0.151189	0.0140445	0.210267	0.0779495	0.248483	-0.0146715	-0.240901	-0.208127	-0.0177505
chr14_95560214_95560503	DICER1					0	0	0	0	0	0	0	0	0		0.0579755	-0.141763	0.0534405	0.220159	-0.0345515	-0.248629	-0.0507705	0.0971495	-0.117379	-0.16794		0.0537535	-0.0093865	-0.0606947	-0.0420609	0.0158955	0.0577885	-0.0206814	0.0261575	0.0085265	-0.0332752	0.129406	0.0888685	0.0122195	-0.0974279	0.17678	0.0482715	0.0419935	0.0097815	-0.182495	0.0001425	-0.0474501	-0.0970154	0.0247435
chr14_95562151_95562454	DICER1					0	0	0	0	0	0	0	0	0		-0.071653	-0.217195	-0.039735	-0.036246	-0.042983	0.058868	-0.006794	0.015356	-0.030634	0.151786		-0.180467	0.147841	-0.0013395	-0.0800315	0.0164585	-0.0242415	0.0265745	0.0539275	0.0661845	-0.0394265	0.0422125	0.0094825	-0.0209675	-0.175736	-0.122926	-0.0482905	-0.0168645	0.0893055	0.0062615	-0.0669485	-0.0578085	-0.0718235	0.0981905
chr14_95562454_95562757	DICER1					0	0	0	0	0	0	0	0	0		0.0186075	-0.110486	0.0340405	0.0198705	0.0040355	0.0433795	0.0007655	-0.0522245	-0.0268835	0.0170005		-0.113279	-0.0165595	-0.107449	0.109086	-0.0511355	-0.0150175	0.167753	0.147944	0.0151635	-0.0160275	0.0735645	-0.0786595	-0.0269855	0.0057835	0.0891595	0.0603605	0.0179925	0.0156845	-0.0713565	-0.0088845	0.0047735	-0.116263	-0.0524665
chr14_95562757_95563060	DICER1					0	0	0	0	0	0	0	0	0		-0.0464545	-0.0650545	0.0250895	0.0375285	0.0331645	-0.0163725	-0.0170335	0.0265945	-0.0971495	0.0258875		0.0045835	0.0393865	-0.0107495	0.0193145	-0.0036655	-0.236886	0.233382	-0.0348265	-0.0898757	0.131061	-0.0117955	0.108257	-0.0027415	0.158425	0.118937	-0.0618585	0.0774765	0.125138	-0.0513775	0.0037055	0.0489755	-0.0071835	0.0059545
chr14_95566106_95566282	DICER1					0	0	0	0	0	0	0	0	0		0.0313346	-0.014674	0.0752371	0.0957853	0.0146739	-0.129614	-0.152051	0.0645683	0.0418923	-0.06082		0.049983	0.0212536	-0.0188079	0.13768	0.196357	-0.186996	-0.168615	0.0621962	-0.0438499	0.078896	-0.153429	0.0023308	0.0563283	-0.157039	-0.295995	-0.133752	-0.103951	-0.0271509	0.0151176	-0.100963	-0.217437	0.051187	0.120126
chr14_95569672_95569939	DICER1					0	0	0	0	0	0	0	0	0		-0.020963	-0.028368	-0.007537	0.078594	-0.133116	-0.0775618	0.032481	0.065374	0.010064	-0.15825		-0.092348	-0.0724925	-0.0562447	-0.0996903	0.0686735	-0.147818	-0.109521	0.0355855	-0.0955075	0.134853	-0.0279158	0.0253925	-0.0955528	0.171984	0.0132265	-0.0011865	-0.0103235	-0.0026845	0.0423485	0.0439355	-0.0208267	-0.12014	0.0458005
chr14_95569939_95570206	DICER1					0	0	0	0	0	0	0	0	0		-0.001486	-0.017267	0.049395	0.078347	-0.073124	-0.136736	0.072105	-0.045365	-0.160573	-0.07566		0.022999	-0.082439	0.152625	0.122757	0.053902	-0.01163	0.040957	0.070158	-0.111083	0.348385	-0.100995	0.105976	-0.010234	0.017433	-0.02736	0.062708	-0.049065	0.00215	0.011114	0.077386	-0.029188	0.015338	0.054404
chr14_95570206_95570473	DICER1					0	0	0	0	0	0	0	0	0		-0.0464365	0.0177195	0.0140055	0.0306735	0.0466235	-0.0752915	0.0330495	-0.132588	-0.0369165	-0.0718275		-0.074591	0.107239	0.084248	-0.065498	0.103968	-0.0779813	0.000291	0.0019	0.058996	0.03974	-0.131417	0.097698	-0.147205	0.069185	0.08356	0.009457	-0.051153	0.094026	0.077328	0.158489	0.050942	0.103703	-0.026821
chr14_95571397_95571593	DICER1					0	0	0	0	0	0	0	0	0		-0.0905061	0.0075564	0.14356	-0.0112844	-0.263348	0.151787	0.0726538	-0.0123534	-0.0366836	-0.0248742		0.124389	0.109406	0.126362	-0.063842	-0.275608	-0.0333232	-0.0442519	-0.0122953	-0.07898	-0.141563	-0.0306988	0.0686187	0.212514	-0.099122	-0.120868	-0.07232	-0.0715329	-0.0962669	-0.0145002	0.0144338	0.0955519	0.0212669	-0.098042
chr14_95572004_95572130	DICER1					0	0	0	0	0	1	0	0	1		-0.162712	0.0131145	0.0468555	-0.142315	-0.0012675	0.0594455	-0.0675695	-0.171382	0.0012675	0.148501		-0.0544008	-0.0146097	0.0063625	0.0374715	-0.0184988	0.0732175	-0.0246104	-0.0905976	0.0017415	-0.215011	-0.0317387	-0.0188212	-0.187699	-0.0329427	-0.0997228	0.0180885	0.0417355	0.0687495	-0.103869	-0.113627	-0.0314798	0.0753095	-0.0751728
chr14_95572367_95572570	DICER1					0	0	0	0	0	0	0	0	0		0.067328	-0.0926294	-0.0186343	0.0366626	-0.131715	-0.07792	0.0619788	-0.022934	-0.0888076	0.0054364		-0.0711032	-0.0159469	-0.012855	0.0339218	0.0762208	0.0110845	-0.0516773	0.0945648	-0.00012825	-0.0306025	-0.0528451	0.0536599	0.0718299	0.0933778	-0.0673422	-0.0843157	0.104846	0.0447874	0.0525031	0.0698759	0.0735868	-0.0830493	-0.157422
chr14_95573934_95574108	DICER1					0	0	0	0	0	0	0	0	0		-0.107546	0.0181785	0.0056275	-0.0929655	-0.0011655	0.0213705	-0.104198	-0.0806085	0.0011655	-0.0414665		0.0698145	-0.0019905	-0.0652245	-0.0431495	-0.0935455	0.0096665	0.0231025	0.0715905	-0.113066	0.0201005	-0.0958875	0.0868425	0.124366	-0.141188	-0.0410315	-0.0218685	-0.0781845	-0.0496925	-0.124707	0.0932775	-0.0022845	-0.0155705	-0.107209
chr14_95574206_95574440	DICER1					0	0	0	0	0	0	0	0	0		0.061631	-0.031235	-0.086	0.004165	-0.094724	0.076866	-0.107953	-0.099751	0.079733	0.199485		-0.009007	-0.031331	0.03809	0.044183	0.143661	0.037408	-0.077628	-0.098972	0.025406	-0.047227	-0.067796	-0.073978	-0.014786	0.002324	-0.125143	-0.012535	-0.096979	-0.033842	-0.023243	0.011558	-0.100471	-0.048123	-0.187757
chr14_95574650_95574850	DICER1					0	0	0	0	0	1	0	0	1		-0.0470495	0.122553	-0.0103935	-0.0011185	0.0549715	-0.0992465	-0.0854285	-0.0997955	0.0011185	0.0140055		0.075388	0.008978	-0.0842988	-0.0365106	0.041843	0.024498	-0.156483	-0.117618	0.016083	-0.0351564	-0.023916	-0.0558249	-0.025629	0.009215	0.093205	0.012249	-0.103716	0.047238	-0.0310623	0.12016	-0.136798	-0.015705	-0.0507714
chr14_95577643_95577803	DICER1					0	0	0	0	0	0	0	0	0		0.039038	0.019365	-0.005023	-0.051153	-0.065636	0.030586	0.001337	0.035243	-0.0864114	-0.273651		0.0828375	-0.127542	-0.0060649	0.0452095	0.000566	0.102458	-0.0718169	0.138352	0.0101051	0.10182	0.113207	0.0774625	0.0252285	-0.118335	-0.264255	-0.0163031	-0.062233	0.0918065	0.138132	-0.0646367	0.0938785	0.0827775	-0.0381012
chr14_95578496_95578596	DICER1					0	0	0	0	0	0	0	0	0		0.0144224	-0.0144224	-0.0363093	-0.0788407	-0.151918	-0.167131	0.0147695	0.0354924	-0.0579547	0.0901031		-0.0004561	0.0241144	0.153458	-0.128747	-0.105884	0.0004561	-0.106061	-0.0949195	-0.15358	-0.0301725	0.0324605	-0.0059406	-0.0409325	0.252136	-0.204352	0.21192	0.216823	-0.220064	-0.171959	0.0494297	0.0445817	-0.144587	-0.0655245
chr14_95579418_95579571	DICER1					0	0	0	0	0	0	0	0	0		-0.159813	-0.0410778	0.184961	-0.0527751	0.0275853	0.00086145	0.170886	-0.0323493	-0.141078	0.13257		0.0533226	0.0977726	0.0856005	0.00017905	-0.134545	-0.0504998	0.0312506	-0.257115	0.0520935	-0.214115	0.175725	-0.163259	-0.0931242	-0.0907639	-0.178938	0.1264	-0.194565	-0.278819	-0.0419877	0.031163	0.130365	0.0560045	-0.217953
chr14_95581993_95582168	DICER1					0	0	0	0	0	0	0	0	0		-0.00844675	-0.0307936	0.00173045	0.0659466	-0.119739	-0.103779	-0.0391426	-0.0590267	0.0155835	0.0899466		-0.0682896	0.0838384	-0.122216	0.0846075	0.109928	0.0462873	0.10812	0.0211851	0.0703454	0.0493161	0.17126	0.0412023	0.141391	-0.0622012	0.108713	-0.0130995	0.133594	0.0341728	0.230585	-0.0850266	-0.0632383	-0.0679377	0.0814114
chr14_95582779_95583042	DICER1					0	0	0	0	0	0	0	0	0		-0.137665	0.0494525	-0.0410815	0.0482905	-0.0803305	0.0418545	-0.0038145	-0.0548295	0.0365515	-0.108022		0.132055	0.0013555	0.0487765	0.115137	-0.110201	0.161324	-0.0829075	-0.141712	0.0736235	0.0013985	-0.0527835	-0.0094385	0.0028725	-0.0945415	0.0311845	0.0385675	-0.152057	-0.0912655	0.161463	0.0132245	0.0583595	-0.0475035	0.0445915
chr14_95583948_95584101	DICER1					0	0	0	0	0	0	0	0	0		-0.003702	0.111686	0.138151	-0.022374	0.031973	0.136685	-0.073399	-0.033111	-0.051532	-0.003284		-0.0125995	0.214571	0.0398945	0.0345965	-0.0645345	0.130963	0.0008985	-0.0289605	0.0979545	0.128413	-0.144332	0.0034935	0.0686175	0.16902	0.0435025	0.149775	0.114203	0.0578105	-0.171695	-0.0835656	-0.0125295	-0.134134	-0.0723371
chr14_95590522_95590768	DICER1					0	0	0	0	0	0	0	0	0		-0.10654	-0.0299565	-0.0048785	0.0170805	0.0518385	-0.0079555	-0.0001725	-0.0768595	-0.151068	0.0791455		0.117808	0.144982	-0.051073	-0.069049	-0.075389	0.071267	0.03253	-0.052036	-0.019381	-0.124944	-0.059274	0.13993	-0.037478	-0.024776	0.173276	-0.025228	0.088168	-0.068391	-0.200144	0.095822	-0.152239	-0.080314	-0.145553
chr14_95590768_95591015	DICER1					0	0	0	0	0	0	0	0	0		-0.0646527	-0.0723731	0.052526	-0.0740654	-0.023239	-0.04152	-0.153447	0.006813	-0.012856	0.014993		0.086742	0.077424	-0.152121	0.123596	-0.0837465	0.13414	-0.13146	0.064588	0.008329	-0.161527	-0.112542	0.174076	0.0182	-0.001281	-0.0855308	0.095076	0.058657	-0.0294929	-0.0621057	-0.117955	-0.0365105	-0.0214753	-0.135021
chr14_95592906_95593095	DICER1					0	0	0	0	0	0	0	0	0		0.040942	-0.160335	-0.0053131	-0.0318935	-0.0550086	0.0283449	0.02048	-0.0289237	-0.0567772	-0.0773661		-0.0313897	-0.0179634	0.121412	0.106435	-0.0127554	-0.136977	-0.115284	-0.0003705	-0.031251	0.0323925	0.0357499	0.144671	0.0558502	-0.288811	-0.163748	0.127205	-0.135383	-0.247068	0.0587232	0.043395	-0.068531	-0.104285	-0.0631318
chr14_95595798_95595979	DICER1					0	0	0	0	0	0	0	0	0		-0.088021	0.039373	0.017483	0.022751	-0.013838	-0.047117	0.031571	-0.068963	-0.172062	0.02498		0.143978	-0.103141	0.115752	0.047999	0.072497	-0.0933242	-0.039856	0.050726	-0.113877	0.109334	0.101136	-0.0990162	-0.0909772	0.037784	0.116557	0.078546	0.062217	-0.040366	-0.157747	0.073528	0.043376	-0.0642738	-0.0569305
chr14_95596384_95596539	DICER1					0	0	0	0	0	0	0	0	0		0.102589	-0.0408729	-0.0558818	-0.04475	-0.182827	-0.17077	0.183859	-0.0372241	-0.0583094	0.0826261		0.0891822	0.0624472	0.0379045	-0.116731	0.171989	-0.0430572	-0.221097	-0.152413	-0.264098	-0.118099	-0.0235121	-0.179563	0.164802	0.114752	-0.151215	-0.174374	-0.112612	0.0416172	-0.182071	-0.139147	0.0026272	0.0234487	-0.0192616
chr14_95597835_95597986	DICER1					0	0	0	0	0	0	0	0	0		-0.0783517	0.205389	-0.053384	0.062245	-0.0839044	-0.002386	0.023256	0.091444	0.078142	-0.011484		0.034048	-0.232524	-0.237943	0.127136	-0.0604892	-0.0411992	0.087172	-0.15052	-0.0372529	0.156688	0.036878	-0.0973053	-0.017409	0.017944	0.20703	-0.0694433	-0.0423694	-0.173987	0.093342	-0.018741	0.088389	0.049832	-0.143245
chr14_95598841_95599024	DICER1					0	0	0	0	0	0	0	0	0		-0.005256	-0.026345	0.084707	-0.0531134	-0.03692	-0.229493	0.014571	0.049489	0.018444	0.010934		0.038773	0.019978	-0.136717	0.004198	0.012772	-0.0893461	0.019744	-0.0505787	-0.0185191	0.113229	0.052637	0.000281	-0.168158	-0.213842	0.213858	0.057016	-0.0322839	-0.196425	0.087632	0.097301	0.060896	0.069274	0.013196
chr14_95599641_95599805	DICER1					0	0	0	0	0	0	0	0	0		-0.0824361	-0.135237	0.0011055	-0.0260268	-0.215002	-0.116102	0.0545955	0.0473195	-0.0158935	-0.171037		-0.202337	0.112076	0.157979	-0.0783766	0.0118905	-0.0534838	0.0612945	-0.0036435	-0.10785	-0.0443695	0.0800665	-0.0002735	-0.0162935	0.0558615	0.0101705	0.0995145	0.114499	0.0301365	0.103241	0.141371	0.0433095	-0.0888913	0.0691325
chr22_38916009_38916109	DMC1					0	0	0	0	0	0	0	0	0		0.0276928	-0.311686	0.0346506	-0.241419	0.129749	-0.149565	0.0421076	0.212963	0.117986	0.0450816		-0.193084	-0.0098367	-0.0882606	-0.174093	-0.0278106	-0.0038943	-0.0612101	-0.136849	-0.136773	0.089734	0.088803	-0.190741	-0.160023	-0.188781	0.078323	0.092049	0.130156	-0.0816679	-0.154839	0.103675	-0.267565	0.163494	0.046295
chr22_38917602_38917739	DMC1					0	0	3	0	0	0	0	0	3		-0.0573635	-0.0007425	0.318618	0.105131	-0.0445835	0.0849915	-0.0582555	0.171341	-0.0252815	0.142425		-0.0964045	0.0877015	0.150035	0.0858935	-0.0233565	-0.100174	-0.101973	0.0660845	-0.0737015	0.13038	-0.233596	0.176419	0.0813505	0.121116	0.0340325	-0.0405735	-0.12142	0.0468415	-0.0153155	-0.0909965	0.209127	-0.0497005	-0.0469925
chr22_38933577_38933677	DMC1					0	0	1	0	0	0	0	0	1		-0.0227433	0.215831	0.0178224	-0.0210704	0.101163	0.158296	0.155053	0.127786	0.029463	-0.0361513		0.12909	0.216881	-0.0927135	0.0817836	0.0129073	0.0131524	-0.0895125	-0.0103815	-0.0338785	-0.0270675	-0.0002195	-0.0449025	-0.134869	0.0904988	0.175524	-0.107509	-0.0395585	-0.0158385	-0.199859	0.323369	-0.0924465	0.306362	-0.107957
chr22_38934289_38934424	DMC1					0	0	0	0	0	0	0	0	0		0.0903429	0.157026	-0.170694	0.0338075	-0.0780208	-0.0527255	0.131102	0.0302837	0.100068	-0.114409		0.0219073	-0.0615992	-0.103899	0.0295357	-0.106827	-0.00674245	0.0311437	0.0890548	-0.164374	-0.00922539	0.0415526	-0.209584	0.00404735	-0.322354	-0.183187	0.139747	-0.119201	-0.0830641	0.0598435	0.0864778	0.0759263	-0.00216155	-0.0505533
chr22_38934530_38934630	DMC1					0	0	0	0	0	0	0	0	0		0.115661	0.162411	-0.0714771	0.195217	-0.0724296	0.0517466	-0.119666	-0.14064	-0.0188024	0.0435636		-0.0526786	0.0316462	-0.215763	-0.156697	0.0970192	-0.024086	0.048716	0.105802	0.126223	0.154758	-0.302689	0.120149	-0.107385	-0.0273128	0.125225	-0.0015831	0.16861	-0.034524	-0.049285	-0.368487	-0.161821	-0.0401035	-0.0477229
chr22_38935315_38935427	DMC1					0	0	0	0	0	0	0	0	0		0.0598214	-0.143586	-0.00977735	-0.155024	0.0740921	0.0530479	0.0942414	-0.0217502	-0.00896955	-0.0174381		-0.0119056	0.029913	-0.154912	-0.0995006	-0.0273122	-0.129347	-0.0649476	0.152619	-0.130225	-0.378377	-0.0560236	-0.105076	-0.216537	0.0820251	-0.00356483	-0.0183696	0.0866337	-0.00652885	0.0741487	-0.116361	-0.122768	0.023582	-0.0825104
chr22_38945916_38946016	DMC1					0	1	0	0	0	1	0	1	1		-0.082422	0.004334	-0.004334	0.073273	-0.15517	0.035423	0.033512	-0.066394	0.185361	-0.060893		-0.0584855	-0.262451	-0.101252	-0.108994	-0.162705	-0.159427	-0.0706395	-0.0579855	0.0845085	-0.484289	-0.285608	-0.145135	0.130679	-0.136217	-0.168457	-0.204371	-0.245982	-0.197142	-0.20936	-0.16809	-0.0362285	-0.213792	-0.117705
chr22_38948641_38948741	DMC1					0	0	0	0	0	0	0	0	0		-0.162506	0.173074	-0.0184385	-0.0495775	0.0473015	0.0804935	0.207524	0.0483345	-0.0389545	-0.0945835		-0.238002	-0.0861665	-0.0904605	-0.0815145	-0.0956865	-0.207316	-0.0313945	0.0537586	-0.114841	-0.110701	-0.0525275	0.0959802	-0.0711805	0.214015	0.171355	0.0413728	2.35e-05	0.048871	0.131249	-0.0810495	-0.0931085	0.11521	0.146737
chr22_38951338_38951438	DMC1					0	0	0	0	0	0	0	0	0		0.0623955	-0.014743	0.012083	0.176146	0.11959	-0.110553	0.164315	-0.047664	0.166441	0.130948		-0.15291	-0.219894	0.00018525	0.0959784	0.0160925	-0.0158469	0.0165522	-0.198129	-0.00018525	-0.0350459	-0.0981183	0.00248785	-0.177499	0.0891421	-0.192288	0.0739167	-0.0177991	0.0842888	-0.102172	-0.183252	0.061414	0.0313999	-0.0895884
chr22_38958281_38958384	DMC1					0	0	0	0	0	0	0	0	0		-0.123648	-0.105506	-0.105237	0.029077	0.007639	0.127238	-0.034996	0.044677	0.088194	-0.059302		-0.0018315	0.0131805	-0.232359	-0.366986	0.0433758	0.112944	-0.0479515	0.210132	0.0242705	0.136092	-0.180916	-0.321638	-0.0597735	0.129953	-0.388153	0.0131955	0.0151045	-0.188827	0.126466	-0.354197	-0.0476055	-0.106391	-0.152477
chr22_38962584_38962751	DMC1					0	0	0	0	0	0	0	0	0		0.084038	0.270559	0.012289	-0.031895	-0.060642	-0.105189	0.175255	0.040805	0.068306	-0.023931		-0.042849	-0.0304074	-0.0245313	0.156915	-0.0968894	-0.0778636	0.10219	-0.0258173	0.0740805	0.168876	-0.0158576	-0.168212	-0.14767	-0.116239	-0.0785994	0.0332215	0.124686	0.0459845	0.0633045	0.151257	0.0852245	-0.0098685	0.0219815
chr22_38963560_38963660	DMC1					0	1	1	0	0	0	0	1	1		0.026185	0.174533	0.014329	0.031085	0.074315	-0.097974	0.116982	-0.098412	-0.324826	-0.102985		-0.211488	0.063281	-0.304499	-0.005972	-0.157646	-0.031118	-0.06756	-0.011807	-0.056544	-0.405239	0.164928	0.177361	-0.044069	-0.097764	-0.06987	-0.185045	-0.146691	0.085492	-0.008024	-0.115234	-0.249187	0.172669	-0.013775
chr22_38964186_38964286	DMC1					0	0	0	0	0	0	0	0	0		-0.0082357	0.256958	0.104987	0.0420977	0.0648397	-0.190869	0.12468	0.212244	0.165752	-0.114945		-0.154344	-0.00342605	0.0132871	0.11158	0.0319286	-0.154528	0.152565	0.0637719	0.0131522	-0.0356464	-0.203329	0.14855	-0.0283035	0.117092	0.103086	-0.0428781	0.18616	-0.106816	0.203564	0.00098275	-0.160572	-0.152229	0.0147653
chr5_34929914_34930031	DNAJC21			1		0	0	6	0	0	4	0	0	10		0.0231335	-0.0513505	0.0499625	0.0971765	-0.216457	0.115223	-0.328977	-0.163148	-0.0695675	-0.103087		-0.093146	-0.01332	0.16817	0.264978	-0.288798	0.111539	-0.040104	-0.075431	0.012266	0.081956	-0.064631	-0.083824	-0.016419	-0.078388	0.181844	0.163382	-0.193908	-0.110177	-0.01686	0.015363	0.221468	0.317494	0.185867
chr5_34933909_34934023	DNAJC21					0	0	0	0	0	0	0	0	0		-0.146769	-0.0357985	0.0062085	0.0778161	0.0791889	-0.104874	-0.203375	0.159258	-0.114111	0.0551635		-0.191358	-0.163531	-0.059742	0.0575445	-0.082274	-0.0013721	0.159434	-0.029346	0.110602	-0.0079157	-0.108934	-0.222766	0.0603292	-0.034363	0.0827449	-0.084236	-0.0206063	-0.199405	0.0118678	-0.046733	-0.099488	0.184624	-0.066838
chr5_34935804_34935948	DNAJC21					0	0	0	0	0	0	0	0	0		0.0414598	-0.147525	-0.0104995	-0.0052819	-0.051383	0.101093	0.173085	-0.0688539	-0.0095711	0.0250325		-0.194174	-0.264983	0.0892597	-0.117028	0.188877	0.11444	0.0500566	-0.154787	0.0289395	-0.0198629	0.156665	0.109596	0.0187595	0.0191734	-0.140669	-0.00131965	-0.0765359	-0.101808	-0.120358	-0.0962226	0.0257351	-0.0143569	-0.104102
chr5_34936238_34936381	DNAJC21					0	0	0	0	0	0	0	0	0		0.0001805	0.0708955	0.0479965	-0.0303235	-0.0760175	-0.0372995	-0.0798385	-0.0125135	-0.0359555	-0.110084		-0.0582808	-0.0581892	-0.204384	0.157231	-0.0697453	-0.03345	0.005276	-0.020396	-0.047842	-0.0819438	-0.018823	-0.06752	0.097202	-0.008542	0.184488	0.089961	-0.024995	0.006922	0.006738	-0.0821865	0.058271	-0.396867	0.019831
chr5_34937420_34937745	DNAJC21					0	0	0	0	0	0	0	0	0		-0.0322704	-0.0272604	-0.115304	0.115345	-0.0621225	-0.00865265	-0.02873	-0.0458376	-0.00056455	0.00789735		-0.173615	0.00565339	-0.127758	0.0937276	-0.0077691	-0.0010538	-0.0889296	-0.00921341	-0.0323515	-0.148081	0.0263949	0.0143232	-0.12671	-0.152124	-0.121693	0.151485	-0.120652	-0.0614982	0.0558	-0.0291138	-0.127321	-0.0105419	-0.043272
chr5_34938952_34939124	DNAJC21					0	0	0	0	0	0	0	0	0		-0.137033	0.00279	0.178	0.126301	-0.00279	0.109804	-0.0365376	0.062912	-0.140897	0.099391		0.0364104	0.225103	0.0621652	-0.0346132	0.00663665	0.0197434	0.0712243	0.0590663	-0.162093	0.155056	0.0148335	-0.134529	-0.0528999	0.157365	0.0920043	-0.190604	-0.234898	-0.0409713	-0.117368	-0.0200304	-0.00951335	-0.164292	-0.101291
chr5_34941190_34941298	DNAJC21					0	0	0	0	0	0	0	0	0		0.0520845	0.0873755	0.0069785	-0.0806765	0.0043215	0.0846855	0.185084	-0.0341885	-0.233436	0.0436545		-0.183824	-0.032479	-0.039438	0.004413	0.124545	-0.157118	-0.04338	-0.213625	-0.189802	0.186508	-0.322776	0.35082	0.00663	-0.047916	-0.163205	-0.185606	-0.127655	-0.090128	0.143126	-0.412323	-0.11069	-0.156817	-0.085948
chr5_34944961_34945140	DNAJC21					0	0	0	0	0	0	0	0	0		-0.0079925	0.0279115	-0.0254365	-0.0107245	-0.0535025	0.0119295	0.139357	-0.0352875	0.11763	-0.0242545		0.0612504	0.00882125	-0.0472131	-0.124661	-0.0415241	0.0372207	-0.153716	0.0808394	-0.134809	0.0264237	-0.227496	0.0336187	-0.0775512	-0.122712	-0.0282962	0.0204331	-0.0334662	-0.113105	-0.0813941	-0.00454635	0.103547	-0.0472782	-0.253055
chr5_34945837_34945937	DNAJC21					0	0	1	0	0	1	0	0	2		-0.308552	0.164803	-0.085497	0.037665	0.124362	-0.276402	-0.042585	-0.030192	-0.007402	0.204665		-0.0722535	-0.0604105	-0.101158	-0.276751	-0.190846	0.0954905	0.214069	-0.0772175	-0.0211555	-0.133342	0.153769	-0.0515935	-0.0223905	-0.0456575	-0.0897035	-0.0193845	-0.329009	-0.280243	-0.0774305	-0.153472	-0.228649	-0.186232	-0.260548
chr5_34949637_34949792	DNAJC21					0	0	0	0	0	0	0	0	0		0.00382305	0.00413775	5.365e-05	0.0385756	-0.0218298	-0.119632	0.00226705	-0.171754	-0.111525	-0.0503352		0.0505931	-0.0374775	0.0527591	-0.194574	0.0447441	-0.100487	-0.0455175	0.0680821	-0.0817938	-0.0561557	0.160395	0.0341561	0.0982021	0.0411751	-0.10011	0.0703311	-0.0710564	0.177142	-0.0002351	-0.0950976	-0.0864511	-0.159409	0.0982511
chr5_34950264_34950457	DNAJC21					0	0	0	0	0	0	0	0	0		0.00048565	-0.00454495	-0.0294126	0.105644	-0.00048565	-0.172792	-0.029404	-0.0161422	0.0244434	0.0516904		-0.09239	-0.0964503	-0.261035	-0.00279045	-0.0566869	0.0257587	0.0753917	0.0721937	0.164605	-0.262288	-0.077406	-0.160598	-0.00185965	-0.0759216	-0.0630465	0.0423557	-0.0155015	-0.0191312	-0.0794535	-0.0889444	-0.0361214	-0.00070425	0.187064
chr5_34954018_34954118	DNAJC21					0	0	0	0	0	0	0	0	0		-0.028285	0.014426	-0.164653	-0.075201	0.004554	0.010337	-0.163855	-0.152715	0.002679	0.0827118		-0.188505	-0.130664	-0.0811228	-0.239287	-0.115407	-0.0335468	-0.166219	-0.0344348	0.0204539	0.0209508	0.0740289	0.000679	0.101876	0.151595	-0.208191	-0.027915	-0.125213	-0.13311	-0.0529738	-0.0368288	0.0248093	0.0733585	-0.0006466
chr5_34954647_34954829	DNAJC21					0	0	0	0	0	0	0	0	0		-0.0085915	0.0060565	0.0227055	-0.0851169	-0.122844	0.0121595	0.0084305	-0.125142	-0.0881515	0.186885		0.0086735	-0.0512775	0.0900525	0.0806915	0.0564295	-0.126103	0.0539505	-0.0227185	-0.0544146	-0.0658434	0.0016595	-0.0616988	0.0276915	-0.0640668	0.139315	0.120441	-0.0624741	-0.0071685	0.0104025	0.125341	-0.0417155	-0.0176105	-0.102287
chr1_97544521_97544712	DPYD					0	0	0	0	0	0	0	0	0		-0.0173161	-0.0640704	-0.02653	-0.0683629	-0.005584	-0.0825793	-0.0493748	-0.136953	0.000636	-0.0082738		0.076144	-0.115261	-0.112856	0.112691	-0.147086	-0.00354	-0.0856358	-0.116732	-0.0549852	0.002552	-0.0864121	0.003507	0.015772	-0.108968	-0.099538	-0.00723	0.205147	-0.0726506	0.000232	-0.206079	0.079771	0.021513	-0.0871865
chr1_97547875_97548036	DPYD					0	0	0	0	0	0	0	0	0		-0.0903852	-0.163542	-0.0985425	-0.306076	-0.0116755	0.0094295	0.0002405	-0.126017	-0.128848	0.0675435		0.0013325	0.0907565	0.250896	-0.0091485	0.0490685	-0.0494285	0.179166	0.0019235	0.0857835	-0.0493245	-0.0366655	-0.138569	-0.077323	0.0050805	-0.0441015	-0.0846376	-0.106482	-0.0679951	-0.318149	-0.0519466	-0.08215	0.0127365	-0.101806
chr1_97564034_97564198	DPYD					0	0	0	0	0	0	0	0	0		-0.039539	-0.183667	-0.127856	-0.052124	-0.218365	0.009592	-0.267386	0.008728	-0.103096	0.138444		-0.041305	0.047793	0.05925	0.082715	0.048955	-0.0969877	0.017376	-0.017635	0.023741	0.053956	0.051766	-0.157666	0.124879	-0.116596	-0.054822	0.049467	0.047967	-0.0861401	-0.008858	0.029409	0.020325	0.032359	0.004841
chr1_97658614_97658814	DPYD					0	0	0	0	0	0	0	0	0		-0.0840361	0.0288851	0.0311951	-0.0525872	-0.258565	-0.206689	-0.0499274	-0.121246	-0.237751	0.0631021		0.161622	0.0235187	0.164156	0.00576615	0.051717	0.119229	0.200717	-0.0592802	0.099061	-0.0396274	0.103564	-0.101147	0.110431	-0.226993	0.075279	-0.00788955	-0.326437	-0.0277918	-0.00787805	0.00496025	0.217982	-0.162086	0.066562
chr1_97700397_97700560	DPYD					0	0	0	0	0	0	0	0	0		-0.151445	-0.377138	0.0486343	0.0438192	-0.0530564	-0.193136	-0.145405	-0.22065	-0.128841	0.237894		0.072187	-0.126418	0.007051	-0.0840773	-0.0326147	-0.113856	0.0806284	0.136046	0.0028238	-0.0936243	-0.0741958	0.0909639	0.0229492	0.0038996	-0.0180087	-0.207065	-0.173861	-0.0028238	0.0542894	-0.0227542	0.019846	-0.006886	0.0224266
chr1_97770804_97770944	DPYD					0	0	0	0	0	0	0	0	0		0.137678	-0.174073	-0.0335901	-0.0366342	-0.215437	0.00010655	0.0173933	-0.00735445	-0.00860765	0.139851		0.0283845	-0.0533126	-0.00416255	-0.0648601	0.109802	-0.207773	0.0717672	-0.141715	0.0569814	0.100439	-0.0476401	-0.0794957	-0.168861	0.00293515	0.0533607	-0.254976	-0.108209	0.119499	-0.218174	-0.0178635	0.107783	-0.14831	-0.10491
chr1_97771722_97771863	DPYD					0	0	0	0	0	0	0	0	0		-0.0736679	-0.107064	-0.220792	0.0633316	-0.216582	-0.151284	-0.165291	-0.0701628	0.00422575	0.0677476		0.154247	0.227475	0.121909	0.0192204	-0.26846	-0.0857658	0.0001135	-0.0595517	0.157348	0.105582	0.201131	-0.0833597	-0.0338788	0.0351429	0.143131	-0.106174	0.0547238	0.0775829	-0.0179319	-0.202535	-0.0970354	-0.0919347	-0.180924
chr1_97839106_97839210	DPYD					0	0	0	0	0	0	0	0	0		-0.103384	-0.270031	-0.0868525	-0.0735025	0.0102545	-0.0148075	0.0046565	-0.121659	0.229931	0.200163		-0.0906365	0.0550065	0.145573	-0.0213155	-0.114006	-0.195585	-0.181305	0.0175385	0.103649	-0.0081315	-0.0541775	-0.0030645	-0.0435495	-0.0777935	-0.0553335	0.159085	0.151158	-0.0550275	0.0102915	0.0848755	-0.119066	-0.106786	-0.179467
chr1_97847933_97848033	DPYD					0	0	0	0	0	1	0	0	1		-0.0375015	0.165683	-0.0866835	-0.0524765	-0.102709	-0.118667	-0.204908	-0.161042	-0.157467	0.130567		0.074545	0.120294	-0.164765	-0.128281	-0.259464	0.0939751	-0.006471	-0.049132	-0.211599	-0.142673	-0.083626	-0.104874	-0.311427	-0.323757	-0.245644	-0.063978	-0.050202	0.07054	-0.019271	-0.095097	-0.117797	0.094482	-0.411394
chr1_97915604_97915789	DPYD					0	0	0	0	0	0	0	0	0		-0.0505775	-0.0027535	-0.0715569	0.0024195	-0.3001	-0.0024195	-0.0895285	-0.135611	-0.123756	0.0229135		-0.0287482	-0.0484778	-0.0616437	0.084405	0.115073	0.016537	-0.005073	-0.211725	0.262122	0.042052	0.116213	-0.012011	0.011645	-0.0424849	-0.0954958	-0.113618	0.093866	-0.002722	-0.241964	-0.017529	0.014853	-0.004673	-0.019193
chr1_97981271_97981507	DPYD					0	0	0	0	0	0	0	0	0		-0.19666	-0.157136	0.0463541	0.0208411	-0.222249	-0.125812	-0.135642	-0.0514621	-0.128636	-0.0489812		0.100914	-0.0716491	0.0085017	-0.0472407	-0.0305715	-0.199957	-0.0578108	-0.177728	-0.0973105	-0.117621	0.0315957	-0.190363	0.0547747	-0.0480981	0.146876	0.0573457	-0.0004468	0.165481	-0.0827103	0.127049	0.0544317	-0.126381	-0.106915
chr1_98015105_98015310	DPYD					0	0	0	0	0	0	0	0	0		-0.0806303	-0.0045365	-0.0546999	-0.162951	-0.149907	0.0219055	-0.138922	-0.0534339	-0.0089005	-0.0482659		0.101257	0.015288	-0.014104	-0.011739	0.025006	0.133388	0.043294	0.120529	0.055983	0.041012	-0.118392	0.042244	0.129176	-0.146969	-0.124062	0.014914	0.029461	0.10204	0.152507	-0.0396416	0.059357	0.055067	0.024934
chr1_98039305_98039536	DPYD					0	0	0	0	0	0	0	0	0		-0.0718015	-0.150338	-0.0135535	-0.270076	-0.107743	-0.128159	-0.24365	-0.0885632	-0.110206	0.0839475		-0.182652	0.0259505	0.247228	0.0198665	0.153098	-0.0158445	-0.028559	-0.0371916	0.0548685	-0.0048695	-0.0101455	-0.0204495	0.0088275	-0.0219424	0.238863	0.0022685	0.0737665	0.0613255	-0.0390556	0.101321	0.0292025	-0.109962	-0.119416
chr1_98058763_98058953	DPYD					0	0	0	0	0	0	0	0	0		-0.0806584	-0.164845	-0.0305495	-0.0323381	-0.130311	-0.0516367	0.0250344	-0.0320411	-0.182739	0.00437401		0.136792	-0.159026	0.100579	-0.0774641	-0.00362535	0.0286084	-0.153828	0.172469	0.0833284	0.0549932	0.200199	-0.0624128	0.0946934	0.251382	0.0934534	-0.0506977	0.0566431	0.0571738	-0.225013	-0.15491	-0.148245	-0.00297445	-0.0571533
chr1_98060604_98060732	DPYD					0	0	0	0	0	1	0	0	1		-0.11456	0.0809348	-0.134452	-0.087188	0.039912	-0.20373	-0.0669491	-0.124467	-0.0137155	-0.0306857		0.01037	-0.0931912	-0.0888512	-0.130909	0.0601561	0.0139606	0.185419	0.14224	0.138519	-0.0734756	0.0844104	0.031049	0.0062268	0.0270326	-0.374192	0.0257218	0.0499408	-0.0591752	0.119112	-0.0279057	-0.0109603	-0.0788642	-0.206988
chr1_98144640_98144748	DPYD					0	0	0	0	0	1	0	0	1		-0.284621	0.150342	-0.12197	0.0752795	-0.239762	-0.0052655	0.217781	-0.0822035	-0.188487	-0.0082465		-0.221903	-0.0765246	-0.194272	0.107521	-0.0394157	0.0187117	-0.0665836	-0.381313	-0.159273	-0.0719487	-0.0649827	-0.0377247	-0.10415	-0.135829	-0.177771	-0.158481	-0.223	0.0837118	-0.118417	0.0255667	-0.034211	-0.326656	0.24845
chr1_98157262_98157364	DPYD					0	0	0	0	0	0	0	0	0		0.03637	-0.105419	0.004981	0.204446	-0.100765	-0.131279	0.065596	-0.06422	-0.217259	-0.14639		0.03035	0.008382	-0.059722	-0.033461	-0.011736	-0.073032	0.068553	0.146618	-0.185452	-0.049841	0.060991	-0.020292	-0.005928	-0.133685	0.177994	0.062578	-0.103901	-0.196515	-0.103247	0.0898173	-0.087736	-0.222576	0.0883711
chr1_98164896_98165113	DPYD					0	0	0	0	0	0	0	0	0		-0.146814	-0.0603947	-0.12152	-0.0996083	-0.148545	-0.022931	-0.0845651	-0.147456	-0.0701379	0.128099		-0.0207425	0.0400145	0.267232	0.0651235	-0.0862402	-0.157592	0.147557	0.0080575	0.18012	-0.0224825	-0.0510577	0.13055	-0.0123285	-0.0139215	-0.0520963	-0.0149385	0.106255	-0.14388	-0.0380648	-0.0054765	-0.0890974	0.101948	-0.0176245
chr1_98186413_98186513	DPYD					0	0	0	0	0	0	0	0	0		0.078829	-0.244688	-0.005713	-0.030279	0.024009	-0.082598	0.068085	-0.380501	-0.152351	0.005106		-0.280825	0.0424995	-0.146576	0.0420585	0.1155	-0.337544	-0.0626915	-0.0011345	-0.150249	0.0523235	0.0259875	-0.171795	-0.32218	-0.227637	-0.189048	-0.151615	-0.540573	-0.0685865	-0.246575	0.0757615	-0.38978	0.0161285	-0.165583
chr1_98187055_98187237	DPYD					0	0	0	0	0	0	0	0	0		0.148774	-0.108209	0.00015095	-0.0659559	-0.0220998	-0.270972	-0.201355	-0.066355	-0.113631	0.137805		0.135362	-0.0351472	-0.160672	0.0540074	-0.226785	0.0525604	0.0462614	0.0274005	0.0684804	-0.01192	0.0303383	-0.162746	0.0442684	0.0875134	-0.0102601	-0.199944	0.0476074	-0.108234	-0.0917039	0.183162	-0.0722261	-0.00028135	-0.0584989
chr1_98205937_98206045	DPYD					0	0	0	0	0	0	0	0	0		0.039064	-0.086337	-0.258607	-0.141121	-0.465053	0.0974684	-0.103778	-0.22368	-0.225502	0.046308		0.0446131	-0.0829829	0.0113389	0.0537498	-0.0661529	-0.0528469	-0.123972	0.0267775	-0.247022	-0.0493329	0.0148127	0.119106	0.218798	-0.357656	0.100769	-0.0339106	-0.184475	-0.100152	-0.0355738	0.117709	0.108396	-0.110722	-0.0175698
chr1_98293659_98293762	DPYD					0	0	0	0	0	1	0	0	1		-0.235994	-0.232841	0.0423805	-0.0024795	0.0024795	-0.324542	-0.0533995	0.0701425	-0.143805	0.223496		-0.324501	-0.0040225	-0.137485	-0.0459115	-0.0833135	-0.236307	-0.0127785	0.0185728	-0.0703305	0.14897	0.0752816	0.216257	0.0306568	-0.160242	0.254711	-0.249716	0.0588512	-0.255663	-0.275539	-0.0895385	-0.0255615	-0.14192	-0.153634
chr1_98348809_98348940	DPYD					0	0	0	0	0	0	0	0	0		0.0146837	-0.118876	-0.0196021	-0.0479124	-0.098442	-0.205822	0.0350477	-0.0308517	-0.109133	0.213306		0.0287552	0.192043	-0.102315	0.00980515	0.0142142	-0.0375726	-0.16191	-0.015476	-0.110007	-0.103258	0.162849	-0.165622	-0.150531	0.0594772	-0.00837215	-0.1152	-0.0964177	0.146136	-0.23779	0.0930971	0.0486411	-0.359525	-0.0390265
chr1_98386409_98386509	DPYD					0	0	3	0	0	1	0	0	4		-0.171437	0.0511565	0.245184	0.227749	-0.0168315	-0.0256155	-0.341492	-0.240654	0.132814	-0.0560265		-0.12961	0.0442855	0.0988935	-0.0723305	0.0034545	0.0749555	-0.0203915	0.103419	0.0676865	-0.0441945	-0.0433145	0.196873	0.0835785	0.160098	0.251032	0.223645	0.288097	0.269056	0.0759195	0.105453	0.0953545	0.0361565	0.108572
chr7_55086960_55087068	EGFR			1		0	1	5	0	0	3	0	1	8		0.17046	-0.14494	-0.00665	0.01668	-0.07246	0.12045	-0.11173	-0.20511	-0.48157	-0.06796		0.03838	0.320004	-0.11283	-0.15269	0.00954	0.34494	0.111652	-0.06614	0.116011	-0.05193	0.297054	-0.02279	0.204456	0.19101	0.113263	-0.20898	0.317157	0.150384	0.142537	0.04198	-0.12867	0.184818	0.03519
chr7_55209968_55210140	EGFR					0	0	0	0	0	0	0	0	0		-0.145629	-0.120856	0.0183805	-0.0275815	-0.0401135	-0.148543	0.0003905	0.0069285	-0.0003905	0.104181		0.133815	0.0514535	-0.0413859	0.0293886	0.0447475	0.0437115	0.166965	0.0774196	-0.065232	0.160462	0.130229	0.106131	0.0746065	-0.00591595	0.0510685	0.0515095	-0.0141695	0.173232	-0.136524	-0.015106	0.0826626	0.0403416	0.16487
chr7_55210987_55211191	EGFR					0	0	0	0	0	0	0	0	0		0.0273975	-0.0847716	-0.0582189	-0.103608	-0.0092885	-0.0617298	-0.0482697	0.0520305	0.0281115	-0.0486321		-0.0510409	0.1793	-0.218694	0.00265195	0.0583134	0.0780114	0.0770174	-0.0962279	0.0243884	-0.0330856	-0.0513237	-0.0872791	-0.0941904	0.0173374	-0.118403	-0.0151828	0.00179605	0.0360995	0.00956045	-0.0100463	0.118627	0.00022575	-0.146919
chr7_55214288_55214443	EGFR					0	0	0	0	0	0	0	0	0		0.0444248	-0.18759	0.119107	0.0350306	0.0059917	-0.0947473	-0.0758463	-0.105406	-0.0059917	-0.0326545		-0.0162795	-0.0995251	0.0259893	-0.0221965	-0.0756011	-0.0130708	-0.0006225	-0.0495908	-0.100574	0.0235059	0.061487	0.150571	-0.30791	-0.112566	0.209149	0.0701468	0.122545	0.0176833	-0.168669	0.0035636	0.0905492	0.0783441	0.0287998
chr7_55218971_55219071	EGFR					0	0	0	0	0	0	0	0	0		-0.003029	-0.097726	-0.001743	-0.272525	0.029148	0.03187	-0.121808	-0.033682	-0.039744	0.405491		0.108348	-0.0437915	-0.14147	0.0221075	0.0007075	0.0719899	-0.102148	0.101038	-0.0926165	-0.0810975	0.0329035	0.0809631	-0.0466625	-0.0735415	0.0944814	-0.19331	0.0730371	-0.0109795	-0.0305145	0.0630669	0.210531	-0.130563	0.0494535
chr7_55220228_55220367	EGFR					0	0	0	0	0	0	0	0	0		0.0530385	0.0237965	0.118665	-0.160376	0.0355265	-0.156255	-0.222306	0.0788065	0.0789845	0.109762		0.014782	0.09245	-0.162316	-0.130339	0.093489	-0.279756	-0.107208	-0.04765	-0.261994	-0.047176	-0.086847	0.028223	-0.000512	-0.216275	-0.005362	0.084196	-0.476962	-0.260169	-0.401219	-0.032839	-0.089965	-0.339814	0.046459
chr7_55221693_55221855	EGFR					0	0	0	0	0	0	0	0	0		-0.190416	-0.0890198	-0.0432973	0.0564971	-0.0919718	0.0464115	-0.0375371	-0.0668386	-0.0252975	-0.104846		-0.110281	-0.0036359	0.0839452	0.0098743	0.137804	0.0248785	0.0267572	-0.0359537	-0.0797497	-0.0881697	-0.161416	0.094666	0.0483613	-0.122184	0.0681209	-0.0724577	-0.0236987	-0.0229807	0.024014	0.257113	-0.0163751	0.16869	0.169854
chr7_55223512_55223649	EGFR					0	0	0	0	0	1	0	0	1		-0.0602375	-0.0218225	0.0001505	-0.0968955	-0.138862	0.0056815	0.0596595	-0.0777875	0.0669295	0.132953		0.208024	-0.0915525	-0.0412595	-0.0163895	0.0876795	-0.0360165	0.16147	-0.0061065	-0.216952	-0.0390115	0.0760405	0.195713	0.0288045	-0.338345	-0.166807	0.107689	-0.0929705	-0.0601265	-0.0189425	-0.166565	0.0002525	-0.191705	0.0020965
chr7_55224215_55224362	EGFR					0	0	0	0	0	0	0	0	0		-0.0467274	-0.060138	0.068522	-0.12309	-0.0561854	0.103127	-0.213214	-0.002804	-0.028317	0.073206		-0.0844082	-0.0268705	0.0407995	-0.0382465	-0.0197255	-0.0444335	0.0178915	0.0318975	-0.13292	0.0049005	0.157536	0.0446435	-0.100579	0.103207	-0.0715646	0.0439435	-0.0317605	0.139052	-0.161096	-0.200623	-0.0593755	-0.202825	-0.170248
chr7_55224441_55224546	EGFR					0	0	1	0	0	0	0	0	1		-0.0703461	0.00703385	-0.0849931	-0.11257	-0.0721731	0.0573945	-0.103979	0.0318475	-0.0942921	0.104473		0.0829778	0.132154	0.0724272	-0.142691	-0.037066	-0.0488573	0.140848	-0.266369	-0.0617852	-0.035963	0.0204048	0.0331292	-0.102272	0.101286	-0.0657942	0.126249	-0.10454	0.0610566	0.0802154	-0.307975	-0.135636	-0.112355	0.0381183
chr7_55225345_55225456	EGFR					0	0	0	0	0	0	0	0	0		0.0243907	0.0242347	-0.157941	0.0355917	-0.0499349	0.0588542	-0.101101	0.0224432	-0.203318	0.0452408		-0.0314374	-0.247436	-0.0730472	0.249934	0.098084	-0.0265384	0.133139	0.0779719	0.0444803	-0.143593	0.0253134	-0.0226693	-0.318817	0.0880466	-0.0606341	-0.0014048	-0.42488	0.198365	-0.112837	0.14383	6.68e-05	-0.0689044	-0.0546694
chr7_55227821_55228041	EGFR					0	0	0	0	0	0	0	0	0		-0.001801	-0.175	0.077012	-0.086069	0.048304	0.00561	-0.0512437	-0.0501675	-0.0511226	0.065095		0.0311185	0.0627825	-0.120163	-0.0202015	-0.0179835	-0.0334265	0.0398355	-0.0353105	-0.157333	-0.0852201	0.112344	0.0454395	-0.0372355	0.0703935	-0.132673	0.0310695	0.0027145	0.0739075	-0.0002005	-0.102659	-0.133423	-0.217413	-0.137172
chr7_55229181_55229334	EGFR					0	0	0	0	0	0	0	0	0		-0.034192	-0.023822	-0.08975	-0.014259	0.11203	0.104955	-0.00509	-0.013486	-0.035555	0.159944		-0.143753	0.0058139	0.247759	-0.0538285	0.0269673	-0.0241885	0.0376985	0.0728329	0.0764926	-0.0241205	0.0861786	-0.0215455	-0.0136595	0.0248902	-0.149758	0.128699	-0.0033835	0.109638	-0.0242045	-0.165271	-0.0394095	0.0350554	0.0637071
chr7_55231415_55231526	EGFR					0	0	0	0	0	1	0	0	1		-0.00331354	-0.0529289	-0.0376672	-0.132459	0.155642	-0.194812	-0.213633	-0.0627603	-0.11153	0.0336991		-0.0854325	-0.11588	-0.0690055	-0.0769539	0.0285998	-0.0385751	0.0378099	-0.0457635	-0.0271039	0.106842	0.229297	0.162142	0.00647355	-0.0874347	-0.0456471	0.155872	-0.175887	0.195893	0.231854	0.193653	-0.0188331	-0.061749	0.0140491
chr7_55232962_55233140	EGFR					0	0	0	0	0	0	0	0	0		-0.0844695	-0.0106085	-0.0279435	0.0944331	-0.0575425	-0.0437895	-0.0498585	-0.0765975	0.129811	0.161149		0.129213	0.031954	0.0591242	0.0729382	0.0998633	-0.0038889	-0.0377715	-0.0273383	-0.0317486	0.0576794	0.0463802	0.0002501	0.158356	-0.0666413	-0.0767453	-0.11951	0.114877	0.0444657	0.0231044	-0.118575	-0.116169	0.156476	-0.0313151
chr7_55236169_55236269	EGFR					0	0	1	0	0	0	0	0	1		-0.0663267	0.0273819	-0.0917181	0.068975	0.202518	-0.0231213	-0.0322686	-0.00183725	-0.0321336	0.0808119		-0.205452	0.196204	0.138693	-0.0994382	-0.0309586	0.159097	-0.0954395	-0.0094261	0.0558395	0.0779272	-0.103344	0.0294109	-0.0467977	0.102763	-0.00989388	-0.10484	0.0268755	0.0926837	-0.231099	-0.0592565	0.247663	0.0906966	-0.142672
chr7_55237989_55238247	EGFR					0	0	0	0	0	0	0	0	0		0.0637707	-0.00361295	-0.0334525	-0.0277882	0.0157861	-0.0143447	-0.0145898	-0.0194664	-0.126576	0.133122		-0.0189798	0.175754	-0.0431545	0.120148	0.051048	0.14428	0.11975	0.0766632	0.00462842	-0.0407069	0.0376408	-0.0199335	0.269232	0.0539539	-0.00199437	0.0184309	0.07358	0.0424716	0.117296	-0.110629	0.0649774	-0.00669885	-0.0217941
chr7_55238837_55238937	EGFR					0	0	0	0	0	0	0	0	0		0.0376654	-0.115534	0.2125	-0.186151	-0.001973	0.011131	-0.15809	-0.0159	-0.048995	0.103998		-0.0878695	-0.0394845	0.0963664	0.0680208	-0.0752845	-0.149203	-0.132438	-0.0988435	-0.138145	-0.0069845	-0.0061535	0.150031	0.0486407	0.0311923	-0.0755775	0.249427	-0.0594835	-0.0645705	0.0150576	0.108371	0.0657044	0.0180354	0.175338
chr7_55240665_55240827	EGFR					0	0	0	0	0	0	0	0	0		0.0912195	0.0137555	0.112396	-0.135697	-0.0605595	0.152776	-0.144381	0.0614405	0.0049085	0.0400405		0.288044	0.165488	0.132764	0.0291425	0.125402	-0.0219845	0.0808225	-2.25e-05	0.0852705	-0.0464195	0.0471995	-0.0666025	0.0139305	0.129619	-0.0662235	0.187054	-0.118596	-0.0672785	0.247964	-0.0885885	-0.0581365	-0.0060655	0.177444
chr7_55241603_55241746	EGFR					0	0	0	0	0	0	0	0	0		-0.0859533	-0.0138169	0.066722	-0.0940786	-0.165164	0.190561	-0.150519	0.075269	-0.0603447	0.0933489		0.0111301	-0.203488	0.0221007	0.0848257	0.0396006	0.0205553	0.0865891	0.0382664	-0.0236223	0.0728719	0.0398986	-0.0116031	-0.0309393	-0.294232	0.0348227	-0.153565	-0.0105646	0.159705	0.0855844	-0.000406	0.0505898	0.0553043	0.0600617
chr7_55242404_55242523	EGFR					0	0	0	0	0	0	0	0	0		0.0414729	-0.160397	0.0779905	-0.0184255	-0.110075	-0.0897942	-0.212528	0.0336251	0.0503635	-0.0188723		0.0671282	0.0133576	0.0214014	-0.0450978	-0.0241471	-0.0093727	0.123336	0.0599802	-0.0969453	-0.105665	0.0193543	-0.175427	0.113071	0.196887	0.0457262	-0.09268	-0.176673	-0.117521	0.205759	-0.0421014	-0.0009723	-0.203379	-0.149162
chr7_55248975_55249181	EGFR					0	0	0	0	0	0	0	0	0		-0.154805	-0.288318	-0.102875	-0.276325	-0.100141	0.0693695	-0.165608	0.0597655	-0.149803	0.133283		-0.0630625	0.0395727	-0.0947985	0.0669661	-0.0714975	-0.115188	-0.122939	0.0590248	-0.0850465	0.223439	-0.131503	0.0497957	0.150867	0.0764003	-0.138624	0.194223	-0.0842235	0.0330277	0.107347	0.0223675	0.0644765	-0.0018845	-0.105631
chr7_55259401_55259577	EGFR					0	0	0	0	0	0	0	0	0		0.0914344	0.0669174	-0.0671759	-0.0225186	0.0047989	-0.102613	-0.017673	-0.0069976	-0.0625262	0.257735		-0.0537524	-0.0056667	-0.207075	0.0808492	0.155069	0.142772	0.0673022	0.0441446	0.137573	-0.0256481	-0.110766	0.0219073	-0.0062065	-0.0564017	-0.148137	0.130205	0.0786822	-0.0100937	0.0461602	-0.0303764	0.0904792	-0.121248	0.0827432
chr7_55260446_55260546	EGFR					0	0	0	0	0	0	0	0	0		-0.180381	-0.170254	0.0012525	0.0822947	-0.106942	-0.0396545	0.179622	0.0910013	-0.215081	-0.0279405		-0.0788035	0.0278632	-0.131291	-0.197358	-0.0388235	-0.0142535	-0.214706	0.169559	-0.0296285	0.083574	-0.134211	0.0906689	-0.205873	0.0025145	0.0255825	0.141503	-0.129573	-0.110598	-0.109854	-0.135247	-0.155527	-0.0021565	0.134438
chr7_55266399_55266566	EGFR					0	0	0	0	0	0	0	0	0		-0.0714485	0.015725	-0.19116	-0.150393	-0.10044	-0.003276	0.003276	-0.0773531	0.046001	0.07761		-0.0749757	0.174117	0.059651	0.0045688	0.0003216	-0.153728	-0.0686209	0.071731	-0.0725124	-0.131966	-0.0150793	0.188174	0.068746	-0.183057	0.039706	0.116736	-0.0499494	0.088616	-0.0352261	0.066474	0.117486	-0.152618	0.053522
chr7_55267998_55268116	EGFR					0	0	0	0	0	1	0	0	1		0.0134613	-0.164057	0.0114782	-0.15331	0.0767491	-0.216336	-0.0442565	-0.156384	-0.156849	-0.0204289		-0.0117116	-0.0234656	-0.101869	-0.0400691	0.0390206	0.20682	-0.0324778	0.00901843	0.126749	-0.0316939	-0.0700664	-0.202485	0.198023	0.0898709	0.28002	-0.0535226	-0.0423245	0.0450134	0.119471	-0.0100632	-0.118772	-0.187812	0.186784
chr7_55268870_55269058	EGFR					0	0	0	0	0	0	0	0	0		-0.0999326	0.0951507	-0.0235817	-0.160429	-0.0758786	0.0985267	-0.0289195	-0.1127	0.0001633	-0.0567736		0.097945	0.09041	-0.0567873	-0.157803	0.146439	0.0960386	0.0640562	0.100231	-0.0600617	0.159079	-0.05217	0.0858681	0.101513	0.0893557	0.0058496	0.130667	-0.161404	0.0549705	0.094465	0.0682256	-0.0404689	-0.0684126	-0.15693
chr7_55269401_55269501	EGFR					0	0	0	0	0	1	0	0	1		-0.064877	-0.106198	-0.155735	0.0936776	-0.112301	-0.105058	0.0533095	-0.0980305	-0.0923435	0.0383945		0.0094004	-0.0770817	0.0270495	-0.0488124	-0.189401	-0.0010347	0.0742726	-0.177902	-0.0617418	-0.163933	0.0039129	-0.368204	-0.0611758	0.011786	0.163106	0.0519891	-0.0210652	-0.0317116	-0.0454521	-0.0619483	-0.110802	-0.168095	0.0857415
chr7_55270199_55270328	EGFR					0	0	0	0	0	0	0	0	0		0.269411	-0.189424	-0.11637	0.0249715	0.0383455	0.117943	0.0729185	-0.0158765	-0.10876	0.0015265		0.0871545	0.237839	0.0084945	-0.0347535	0.111772	0.0690855	-0.0843975	0.11037	-0.125707	0.0643215	0.134123	-0.0574855	0.107253	0.0703115	-0.189836	0.131344	0.158898	0.0944056	0.0066595	-0.11057	-0.178697	-0.0330505	-0.0001315
chr7_55272938_55273320	EGFR					0	0	0	0	0	0	0	0	0		0.0477861	-0.0204547	-0.0393893	-0.0611541	-0.0619061	-0.00856465	-0.105414	-0.108606	0.00393845	0.0725311		-0.0620964	-0.0394508	0.0956222	-0.0929477	0.0127862	-0.00160525	0.130709	0.110652	0.0324472	-0.0171106	0.0431472	0.0219256	-0.0755547	0.0891872	0.0944792	0.0192616	0.0166147	-0.00443865	0.0907922	0.0676301	0.0683191	0.112045	0.133346
chr11_76157967_76158067	EMSY					0	0	0	0	0	0	0	0	0		-0.0163729	0.0544436	-0.0406463	0.0438554	-0.0488675	-0.0542052	0.107852	0.0645564	-0.0256951	-0.0147626		-0.0299442	0.0612743	0.102573	-0.10662	0.184705	-0.240149	-0.0382083	-0.0217688	-0.0013573	-0.279116	-0.445194	-0.228634	-0.066056	0.191736	0.120113	0.0640261	0.0826881	0.160307	0.0008004	0.034312	0.206913	0.106377	-0.0008004
chr11_76162891_76163011	EMSY					0	0	1	0	0	0	0	0	1		-0.106724	0.245482	-0.114737	0.0801335	0.104578	-0.0816815	0.0529025	0.0528065	0.0031145	0.0135945		0.275001	0.0814167	-0.309059	-0.114826	0.010105	0.100025	-0.094393	-0.143805	0.149171	-0.13123	-0.167311	-0.046388	-0.07481	-0.064445	-0.196943	-0.216664	-0.160318	-0.117905	-0.022054	-0.048939	0.0808955	-0.147605	-0.060522
chr11_76164345_76164445	EMSY					0	0	0	0	0	0	0	0	0		-0.142833	0.0896257	-0.271292	0.007623	-0.071302	-0.116355	0.044083	-0.151175	-0.162303	0.0908817		0.0558493	-0.306636	-0.221553	-0.168687	0.0394966	-0.262243	0.0015251	0.0725019	-0.221439	-0.100906	-0.140435	-0.186784	0.203077	-0.40595	-0.264398	-0.0822054	-0.130381	-0.0344954	-0.164169	0.0985377	-0.0019687	-0.147603	-0.171674
chr11_76165763_76165863	EMSY					0	0	0	0	0	0	0	0	0		-0.0227935	0.0536794	-0.0357085	0.269142	-0.179067	-0.143249	0.172225	-0.0085275	-0.0175165	0.0201255		-0.176007	-0.14241	-0.141041	0.0885129	-0.169681	-0.0382004	-0.0308628	-0.03894	-0.027802	-0.0757795	0.0594067	-0.118111	0.209101	-0.0091591	0.0622043	-0.0460835	-0.116539	-0.0063987	0.103262	0.261968	-0.0737155	-0.0881895	-0.15618
chr11_76169216_76169412	EMSY					0	0	0	0	0	0	0	0	0		-0.118781	0.0039706	-0.0702782	0.0567026	0.101489	0.171136	0.0078056	-0.0811172	0.0145476	0.150961		0.115823	-0.0130267	-0.049777	-0.00040245	0.102199	-0.0571498	0.0358361	0.0177651	-0.0300564	0.0374591	0.00040245	-0.103686	-0.128104	0.0974461	0.0775131	-0.0768132	0.0179301	0.14252	0.106947	0.0506241	-0.232726	-0.0457387	-0.0873465
chr11_76170966_76171139	EMSY					0	0	0	0	0	0	0	0	0		-0.0813167	0.033253	0.001594	0.068986	0.034536	-0.042457	0.025771	0.068732	-0.044913	-0.121552		0.0769381	0.152924	0.127161	-0.13713	0.0782352	0.232805	0.00101565	0.0687671	-0.0409766	-0.186587	0.00880915	-0.0867706	0.0754602	0.0118391	-0.00652505	0.0859301	-0.0749145	0.0129401	0.16014	0.0633401	0.0277281	0.0825431	0.0482921
chr11_76174854_76175134	EMSY					0	0	0	0	0	0	0	0	0		0.053021	0.023971	0.052522	-0.106873	0.023365	-0.0641277	0.02755	-0.011558	0.091054	-0.123453		0.0422621	0.025027	-0.155837	0.162192	0.14907	-0.124789	0.109741	0.146109	-0.0341442	-0.108432	0.0041859	0.0445231	-0.0266516	-0.120754	-0.0092385	-0.0318444	-0.133043	-0.119576	0.0015514	-0.230188	0.109964	-0.0535653	0.0505251
chr11_76183597_76183894	EMSY					0	0	0	0	0	0	0	0	0		0.081666	-0.035646	-0.115615	0.048374	-0.107818	-0.010521	-0.106286	0.028746	0.007463	-0.083497		-0.219606	0.0226625	-0.0154885	-0.0549027	-0.116721	-0.0732857	0.179259	0.153733	0.0991005	0.0455805	0.185687	0.0192415	-0.0826508	0.102827	0.149832	0.0589245	0.0388895	-0.0137885	0.111066	0.0755435	0.0639555	0.0197985	0.218584
chr11_76207248_76207523	EMSY					0	0	0	0	0	0	0	0	0		-0.115742	-0.096668	-0.06651	0.004837	-0.0506	-0.100267	0.036303	-0.069108	0.02405	-0.049433		0.054929	-0.0353903	-0.386708	0.069943	-0.0639905	0.090682	-0.0536665	-0.0215243	-0.0676197	0.032058	-0.0593208	-0.00453	-0.0735964	0.007133	-0.0153869	-0.004468	-0.150822	-0.18769	0.007911	-0.0221952	-0.008637	-0.010895	0.03422
chr11_76224419_76224589	EMSY					0	0	0	0	0	0	0	0	0		-0.0486365	0.109328	-0.263686	-0.0796195	0.0439345	-0.0627443	0.0036765	-0.0681778	-0.0827376	0.139908		0.1166	0.060444	-0.202819	0.060254	0.036248	-0.144559	-0.0524124	-0.160076	0.062968	0.014716	0.037475	-0.0511922	-0.221098	-0.0288576	0.150338	-0.114756	-0.104953	-0.172665	0.11494	-0.0302419	0.14856	-0.0485992	0.029054
chr11_76227175_76227366	EMSY					0	0	0	0	0	0	0	0	0		-0.106737	-0.0833999	0.134209	-0.143397	0.093734	0.159037	-0.0409066	0.077136	-0.0383483	0.052084		0.0253996	-0.0139159	0.0245536	-0.0354237	-0.256252	0.0795386	0.0944495	0.0474625	-0.0711931	-0.0760912	0.00171555	-0.0164775	0.0654245	0.0478606	0.0591995	-0.166182	-0.0129722	0.165065	-0.0460457	0.262649	-0.166723	0.0113996	0.0639555
chr11_76234188_76234345	EMSY					0	0	0	0	0	0	0	0	0		-0.0086795	-0.0774225	0.0842885	-0.115521	0.0336035	-0.0235415	-0.120592	-0.1023	-0.17195	0.0285165		-0.101247	0.100038	-0.112496	0.0998895	0.0875265	-0.0347065	-0.0209215	-0.127218	0.129732	0.100411	0.0077945	0.14733	-0.0468398	-0.10667	-0.0203785	-0.0022285	-0.0053375	0.190028	0.108906	0.0709005	0.0742265	0.0284965	0.204869
chr11_76237495_76237689	EMSY					0	0	0	0	0	0	0	0	0		-0.107731	0.0859041	-0.0776902	0.0411531	0.109842	-0.106536	-0.0494523	0.119945	0.105232	-0.0553947		-0.0192719	-0.0947796	-0.0657297	0.0966911	-0.040277	0.0649981	-0.0647755	0.0579228	0.0600171	0.0259594	0.21393	-0.0427404	0.127287	0.0501289	-0.175122	-0.108719	0.0764432	-0.0304432	0.104952	0.113521	-0.112885	-0.126438	-0.111575
chr11_76239301_76239520	EMSY					0	0	0	0	0	0	0	0	0		-0.0010777	0.132585	-0.117779	-0.0294356	0.0235328	0.0394598	-0.105921	-0.0107303	0.0313058	-0.0843472		-0.0771829	-0.0277435	0.162371	-0.0403172	0.043433	0.160277	0.085723	-0.058448	0.02298	-0.107083	-0.0507666	-0.16653	0.009997	0.097627	-0.007817	0.125555	-0.0718185	0.075067	-0.0551593	0.04312	0.055416	0.031075	4.5e-05
chr11_76246928_76247113	EMSY					0	0	0	0	0	0	0	0	0		0.0735773	-0.115805	-0.0211185	-0.0006205	-0.0806075	0.129641	-0.0759645	-0.0944415	0.0305203	0.140412		-0.027745	-0.095783	0.0930784	0.008713	-0.002614	-0.040504	0.0283267	-0.060355	-0.064561	-0.016874	-0.026551	-0.044412	-0.047342	-0.127201	-0.106147	-0.16009	-0.132175	-0.092305	0.213166	-0.055631	0.0868294	-0.022051	-0.357107
chr11_76248828_76249004	EMSY					0	0	0	0	0	0	0	0	0		0.0865037	0.0010328	0.0063052	0.027463	-0.0109424	-0.118111	0.0481397	-0.232876	0.0152745	0.0878587		0.120135	0.193311	-0.00293615	-0.101074	-0.0314667	-0.146223	-0.0697448	0.141089	-0.106718	-0.0668366	-0.118458	-0.213357	0.0624648	-0.151362	0.00380725	0.0826578	0.00216415	0.0187915	-0.358986	-0.193186	-0.0775336	-0.133985	0.0702677
chr11_76250613_76250713	EMSY					0	0	0	0	0	1	0	0	1		0.0258358	-0.111131	-0.0951231	0.0569212	0.0432445	-0.0181872	-0.0197098	0.171752	-0.00396655	0.0599153		0.111348	-0.0946297	-0.067997	-0.0453105	-0.0987287	0.0297928	-0.214032	0.0150633	0.00450515	-0.160983	-0.206676	-0.109249	-0.0392408	-0.0345235	0.102186	0.222018	0.134187	0.176802	0.26977	0.163872	0.0851851	-0.121615	-0.0167604
chr11_76253249_76253421	EMSY					0	0	0	0	0	0	0	0	0		0.021625	-0.0851798	-0.082365	0.087956	-0.0102811	-0.00400449	0.0899396	-0.0561724	0.090601	0.0613651		0.0396719	0.108574	0.131633	0.0173154	-0.0836818	0.0307221	-0.0433468	0.160391	-0.0759588	0.086998	-0.0996457	-0.0647978	0.0404682	0.0676084	-0.0717128	-0.0369377	-0.0152946	-0.18088	-0.10765	0.173824	0.06108	-0.146565	-0.0424218
chr11_76255292_76255584	EMSY					0	0	0	0	0	0	0	0	0		-0.0643511	0.0491986	-0.114061	-0.0720949	-0.235652	0.0664466	0.0480036	0.0868756	-0.0282807	0.0076728		0.081017	0.173209	0.153727	-0.0156636	-0.0101261	0.036551	-0.133934	0.040185	-0.055284	-0.0321813	-0.0253372	-0.000877	0.066557	-0.000365	-0.0690217	0.015757	0.00667	0.016095	0.085764	0.042732	0.030635	-0.012578	0.134537
chr11_76255584_76255876	EMSY					0	0	0	0	0	0	0	0	0		0.0152015	0.15901	-0.0039275	-0.0130279	-0.163765	0.166452	0.0990345	0.0106365	-0.0624716	0.0916075		0.0135245	0.0568078	-0.0297327	-0.00203085	0.0199857	0.110826	0.106271	-0.0548286	0.0652928	0.133236	-0.0962534	-0.0221859	0.0193987	0.0334206	-0.171043	-0.0167679	0.034947	-0.052083	0.0492768	0.0968788	0.0886167	0.0434677	0.0737758
chr11_76256830_76257090	EMSY					0	0	0	0	0	0	0	0	0		0.188148	-0.0838218	-0.0490435	0.0237955	0.0098055	-0.158524	0.0001135	-0.0148035	-0.110607	0.0766925		-0.0574785	-0.0052825	-0.171707	-0.139606	0.114003	-0.143612	-0.0558825	-0.0611945	0.0425615	-0.0953024	-0.253115	-0.0754264	0.183132	0.0922865	0.0854455	-0.0365375	0.0719015	0.0851085	-0.0748199	-0.253186	0.0532115	0.0218295	0.0900655
chr11_76257090_76257351	EMSY					0	0	0	0	0	0	0	0	0		0.00503945	-0.120796	-0.0955403	0.131803	0.0366404	-0.042322	0.0327933	0.17961	0.0643463	0.0914623		0.0253125	-0.182201	0.0172765	0.0935155	0.0686955	0.0844115	0.0102635	0.0558025	0.0008815	-0.141429	-0.0636103	-0.21255	-0.0704276	0.0633545	-0.0484464	-0.0156848	-0.0764129	0.0319985	-0.15791	0.0008985	0.0052435	-0.0671174	0.0483285
chr11_76260985_76261200	EMSY					0	0	0	0	0	1	0	0	1		0.110051	-0.0115616	-0.0953061	0.0300358	-0.0317642	-0.0672905	-0.0113642	-0.0681922	0.0435455	-0.0089428		0.0171618	0.0213885	0.152485	-0.00252055	-0.0253577	0.135708	-0.011324	0.135209	0.102352	-0.0655131	-0.0400053	-0.10757	-0.0217333	-0.0388336	0.0369063	0.137497	-0.00196985	0.0486516	-0.183726	-0.0714483	-0.169793	-0.346192	0.192364
chr2_47596632_47596732	EPCAM			1		0	0	5	0	1	4	0	1	9		-0.164975	0.132265	0.073785	0.104435	-0.328655	0.078575	0.088435	-0.148465	-0.024235	0.136955		0.03624	0.242828	0.432458	-0.06735	0.12624	-0.18168	-0.17063	0.235208	0.277931	-0.11279	-0.03522	-0.11726	-0.18684	0.195328	0.03241	0.186451	0.273731	0.05149	0.332999	0.12862	0.06696	0.343739	0.165928
chr2_47600591_47600719	EPCAM					0	0	0	0	0	0	0	0	0		0.0368099	0.0716815	0.0435715	-0.125053	0.16211	-0.0354757	-0.105206	-0.102064	-0.0291352	0.233429		-0.111356	-0.0779639	-0.00501675	-0.00873755	-0.0901722	-0.0651755	-0.0461802	0.061799	0.204021	-0.188052	-0.0243769	0.0275249	-0.131248	0.199984	-0.0281258	0.0835971	-0.0856585	-0.132223	-0.0329475	-0.152552	0.0627371	-0.0560956	0.0323644
chr2_47600936_47601197	EPCAM					0	0	0	0	0	0	0	0	0		0.0603839	0.0101899	0.0542419	0.0086169	0.133386	0.0970279	0.0867909	-0.143255	0.0076959	0.0827159		0.0612505	-0.0822842	-0.175968	-0.130169	0.176053	-0.0429446	0.0497955	0.0011915	0.0054395	-0.0471022	0.0627115	-0.202202	0.0521755	0.166845	0.156573	0.0721935	-0.125586	-0.061044	-0.0003195	0.0042925	0.0335715	0.0003195	-0.148451
chr2_47602355_47602455	EPCAM					0	0	0	0	0	0	0	0	0		-0.109407	-0.0859755	0.0912561	0.028654	0.116827	0.0183677	-0.0082395	0.0959734	-0.0830105	-0.0293195		0.0104044	-0.0674874	-0.0207111	-0.122263	-0.121359	-0.301092	-0.004843	-0.0791881	-0.102839	0.00495405	-0.131096	-0.131887	0.168067	0.0573948	-0.0832779	-0.0940997	-0.0648849	-0.0922777	-0.0895674	-0.0348594	-0.0903699	-0.135278	0.0228188
chr2_47604134_47604234	EPCAM					0	0	0	0	0	0	0	0	0		-0.0968542	-0.225283	-0.127104	0.151819	-0.00012115	-0.281382	0.177682	0.00012115	0.0942597	0.0244731		0.029454	0.0632803	0.135604	-0.0137332	0.0974748	0.0727274	0.0286109	-0.0138319	0.163692	-0.0204008	-0.136928	0.1321	-0.0527386	-0.0037315	-0.11182	-0.158062	0.0737936	0.0668347	0.0755608	0.03598	-0.325361	-0.0222581	0.0107672
chr2_47606081_47606203	EPCAM					0	0	1	0	0	0	0	0	1		0.0747456	-0.005785	-0.045417	0.002534	0.029092	-0.102364	-0.002534	-0.006152	-0.131855	-0.077363		0.288236	0.0227916	-0.109049	-0.0719085	-0.21343	-0.122683	-0.0872375	-0.0704105	-0.122935	0.0719812	-0.043049	-0.103821	-0.246815	-0.117391	0.104212	-0.11972	-0.195089	-0.195517	-0.0371301	-0.177434	-0.00278165	-0.123216	-0.254898
chr2_47606897_47607118	EPCAM					0	0	0	0	0	0	0	0	0		0.090501	-0.00875785	-0.00103545	0.090299	0.086858	-0.23295	-0.13792	-0.144721	-0.0395654	-0.0372289		0.0733579	0.164252	0.163226	0.0524009	0.183355	-0.135904	0.0560659	0.0469259	0.0754749	0.0410599	-0.039603	0.141487	-0.0192497	0.157365	-0.0277445	-0.0371792	-0.084305	0.0253432	-0.178884	0.153968	-0.0403798	0.217892	-0.0064142
chr2_47612277_47612377	EPCAM					0	0	0	0	0	0	0	0	0		0.0693925	0.124783	-0.0989505	0.11092	-0.0037455	-0.0918945	-0.136087	0.0289745	-0.0819225	0.0174735		-0.291985	0.136156	-0.082188	-0.069046	-0.120665	-0.02904	0.125776	0.375076	0.129294	-0.004295	-0.091007	-0.163866	-0.055311	-0.046761	-0.054271	-0.164223	-0.127273	-0.242442	0.004228	-0.037681	-0.166872	-0.181504	-0.117315
chr2_47613681_47613781	EPCAM					0	0	2	0	1	2	0	1	4		-0.163605	0.262686	-0.038885	0.060944	0.1898	0.09549	0.166381	-0.039865	0.147782	-0.064185		-0.347621	-0.0585145	-0.218615	-0.205549	-0.0136475	-0.531712	0.228438	-0.274477	-0.209121	-0.0126855	-0.378212	-0.31502	-0.285941	-0.160351	-0.21729	-0.205989	-0.0991105	-0.248377	-0.0391085	-0.207117	-0.133588	-0.493212	-0.254906
chr1_226016420_226016623	EPHX1					0	0	0	0	0	0	0	0	0		-0.018254	0.0733917	0.0511916	0.144571	0.0459712	0.0322669	-0.0454725	0.125938	0.0428865	0.0355008		0.00807595	-0.12375	0.0194509	-0.0175187	-0.0142401	0.0660918	-0.0404695	-0.103957	-0.00664405	0.00928895	0.0220754	0.0870207	0.0726855	-0.148813	-0.141232	0.152787	-0.00569705	0.0401519	-0.00192195	0.00381395	0.104176	0.10703	0.184063
chr1_226019469_226019670	EPHX1					0	0	0	0	0	0	0	0	0		0.098768	-0.0758223	0.036108	0.030494	-0.005221	0.047528	-0.0840325	0.181242	-0.151452	0.022311		0.162983	0.0200233	0.0808393	0.0002086	-0.0562422	0.0751253	0.117238	0.210088	-0.125646	-0.0428297	-0.122652	0.13879	-0.125611	-0.273153	-0.0727055	-0.0697811	-0.0262959	-0.0388396	0.0990883	0.0095131	-0.0486124	0.0050275	0.0813703
chr1_226026344_226026592	EPHX1					0	0	0	0	0	0	0	0	0		-0.0201325	-0.184302	0.0166559	-0.11329	0.0355106	-0.0034747	0.0582791	0.118198	0.0034747	0.0474506		0.155089	0.110216	0.00198245	-0.121966	0.0408776	-0.0771482	0.027416	0.0918158	-0.0618512	0.0651333	0.0716565	0.014354	0.0349667	-0.0186093	0.0394934	-0.0520103	-0.0556758	0.0266034	0.134088	0.078428	-0.158878	0.0556662	0.0812275
chr1_226026907_226027057	EPHX1					0	0	1	0	0	0	0	0	1		-0.0115515	0.0365755	-0.0883235	0.0005495	-0.180671	0.187162	-0.0794785	0.0355595	0.0004675	-0.283294		0.169605	-0.055338	0.37053	0.038382	0.028526	-0.039473	0.120545	0.054362	-0.041127	0.049579	-0.109356	0.180452	0.004768	0.167329	0.045617	0.219771	-0.109696	-0.180987	-0.022024	0.226129	-0.044008	-0.035909	0.012019
chr1_226027519_226027748	EPHX1					0	0	1	0	0	0	0	0	1		0.0631938	-0.0982719	0.0341554	0.0892546	-0.0044227	0.153469	0.0890136	0.0605111	-0.0105176	-0.105534		-0.0222886	0.040756	-0.0807965	-0.0136015	0.0796955	0.306768	0.118255	0.0365846	-0.056113	-0.000241515	0.00939346	-0.0976228	0.00112224	-0.113901	0.139761	0.0773675	0.176186	0.116488	0.152279	0.228792	0.08304	0.237812	0.177702
chr1_226030056_226030185	EPHX1					0	0	0	0	0	0	0	0	0		-0.0131149	-0.0961688	0.108551	0.05198	0.169468	0.0107746	0.0961041	-0.0049362	-0.0746288	0.0114646		-0.127013	0.000184	-0.014311	0.0787291	0.218644	-0.058628	0.110907	-0.009515	0.090733	-0.102237	-0.183287	0.281359	0.176189	-0.211435	0.186907	0.166279	-0.070311	0.0689373	0.142878	0.101398	0.0660424	0.175101	-0.079078
chr1_226032188_226032334	EPHX1					0	0	0	0	0	0	0	0	0		0.113913	0.0486138	-0.104967	0.124924	0.235624	-0.0949407	-0.00348355	0.0254677	0.127272	-0.00869245		-0.157512	0.0212959	0.225895	0.0126045	-0.166959	0.0034635	0.066831	0.0966982	-0.0065655	-0.147828	-0.0615625	0.155554	-0.0391885	0.047358	0.0812072	0.219948	-0.0674435	-0.0210085	0.071927	0.216915	-0.0615345	-0.0722145	-0.0432165
chr1_226032836_226033058	EPHX1					0	0	0	0	0	0	0	0	0		0.0618574	-0.00230718	0.170466	-0.0624664	-0.081384	0.141533	0.0345313	-0.115134	0.19116	-0.100291		-0.0989813	-0.271737	0.158881	0.149128	0.0379385	0.0741248	0.138252	-0.0546674	0.225273	0.0752816	0.192674	0.123202	0.0367331	0.0869455	-0.0281104	-0.0217434	0.0797772	0.102545	0.121375	-0.0607824	-0.0572163	0.0516376	0.0358342
chr19_45916795_45917013	ERCC1					0	0	0	0	0	0	0	0	0		0.042161	0.071307	0.0026376	-0.0424049	0.103374	-0.0354807	-0.0082032	0.083668	-0.0235102	0.010031		0.015518	-0.0849813	0.260239	0.0685498	0.139513	-0.116614	0.138112	-0.153896	0.0236862	-0.0220163	0.0626213	-0.0179785	0.0422994	-0.0711758	0.0882987	0.222037	0.014879	-7.415e-05	0.109309	0.0545751	-0.0338205	0.150786	0.040857
chr19_45917206_45917306	ERCC1					0	0	0	0	0	0	0	0	0		-0.068056	0.11647	0.066469	-0.064508	0.202948	0.0761153	0.265146	0.202873	-0.047336	-0.088758		-0.009355	0.254823	-0.143627	-0.137638	0.263522	-0.053937	0.044179	-0.050976	-0.087044	-0.190687	-0.068349	0.255335	0.08452	0.071057	0.190453	-0.05535	-0.074721	-0.024663	0.006776	-0.076535	0.080124	0.055788	0.008416
chr19_45918108_45918228	ERCC1					0	0	2	0	0	0	0	0	2		0.157609	0.0370121	-0.0093391	0.168064	0.0487136	0.122104	0.0034041	-0.0050161	0.0358243	-0.0217241		0.119227	-0.0633885	-0.0198075	-0.0870255	0.0591653	-0.2018	0.11699	0.190896	-0.0120645	0.278573	-0.0780035	0.0041225	0.0129785	-0.0110485	0.149869	0.16669	-0.251505	0.184882	-0.0134595	-0.0601585	-0.0670215	0.0806726	0.0292875
chr19_45920067_45920167	ERCC1					0	0	0	0	0	0	0	0	0		-0.050749	0.01547	-0.047217	-0.016775	0.123092	0.066124	0.0048	-0.052717	0.082743	-0.049095		-0.005409	0.001495	-0.081914	-0.020217	0.114519	-0.272262	0.023918	0.276167	-0.155199	0.13708	-0.08872	-0.165333	-0.04604	-0.166154	0.118102	0.204142	-0.017863	0.072681	-0.151305	-0.122342	-0.066962	0.289407	-0.002905
chr19_45922345_45922465	ERCC1					0	0	0	0	0	0	0	0	0		-0.0303665	-0.0676995	-0.0006805	0.0097045	0.274882	0.300601	-0.0275275	0.104089	0.134975	-0.0990925		0.0407935	-0.0450325	0.129137	-0.122206	0.0049695	0.069938	0.0344875	0.261643	0.0583795	-0.0115495	0.129577	0.0268665	-0.0172775	0.263622	0.0885604	-0.167764	-0.0089355	0.0950874	0.168021	-0.0871925	0.134673	0.0953148	0.0661462
chr19_45923571_45923695	ERCC1					0	0	0	0	0	0	0	0	0		0.107573	-0.0459745	-0.133318	0.0424685	-0.0730275	0.0689005	-0.18789	0.0975535	0.23833	0.0027545		0.12453	-0.0507005	0.312187	0.0378585	-0.0108555	-0.121494	0.0501935	-0.131495	-0.16593	-0.150083	-0.126822	0.0946115	-0.105705	-0.0698625	-0.0137955	0.234205	0.167204	0.0243415	0.22151	-0.196901	-0.159697	-0.0168005	0.0657735
chr19_45924425_45924661	ERCC1					0	0	0	0	0	0	0	0	0		0.0690606	0.102983	-0.0037286	0.0518706	0.143475	0.0923116	0.0037286	0.0335266	-0.0336287	0.0260816		0.0004659	-0.0555253	-0.0908189	0.0751095	-0.0464487	0.0222578	0.118428	0.0927336	0.0081353	-0.0164308	0.165372	0.203183	0.157711	-0.0807075	0.177134	0.217559	-0.140019	0.08112	0.0223594	0.159193	0.112336	0.0363698	0.152607
chr19_45926517_45926642	ERCC1					0	0	0	0	0	0	0	0	0		0.0512735	-0.0021945	0.107709	0.102138	-0.0644525	0.10111	0.0922182	0.10062	-0.0770645	-0.0425455		-0.066364	-0.169884	-0.144683	0.055953	0.025304	-0.051941	-0.19354	-0.053779	-0.061282	0.029909	-0.00412	-0.017617	0.027971	0.113292	0.188404	0.062176	-0.109116	0.031232	-0.179209	0.022194	-0.024867	0.237243	0.080601
chr19_45854876_45854989	ERCC2					0	0	2	0	0	0	0	0	2		-0.0431385	-0.0655845	-0.209445	0.0877005	-0.0051125	0.266647	0.0663395	-0.147421	0.0358485	-0.0767595		-0.0419835	0.175985	-0.131671	-0.131334	-0.268852	0.0949585	0.0563375	0.0385145	-0.229213	0.253499	0.0627195	0.267149	0.220018	0.2124	0.0048595	0.0914495	-0.0653415	-0.0870425	0.281155	0.0147255	-0.162882	-0.0106025	-0.112641
chr19_45855456_45855620	ERCC2					0	0	0	0	0	0	0	0	0		0.003006	0.105795	-0.106629	-0.0509988	0.126292	-0.003006	0.109188	0.0662112	0.0243459	0.0518503		0.151686	-0.0588555	0.148284	-0.0196735	-0.0222285	-0.0921095	0.140708	0.231771	0.115358	-0.0648845	-0.127489	0.194668	0.0438934	0.215743	0.0116895	0.115813	0.118058	-0.0096325	-0.0578495	0.0093995	0.141644	0.182335	-0.0080275
chr19_45855753_45855917	ERCC2					0	0	0	0	0	1	0	0	1		0.097002	0.117586	0.0135536	0.0355535	0.0493531	0.126828	-0.0816807	0.0565448	0.0401516	0.129826		-0.204423	-0.0671079	0.192445	-0.0467904	0.046098	-0.0552318	-0.0301798	0.147572	-0.0579431	-0.0955189	0.0844147	0.22413	-0.13703	0.182838	-0.0170534	0.193769	0.1757	0.104098	0.070914	-0.20403	0.0837309	0.263924	0.0732295
chr19_45855989_45856089	ERCC2					0	0	0	0	0	1	0	0	1		0.0439505	0.138861	-0.0778855	0.179172	0.0575435	0.0064755	0.0721105	-0.0549105	-0.186442	0.249792		-0.137377	-0.149869	0.0705765	-0.29824	0.0780935	-0.171038	-0.134736	0.0220825	-0.0523195	0.319496	0.0743045	0.154944	0.0589295	0.0724615	-0.0101025	0.155171	0.0821335	-0.122184	-0.0665645	-0.0573215	0.0956715	0.308988	0.260485
chr19_45856327_45856427	ERCC2					0	0	2	0	0	0	0	0	2		-0.152089	0.123382	0.0231315	-0.0052025	-0.0821745	0.0663115	-0.0125515	0.1221	0.0006265	0.0733565		0.044491	0.169545	0.276568	-0.179667	0.0883299	0.001455	-0.114215	0.208037	0.216367	-0.120744	0.0609589	0.0834122	-0.15195	0.237363	-0.029939	0.040019	0.152751	-0.140197	0.039282	0.0549169	0.0845919	-0.030067	-0.112801
chr19_45856489_45856602	ERCC2					0	0	2	0	0	1	0	0	3		0.140848	0.0979686	0.0287871	-0.0282869	-0.153205	0.0548916	0.132792	0.0096989	0.0651096	-0.169685		0.138944	0.256629	-0.151477	-0.0253108	-0.0481389	-0.110047	0.00115561	0.120444	0.0653312	-0.0053575	-0.027716	0.0537369	0.13965	0.224948	0.134871	0.11236	0.0752456	-0.195779	0.182045	0.104084	-0.114996	0.132847	-0.167983
chr19_45857977_45858119	ERCC2					0	0	2	0	0	0	0	0	2		-0.0838835	-0.0022765	0.118893	-0.0740405	0.257209	0.0719285	0.100261	-0.0535635	-0.0035015	-0.165994		-0.0485385	-0.0884855	-0.104889	0.0968558	-0.221174	0.0993472	0.0752595	0.248857	0.170675	0.143241	-0.182646	-0.0433755	-0.134234	0.13019	0.14963	-0.0690535	0.0687165	-0.121036	0.0173185	0.170879	-0.0089725	0.0490165	0.0223905
chr19_45858904_45859004	ERCC2					0	0	1	0	0	0	0	0	1		0.265283	0.028271	0.186957	0.061734	0.09982	0.121007	-0.021955	0.179174	-0.09285	0.12421		-0.316568	0.154423	-0.262541	-0.225985	0.018875	0.253231	-0.009951	0.061392	-0.042231	0.133236	0.143194	0.046101	-0.14856	0.215029	0.185206	-0.159155	-0.035948	0.072616	-0.320297	0.085594	-0.142318	-0.030305	0.062648
chr19_45860517_45860639	ERCC2					0	0	0	0	0	0	0	0	0		-0.198496	0.0974904	-0.0724489	0.0364483	-0.104366	-0.0320619	0.00213125	0.110461	-0.00213125	0.0240161		-0.109583	0.0178249	-0.32543	0.13061	0.131814	-0.0710192	0.056135	0.0889218	-0.0172827	0.0281031	0.288137	0.140772	0.0473912	0.248465	0.0661228	0.0151918	0.0969036	0.112811	0.147627	0.224812	0.224786	-0.0841832	0.195816
chr19_45860716_45860816	ERCC2					0	0	3	0	0	0	0	0	3		-0.105164	-0.104105	-0.0226233	0.107579	0.149201	0.058882	-0.101239	-0.0175173	0.019302	-0.0616048		0.0594961	0.0604111	-0.175314	0.0517531	0.00737805	0.0458472	-0.179149	0.26755	0.00371695	-0.00557375	0.0193521	0.0751131	0.0857111	0.0136508	-0.0879073	0.21191	0.275923	0.0888741	0.0592681	0.171952	0.229213	-0.026619	0.233392
chr19_45860872_45860972	ERCC2					0	0	2	0	0	0	0	0	2		0.061095	0.18097	0.00403905	-0.0304926	0.163672	0.111937	-0.00700165	-0.313711	0.073014	-0.178598		0.210034	0.0381829	-0.0471355	0.131961	0.0354077	0.278169	-0.0396195	-0.0209215	0.0181109	-0.0889175	0.0207182	-0.0647745	0.120061	0.0770194	0.115888	0.167556	0.222315	0.0899903	-0.0294565	0.198064	0.141623	-0.0569225	0.135874
chr19_45862094_45862194	ERCC2					0	0	0	0	0	0	0	0	0		-0.045387	-0.023534	0.189441	0.061811	0.263088	-0.018835	0.127104	-0.044977	-0.17673	-0.083881		-0.115304	0.084459	-0.183417	-0.040764	0.132187	-0.024668	0.058683	0.011476	0.104609	-0.080501	-0.009825	-0.023933	0.019793	0.199517	0.078209	0.253665	0.178973	-0.009097	0.100589	0.216538	-0.044052	0.110676	-0.055579
chr19_45864771_45864910	ERCC2					0	0	0	0	0	0	0	0	0		-0.0012325	0.0012325	0.107848	0.0886695	0.0541965	-0.165453	0.114749	0.0816975	-0.0670405	-0.0325635		0.0086485	-0.0025425	0.0546505	0.113873	-0.243084	0.0238105	0.0188895	0.120136	0.130938	0.228996	-0.0017745	0.125641	-0.192985	-0.0353345	0.234034	0.238582	0.0621795	-0.0479665	-0.0298825	-0.0285405	0.129087	-0.139628	0.0015255
chr19_45866990_45867179	ERCC2					0	0	1	0	0	2	0	0	3		-0.049725	-0.091975	0.056395	-0.012445	-0.035005	0.166646	0.085355	0.012445	0.349338	-0.139845		-0.0707745	0.11029	-0.134143	-0.123691	0.0011585	-0.319017	-0.329517	-0.146197	0.0027315	0.136768	-0.0660735	-0.0448265	0.134043	0.201873	0.0676555	0.0892405	-0.0343435	0.112138	0.0880685	0.278837	0.131188	-0.109618	-0.0594315
chr19_45867233_45867387	ERCC2					0	0	0	0	0	0	0	0	0		0.0770595	-0.0198645	-0.0073235	-0.0863115	0.0047025	-0.156934	-0.0047025	-0.0663555	0.0181005	-0.0800785		-0.070636	-0.144651	0.138787	-0.184363	-0.03842	0.035157	-0.232204	-0.180521	0.121744	0.248624	0.000357	-0.064489	0.2049	0.265823	-0.078615	-0.125411	-0.09346	-0.249753	-0.133464	0.27062	0.277743	0.018311	0.003479
chr19_45867482_45867599	ERCC2					0	0	2	0	0	0	0	0	2		0.169401	0.171256	-0.070234	0.032676	0.151209	0.009182	0.017014	-0.129709	0.001116	-0.041466		-0.0440795	0.0298705	-0.0736505	-0.0502665	0.0209185	0.122828	0.0936986	0.109656	0.125439	0.0450555	0.0535805	-0.113737	0.107024	0.174153	0.187593	0.0043405	0.091107	0.177023	0.0264965	-0.150837	0.2507	0.0955978	0.24305
chr19_45867671_45867815	ERCC2					0	0	1	0	0	1	0	0	2		0.170761	0.125854	-0.0149681	-0.0220887	0.138125	0.0395286	-0.0498827	0.00415255	-0.0165226	-0.0897952		-0.0447127	-0.0126637	-0.0602468	0.0978538	0.0587808	0.272894	0.124342	0.192153	0.172392	-0.1004	0.0669977	-0.00938155	-0.102031	0.159424	0.13432	-0.0378978	0.16728	0.160398	-0.0845773	0.128686	0.157162	0.139024	0.248821
chr19_45868085_45868222	ERCC2					0	0	0	0	0	1	0	0	1		-0.126717	0.020734	0.003336	-0.119587	0.065446	0.067357	0.119177	0.04049	0.141182	0.12506		0.0974225	-0.114986	-0.0657035	-0.0678225	0.0275525	0.0613369	0.0594829	0.0681404	-0.147884	0.205652	0.222124	0.106613	-0.0668895	0.0788711	-0.338065	-0.0581075	0.127364	0.0603617	0.0309155	0.060162	-0.0085915	0.178544	0.143137
chr19_45868289_45868426	ERCC2					0	0	0	0	0	0	0	0	0		-0.0305815	0.203318	0.183026	-0.112722	0.00564955	0.12746	-0.00564955	0.0562739	0.0503902	-0.0490265		0.0348573	0.170733	0.104568	-0.174987	-0.0190759	0.128469	0.0286207	0.0249782	0.165235	-0.184991	0.0784969	0.0667877	0.0869885	0.193542	-0.0831888	-0.0152049	-0.0574688	-0.0688748	-0.008461	0.318466	0.0119214	0.0360427	0.149874
chr19_45871877_45872011	ERCC2					0	0	0	0	0	0	0	0	0		-0.0241224	0.0712359	-0.0904487	0.00128675	0.226992	0.219222	0.0507491	-0.0315647	0.144451	-0.118675		-0.116539	0.132742	0.0453591	-0.108892	0.104939	-0.0566442	-0.0802852	0.0907083	0.0046358	0.0120983	0.187423	-0.0887922	-0.0791912	-0.227021	0.0456476	0.118328	-0.0620302	-0.0787962	0.0725012	0.0898166	0.135558	-0.0314259	0.0487213
chr19_45872169_45872269	ERCC2					0	0	1	0	0	0	0	0	1		0.0839446	-0.0645661	-0.193756	0.0781026	0.0340786	0.035007	-0.000216	-0.0438271	-0.109474	-0.114696		0.105374	0.162702	0.0754662	0.01112	0.0455853	0.170739	-0.115654	0.0885522	-0.0442254	-0.124034	0.0267561	0.222297	0.049966	0.12337	0.0975572	-0.0305493	-0.08302	0.0616777	0.0262834	0.03844	-0.0453385	0.049895	0.0869962
chr19_45872316_45872416	ERCC2					0	0	0	0	0	0	0	0	0		-0.0905015	-0.0347325	-0.0933695	0.0122055	0.0459488	0.0907491	0.0062745	-0.0248585	0.0359071	0.0898527		0.0529013	-0.133079	-0.0127459	0.134845	0.183086	0.184713	-0.134145	0.129051	0.0568323	-0.0378319	0.0150881	0.16158	0.0166607	0.0976171	-0.0371179	0.0224585	-0.0397409	-0.118373	0.237716	-0.0632849	0.078063	0.0447602	0.0458474
chr19_45873380_45873500	ERCC2					0	0	1	0	0	0	0	0	1		0.147542	0.0162125	0.137714	-0.284926	-0.0755025	0.0904347	-0.0731875	0.10726	0.0140665	-0.0578245		0.148499	0.0256935	0.0529915	-0.156199	-0.180963	-0.0669515	0.214038	0.142851	0.0681101	0.0532835	0.11186	-0.0166525	-0.0651355	-0.155766	0.167091	-0.0259455	0.157161	0.220101	0.0336085	0.271114	0.0092345	0.244222	0.0637695
chr19_45873746_45873846	ERCC2		1	1		0	1	8	0	3	5	0	4	13		-0.071095	0.111845	-0.001805	-0.266375	-0.321735	-0.063125	0.154055	-0.084885	-0.081385	-0.321925		-0.36797	-0.00614	-0.09951	0.08804	-0.32626	0.05889	0.00918	0.2664	0.00968	-0.08898	0.19138	0.00105	-0.03914	-0.50037	0.03855	-0.20434	-0.10875	-0.26565	0.12934	0.12948	-0.3739	-0.13494	-0.1574
chr2_128015161_128015313	ERCC3					0	0	0	0	0	0	0	0	0		-0.165866	0.0996093	-0.100552	0.0316379	0.0640261	0.0214799	-0.124621	-0.0160773	0.0055959	-0.0962713		0.048106	0.121701	0.0577638	0.00644566	-0.103537	0.0499108	0.0124886	0.0383427	0.124138	0.0383046	0.120439	0.111152	-0.112493	0.0176375	0.0600135	0.0177267	0.147167	-0.114431	-0.150031	0.0359595	-0.0821602	-0.145411	-0.13032
chr2_128016861_128017034	ERCC3					0	0	0	0	0	0	0	0	0		-0.107379	-0.206447	-0.0421445	-0.140119	-0.129608	0.0322115	0.0881005	-0.0333295	0.0329895	0.0844355		-0.0747615	0.0264635	0.278255	0.0591276	-0.0473645	0.0949171	0.0302695	0.0584166	0.0388992	0.0550664	0.0679734	-0.0547045	0.0243835	-0.0045445	0.0207265	0.179033	-0.256513	0.038441	-0.118147	-0.0340335	-0.0166755	0.0700724	0.117976
chr2_128018793_128018932	ERCC3					0	0	1	0	0	0	0	0	1		0.0137439	-0.147788	0.154645	0.0356211	0.028864	0.0919158	0.219742	-0.120147	0.10129	0.0407996		0.26345	-0.0199442	0.228537	-0.03579	-0.0204025	0.149823	-0.0435992	0.17292	0.195976	0.0897608	0.197504	0.157889	-0.0978427	-0.120145	-0.140451	0.116178	-0.0291586	0.00819393	0.0510263	0.0348043	-0.164035	0.158828	0.218413
chr2_128028901_128029039	ERCC3					0	0	0	0	0	0	0	0	0		-0.0913035	-0.0726065	-0.0918485	-0.0098795	0.0205185	0.0798493	0.248599	0.168548	-0.0957125	0.114814		0.0155494	-0.0321849	-0.0419094	-0.0920384	0.0838511	-0.0022347	-0.0090783	0.0236923	0.111834	-0.0656504	0.178696	0.0501816	-0.0134971	-0.230667	-0.207415	0.0797646	-0.0176232	0.173164	-0.0407574	-0.139817	0.0107739	-0.0118268	-0.0668194
chr2_128030430_128030547	ERCC3					0	0	0	0	0	0	0	0	0		-0.146892	0.0685685	0.0109305	0.0567045	0.0927015	-0.078748	0.0594875	-0.0047925	0.0047925	0.109866		0.0209441	-0.00125765	0.165799	0.179111	0.114228	-0.00033685	0.00667975	-0.0476734	0.0384021	0.08676	-0.0766623	0.215527	0.139541	0.0955481	-0.0253509	-0.223788	-0.00144455	0.00033685	0.067394	-0.171529	0.0240891	0.0522231	-0.0421284
chr2_128036738_128036961	ERCC3					0	0	0	0	0	0	0	0	0		-0.0689795	-0.0887482	-0.0288205	0.0835275	0.148516	-0.0072715	-0.0069565	0.0637515	-0.074804	0.0943105		0.0732595	-0.0629562	0.100712	0.126532	0.0403715	0.164595	-0.0037915	-0.124019	0.0668305	0.122036	0.0204985	-0.056939	-0.0437854	-0.0471138	-0.150134	0.0404535	-0.0214375	-0.0295435	0.0192695	0.157359	-0.0947822	-0.136624	-0.0265485
chr2_128038012_128038217	ERCC3					0	0	0	0	0	0	0	0	0		-0.0400848	-0.0194072	-0.00072861	-0.0887069	0.162533	-0.0858974	0.055378	0.0349531	0.0930996	0.109073		0.0990369	0.0837889	-0.0128202	0.110489	0.0482645	-0.0291719	0.0417729	0.0439158	-0.0642052	0.0104857	0.0220299	-0.0769682	0.0022259	0.117793	0.0160508	-0.0151434	0.0945609	0.0200463	-0.116956	0.116459	-0.034368	0.0256329	-0.0824947
chr2_128044268_128044603	ERCC3					0	0	0	0	0	0	0	0	0		0.0437088	0.0692655	0.0022845	0.0786775	-0.0665751	-0.0688872	-0.0513272	-0.0798702	0.10984	0.0263104		0.0225162	-0.0160098	-0.0078073	0.0563764	-0.0174098	0.0214105	0.0303435	0.141313	-0.0224404	-0.0070915	-0.0186839	0.0619568	-0.0904446	-0.0581122	-0.0538802	0.141462	0.0734308	-0.0455809	-0.158581	0.0415454	-0.0069809	0.0501957	0.141716
chr2_128046225_128046450	ERCC3					0	0	0	0	0	0	0	0	0		0.101368	-0.179725	0.0184205	0.0242595	0.0448315	0.107786	-0.121746	-0.0690345	0.161628	0.0395455		0.0160995	-0.0100775	0.187896	-0.0110635	0.0949675	-0.0139185	0.0659265	0.154416	0.0004215	-0.0431837	-0.112194	-0.24203	-0.0900625	0.0801495	0.147547	0.136428	0.0980255	0.0769995	0.0064515	-0.0707349	0.10188	-0.0593303	0.0379715
chr2_128046902_128047087	ERCC3					0	0	0	0	0	0	0	0	0		-0.00779675	0.105862	-0.115825	-0.0479082	-0.0137749	0.16195	0.00779675	-0.0808639	-0.0289254	-0.0316429		0.147387	0.0124226	-0.0865497	-0.0406503	0.0136457	0.0483859	-0.054892	0.101819	-0.154461	0.188613	-0.0224885	0.073165	-0.0761657	-0.0367259	-0.0226945	0.026566	-0.105625	0.205852	-0.0429968	0.116668	-0.130258	0.101867	0.067538
chr2_128047254_128047410	ERCC3					0	0	0	0	0	0	0	0	0		0.0743926	0.0892293	-0.0300777	0.0053623	0.115864	0.0598285	-0.13856	0.161619	0.146551	-0.0434773		0.126024	0.134409	0.0534806	-0.0689474	-0.096344	-0.0349583	-0.0749565	0.0462156	-0.0550595	-0.0622731	-0.137154	-0.100773	0.160836	0.0453411	-0.0737938	-0.0184751	0.0760249	0.00475405	0.0719518	-0.219442	-0.029407	0.0646162	-0.0223012
chr2_128047774_128047874	ERCC3					0	0	0	0	0	0	0	0	0		-0.118568	-0.190482	-0.232772	-0.121498	-0.014253	0.116588	0.034032	-0.015079	0.100109	0.12679		0.079546	0.047901	0.041114	0.039365	0.092271	-0.088414	-0.273198	0.145698	-0.294626	0.119907	-0.04685	-0.203603	-0.123136	0.090708	-0.297075	-0.026434	-0.046979	-0.097359	0.113268	-0.217447	-0.019824	-0.37146	-0.230645
chr2_128050175_128050432	ERCC3					0	0	0	0	0	0	0	0	0		0.0501538	-0.0895161	0.00021025	0.00748535	-0.0154986	-0.0456753	-0.00451515	-0.0199351	0.0130549	-0.16171		0.0047	-0.091573	0.0529638	-0.0296633	0.11329	0.12509	0.0711298	-0.0788948	-0.1042	-0.0954849	0.186085	-0.144	0.0219368	0.0223918	0.0311538	-0.0518729	-0.0039699	0.0734868	0.138401	-0.0041401	-0.028033	0.0492018	-0.0371048
chr2_128051078_128051304	ERCC3					0	0	1	0	0	0	0	0	1		0.0047741	0.101747	-0.0026564	0.132924	-0.0607981	0.147309	-0.0363326	0.0013981	-0.0013981	0.0042911		0.0323151	0.0942162	-0.166828	0.0327642	0.0268653	-0.0462324	0.0695394	-0.199838	0.0260699	0.0150864	0.234407	0.00100637	0.132477	-0.000334975	0.085574	0.149025	-0.104515	-0.170848	0.110333	0.015918	0.0444243	0.047786	0.110286
chr2_128051593_128051693	ERCC3					0	3	2	0	0	1	0	3	3		0.109575	-0.259085	0.128125	0.093845	-0.231635	0.129955	-0.203325	0.059085	-0.044155	0.124755		0.019865	-0.426335	0.062141	-0.290495	-0.585155	-0.098325	-0.027595	0.000255	-0.116155	-0.280475	0.006365	-0.276425	-0.123435	-0.161835	0.037835	-0.110525	-0.128305	-0.283855	0.107849	0.170703	-0.014845	-0.037795	-0.053055
chr16_14014012_14014239	ERCC4					0	0	0	0	0	0	0	0	0		0.16367	-0.012648	-0.043692	0.088834	0.050268	0.020455	0.120404	-0.032543	-0.293516	-0.038499		-0.119205	0.0760985	0.0937805	0.0561755	0.0318385	0.0882445	-0.178025	0.263572	-0.223361	-0.166986	-0.122347	-0.182534	0.165173	0.191227	-0.0914495	-0.0707055	0.0173555	0.196383	0.0005755	0.152514	-0.0502775	-0.0572295	0.0034705
chr16_14015877_14016078	ERCC4					0	0	0	0	0	0	0	0	0		-0.0417735	-0.0656785	-0.0903463	-0.11009	-0.0504205	-0.0219445	0.0044815	0.0778495	0.109305	0.161846		0.165071	0.198705	-0.125777	0.0317625	0.0904435	-0.127981	0.0431565	-0.0863878	-0.207959	0.0398165	-0.113754	0.0032515	-0.0778777	-0.179259	-0.151999	-0.130583	-0.095329	-0.0786134	0.0086165	0.105011	0.14328	-0.132413	-0.047464
chr16_14020407_14020623	ERCC4					0	0	0	0	0	0	0	0	0		0.0087805	-0.0157145	0.0230355	0.0017665	0.183543	-0.0017665	-0.0421645	-0.109545	-0.0690115	-0.163118		0.0527955	-0.0649715	-0.0528725	0.0214675	-0.231137	-0.0062275	0.0435525	-0.0117945	0.0078445	-0.0563445	-0.159843	0.105545	0.133405	0.0045055	-0.0331325	-0.0293235	-0.0964515	-0.0437805	0.0590575	-0.148398	0.0063645	0.0951145	-0.0976765
chr16_14021874_14022102	ERCC4					0	0	0	0	0	0	0	0	0		-0.0363365	-0.113908	-2.75e-05	-0.150432	-0.156804	-0.0383725	0.0386855	-0.0756375	0.113032	0.0343605		0.0478425	-0.141323	-0.1036	-0.0025255	-0.10488	0.0626635	-0.152497	-0.0548705	0.0345775	0.105205	0.0699975	0.0687765	0.0477085	0.11102	0.0040815	0.0327125	-0.0261145	0.0063595	-0.157392	-0.116172	0.0166875	-0.0171075	-0.0440695
chr16_14024556_14024757	ERCC4					0	0	0	0	0	0	0	0	0		0.14562	-0.169705	-0.0999844	0.0943605	0.0665565	-0.123614	-0.0875413	-0.0195745	0.0482625	-0.0527375		-0.0569895	0.000259	0.051788	-0.0313748	-0.13719	0.077405	0.08758	-0.030241	0.056028	0.112999	-0.0473021	-0.018971	-0.0567287	0.107535	0.106478	0.036011	0.055264	0.084718	-0.000128	0.084748	0.05676	0.078722	0.169177
chr16_14026003_14026152	ERCC4					0	0	0	0	0	0	0	0	0		-0.106597	-0.0607305	0.0105285	0.0648895	0.0888955	-0.0215216	0.0081495	-0.104917	0.0558955	0.0596595		0.149287	-0.0954506	0.192836	-0.126138	-0.045903	0.121713	0.131697	-0.021932	-0.0501921	0.077463	0.155684	-0.0762036	-0.0756375	-0.02452	-0.216264	0.05193	-0.0924399	-0.0866124	0.002758	-0.03092	-0.23751	0.109986	0.168752
chr16_14028038_14028169	ERCC4					0	0	0	0	0	0	0	0	0		-0.057203	-0.021473	-0.001732	0.183608	-0.06219	0.0545132	-0.189753	0.0079982	-0.027307	0.0652453		-0.0685328	-0.0928458	0.0230989	-0.296681	-0.0923118	0.113139	-0.0435038	0.0244651	-0.159778	0.0452828	-0.011909	0.0281715	-0.0206385	0.0224657	-0.145773	0.0392289	-0.0075784	-0.100497	-0.219253	-0.0557388	-0.186604	-0.0351178	-0.0052967
chr16_14028992_14029301	ERCC4					0	0	0	0	0	0	0	0	0		-0.0007815	-0.0146505	0.0831285	0.0822825	0.1435	-0.0332975	-0.0408595	0.122899	0.0972935	-0.0514055		-0.10346	-0.199188	0.144098	0.0517165	0.0630945	0.0075235	-0.0085905	0.0463835	-0.0472535	0.0312885	0.0529405	-0.0543235	-0.0059375	0.0507675	-0.0291335	-0.114755	-0.0465465	0.116459	-0.0096725	0.103052	0.0273335	-0.128127	-0.0581455
chr16_14029301_14029610	ERCC4					0	0	0	0	0	0	0	0	0		-0.08863	0.041963	-0.096607	0.132673	0.097794	-0.024506	-0.009664	0.025404	0.024745	0.038182		-0.0348967	-0.0428113	0.0305855	0.0463485	-0.0596184	0.205842	0.0325855	-0.129154	0.0441325	0.0807135	0.0155395	-0.0571274	-0.0361327	-0.049837	-0.092317	0.0933415	0.0581755	0.0570735	0.0623115	0.0673895	-0.0110075	-0.0320505	0.0322405
chr16_14031612_14031725	ERCC4					0	0	0	0	0	0	0	0	0		0.0365996	-0.110576	-0.0040984	-0.0185103	-0.136585	0.0706592	0.0632224	-0.0519716	0.0982065	-0.13167		0.0992511	0.0862554	0.216705	0.00703265	-0.00596115	-0.036369	-0.160469	-0.00031875	-0.0514472	0.19146	0.0485032	-0.159189	0.129428	0.0886333	0.0812333	-0.0896898	-0.172593	0.0326731	-0.0853618	-0.0810948	-0.0450985	-0.0283853	-0.127803
chr16_14038569_14038702	ERCC4					0	0	0	0	0	0	0	0	0		0.0862849	0.0850857	-0.0304975	-0.161689	-0.0668745	-0.129066	-0.0063155	0.0870474	0.0494855	-0.266257		-0.014819	0.062252	-0.149286	-0.073909	0.041554	0.159128	-0.060459	-0.092922	-0.09736	-0.156127	0.165208	-0.033016	0.056312	-0.013479	-0.103132	-0.124242	-0.02752	0.0702017	-0.265993	-0.003435	-0.063825	-0.076215	0.03472
chr16_14041460_14041711	ERCC4					0	0	0	0	0	0	0	0	0		-0.053459	0.02361	-0.04186	-0.002058	0.080484	-0.05294	0.072254	0.048008	-0.069462	0.002058		0.158372	-0.0662992	-0.157915	0.012077	-0.0935958	0.012056	-0.108606	0.063986	-0.249086	0.001691	-0.007353	-0.0702665	0.068969	0.12013	0.04409	0.176653	-0.039566	-0.136553	0.086114	-0.050739	0.11936	0.032339	-0.144407
chr16_14041711_14041962	ERCC4					0	0	0	0	0	0	0	0	0		0.0016235	0.0202615	-0.0458015	0.0315105	-0.0353915	0.0337435	0.123999	-0.0622855	0.0046735	-0.0016235		-0.038647	0.058273	0.020695	-0.035654	-0.0977212	0.058828	0.077341	-0.0533725	0.049043	-0.015794	0.03598	0.159953	0.008281	-0.0510661	-0.02294	0.114463	0.219533	0.000899	0.268064	0.061948	0.097565	0.018476	0.054995
chr16_14041962_14042214	ERCC4					0	0	0	0	0	0	0	0	0		-0.0163505	0.0991205	0.124943	0.0432175	-0.0425045	0.100297	0.0523835	-0.0218665	0.0678695	-0.104279		-0.122773	0.17154	0.107592	0.026234	-0.0619133	0.081893	-0.104101	0.097225	0.033478	-0.006384	0.029815	0.172509	-0.003344	0.134212	-0.04514	-0.042386	0.146816	0.178686	0.12334	-0.052374	-0.0699814	0.107465	0.136621
chr10_50666850_50667070	ERCC6					0	0	0	0	0	0	0	0	0		-0.025036	0.051359	-0.070373	-0.051645	0.028867	-0.085999	0.023987	-0.144256	-0.09216	0.011402		0.16009	-0.127269	0.056316	0.005766	0.004724	0.103125	-0.072149	0.076309	0.044921	-0.007596	-0.021126	-0.046774	0.073333	0.013458	0.095583	-0.053143	-0.039082	-0.052984	0.091624	-0.052184	-0.022572	-0.116212	-0.073461
chr10_50667070_50667290	ERCC6					0	0	0	0	0	0	0	0	0		-0.0807691	-0.111497	-0.0134775	0.0511055	0.0463735	0.0427845	-0.0010135	-0.0789634	0.0187185	-0.0116055		0.250586	0.0448835	0.0953345	0.0086595	0.0964735	-0.0351612	-0.0243089	0.136366	-0.0445263	-0.0200979	-0.014805	0.0207995	-0.129071	-0.127939	0.0532985	-0.111425	0.0589205	0.19368	0.191682	0.0134715	0.0256595	-0.0009095	0.0009095
chr10_50668408_50668508	ERCC6					0	0	0	0	0	0	0	0	0		-0.275834	0.031908	0.114427	0.056043	0.0887944	-0.028845	0.0684163	0.045835	0.051236	-0.01972		-0.0175216	-0.0367468	0.030772	-0.172612	-0.0764528	-0.0895818	0.105646	-0.211253	-0.0660708	0.0750063	0.0766537	-0.0508788	-0.0341308	0.0339396	-0.254136	-0.120241	-0.0308178	-0.0613908	0.0059602	0.0483372	-0.0938518	-0.184178	0.0004404
chr10_50669387_50669612	ERCC6					0	0	0	0	0	0	0	0	0		0.152337	-0.0584657	-0.0773726	-0.0511416	0.0650151	0.00230005	-0.0186226	-0.0481286	0.122199	0.071182		0.0458982	-0.0635579	0.0020935	0.0689785	0.0006206	-0.0923892	-0.11213	0.0787317	-0.030381	0.0817887	0.0916803	-0.0268824	0.191763	-0.224382	-0.180906	0.137445	0.0790388	-0.0297649	0.0689437	0.0380385	-0.0863622	-0.0404566	0.113186
chr10_50678217_50678459	ERCC6					0	0	0	0	0	0	0	0	0		-0.008186	-0.013448	-0.030725	-0.045228	-0.008236	-0.037587	-0.118961	-0.053083	0.115403	0.038884		0.0252645	0.0464605	-0.0769495	0.0027015	-0.0315875	-0.0081725	0.200003	-0.16324	-0.0310375	-0.0058045	0.0816775	-0.0628235	-0.194422	-0.182954	-0.0473495	0.0078835	-0.0946685	-0.0136215	0.0178145	0.0075075	-0.0164585	0.140843	-0.2074
chr10_50678459_50678702	ERCC6					0	0	0	0	0	0	0	0	0		-0.063655	-0.020675	-0.015835	-0.092394	-0.055239	-0.051702	0.002298	-0.048429	0.064238	-0.002298		-0.0880395	-0.0386775	-0.114066	0.0187175	0.0477955	0.0474615	0.0197845	0.0009295	-0.0325705	-0.139026	0.100847	-0.200555	-0.205846	-0.191183	0.0251965	-0.0221185	-0.0432855	-0.145578	-0.0394455	-0.0513345	-0.0425285	-0.0676615	-0.0698835
chr10_50678702_50678944	ERCC6					0	0	0	0	0	0	0	0	0		-0.106168	-0.0179785	-0.0336505	-0.0703255	-0.0351845	-0.179032	-0.0042695	-0.0554835	0.0623835	0.0123285		-0.086262	-0.041653	-0.189489	0.026312	0.120764	0.099389	0.07653	-0.056596	0.048724	-6.2e-05	-0.099505	-0.075331	-0.144446	0.148185	0.112686	-0.035711	0.150162	-0.003264	-0.035218	-0.085236	0.208677	0.046036	0.043951
chr10_50679010_50679176	ERCC6					0	0	0	0	0	0	0	0	0		-0.147176	0.215508	0.100102	-0.18317	-0.158608	-0.10955	0.0194935	-0.0611959	-0.158095	0.0286459		-0.130001	0.086218	-0.122699	-0.0560119	-0.0484378	0.0555159	-0.0462015	-0.0252669	0.061583	-0.081381	-0.0506728	-0.00401895	-0.113572	0.205791	0.181136	0.071452	0.0703849	0.0390019	0.113589	-0.115732	0.0147946	0.00446635	-0.062843
chr10_50680411_50680526	ERCC6					0	0	0	0	0	1	0	0	1		-0.085713	0.014931	0.053144	-0.014931	-0.027349	0.083406	0.100012	-0.05192	0.148366	0.0870857		0.177208	-0.02983	0.032788	-0.029578	0.040101	-0.184569	0.135974	0.161638	0.046697	0.027314	0.181429	0.20786	-0.088315	0.149828	-0.153316	-0.140714	-0.101338	0.04222	0.181141	0.071238	0.0998264	0.293633	-0.026153
chr10_50680944_50681084	ERCC6					0	0	0	0	0	0	0	0	0		-0.0546723	0.179765	0.0296177	-0.35093	-0.0726199	-0.209748	0.0063243	-0.116743	0.132218	0.148453		0.031966	0.0141957	-0.245722	0.0604703	0.0365641	0.0541217	-0.0915259	0.0793292	0.101592	0.0054734	-0.125429	-0.031359	0.0663817	0.167875	0.213945	0.0714137	-0.167583	-0.203163	-0.0564864	0.140709	-0.0416949	0.117173	0.0235731
chr10_50681512_50681643	ERCC6					0	0	0	0	0	0	0	0	0		-0.0248535	-0.154231	-0.0630355	-0.0813325	-0.0504345	0.0931855	-0.136374	0.0340285	-0.0366455	-0.173234		-0.111469	0.00156	0.052375	0.005848	-0.022669	0.05102	0.087614	-0.0644839	-0.0693252	-0.0827896	-0.00048	0.080346	0.014876	0.018104	0.205119	-0.124277	0.051831	0.079736	0.010562	0.010543	-0.038489	0.025051	0.00121
chr10_50682062_50682298	ERCC6					0	0	0	0	0	0	0	0	0		0.0703045	0.0213015	0.0257245	-0.0002225	-0.186917	-0.137885	0.0486915	-0.0408565	-0.0216795	-0.185766		-0.0783677	0.216003	-0.135708	-0.0441474	0.116951	0.028397	-0.0504059	-0.00378	-0.130592	0.09054	-0.0970563	-0.012958	-0.007278	-0.149932	-0.18814	0.060814	0.101729	-0.148721	0.053072	-0.103995	0.016398	-0.0382456	-0.0486006
chr10_50684250_50684366	ERCC6					0	0	0	0	0	0	0	0	0		-0.0256705	0.00956585	0.0340882	0.0476324	-0.0615187	0.0804604	-0.135486	-0.0136623	-0.185754	-0.0188865		0.0538308	0.11032	0.162066	0.187665	-0.148891	-0.172642	-0.181765	-0.0892013	0.0656821	0.0226519	-0.0727871	-0.167175	-0.0323594	0.0241072	0.0559089	-0.0668147	0.208652	-0.0388963	0.00526785	0.0220921	0.0936683	-0.225904	0.0702323
chr10_50686389_50686526	ERCC6					0	0	0	0	0	0	0	0	0		-0.0766511	-0.0257201	0.0972051	-0.0209281	-0.0030284	-0.104367	0.0332369	0.105739	0.0526704	-0.257407		-0.166274	-0.112996	0.00174975	-0.217182	-0.0196499	0.130732	-0.078615	-0.0373299	0.023586	0.10116	0.106311	-0.091523	-0.022692	-0.312252	-0.190631	-0.042591	-0.0383379	-0.0199959	-0.00982885	0.122179	-0.282355	-0.176297	0.159127
chr10_50690722_50690919	ERCC6					0	0	1	0	0	0	0	0	1		-0.0405001	-0.218789	-0.125181	0.049794	-0.0732861	-0.0304027	-0.167368	-0.0402055	-0.267255	0.0133256		0.020966	-0.194241	0.0341568	-0.127359	0.0705784	0.0115227	0.0643091	-0.0196281	-0.0324817	0.109089	-0.195817	-0.290164	0.0502929	-0.0305209	-0.181389	0.0864104	0.0110011	0.0741534	-0.042018	0.123661	-0.0384774	0.0595569	-0.0973482
chr10_50691381_50691572	ERCC6					0	0	0	0	0	0	0	0	0		-0.182618	-0.152479	-0.102355	0.023819	-0.026259	0.024041	0.136977	-0.220775	-0.0011	0.03182		-0.0581317	-0.0654107	-0.0869422	0.102094	0.09829	-0.206851	0.005874	-0.0452986	0.167181	-0.0384031	-0.108758	-0.004004	0.026488	0.066565	-0.187207	-0.252182	0.124627	-0.0111056	-0.0255981	0.123815	0.057852	-0.0759578	-0.0629964
chr10_50701152_50701308	ERCC6					0	0	0	0	0	0	0	0	0		0.0154458	-0.0276394	-0.00069425	0.0691891	-0.119434	-0.117788	0.0619236	-0.037415	0.156268	0.0897501		0.0085173	-0.0292706	0.0988674	0.0172429	-0.0341821	0.104041	-0.0361333	0.0045939	-0.0815072	0.0888624	-0.0140571	0.128629	-0.0061722	0.13434	-0.057929	0.123212	-0.173159	-0.0625634	0.0168529	-0.0186457	0.170261	0.0685496	0.0146837
chr10_50708573_50708752	ERCC6					0	0	0	0	0	0	0	0	0		-0.0495548	-0.0570102	0.0758582	-0.285666	-0.0330839	0.150129	0.0635212	0.0213656	-0.148333	-0.0506578		-0.154811	-0.0847957	-0.0258348	-0.0673936	0.0166733	-0.0876091	-0.0867918	-0.0470998	0.122747	0.0850537	0.0678257	0.0951727	0.0364749	0.112181	-0.031358	0.0112064	-0.0028312	-0.155176	-0.149697	-0.0207012	-0.0588529	0.0269139	-0.167554
chr10_50713919_50714068	ERCC6					0	0	1	0	0	0	0	0	1		-0.154199	-0.0723919	0.094127	0.01725	0.00191	-0.174678	-0.00191	-0.112431	0.056956	0.019239		0.105902	-0.224311	-0.0692504	-0.133638	-0.1483	0.032421	-0.114093	0.086155	-0.0749095	0.03767	0.076117	-0.129012	-0.106146	-0.115215	-0.181161	0.062318	0.100964	0.021431	0.097176	0.123799	0.003591	0.190384	-0.0450375
chr10_50732068_50732323	ERCC6					0	0	0	0	0	0	0	0	0		0.100301	-0.037308	-0.139292	-0.020297	-0.07326	0.050869	0.150517	-0.148016	0.076616	0.006576		0.0103905	-0.181551	0.0067465	-0.0781625	0.0519445	0.191547	0.0526515	0.0580955	-0.0999816	-0.0185082	0.0040395	0.141842	0.134715	0.0719575	0.0201535	0.0038245	0.12599	-0.0886257	0.0093095	-0.0130051	0.0250405	0.132256	-0.0769341
chr10_50732323_50732578	ERCC6					0	0	0	0	0	0	0	0	0		-0.027938	-0.040591	-0.004636	-0.036331	-0.103673	0.153046	0.005379	-0.038266	-0.002652	0.002652		0.0469105	0.173526	0.0115345	0.0571775	0.0413905	0.148114	-0.0705095	0.0058295	0.0237025	-0.0895977	0.0070965	0.13729	0.0524585	-0.0399205	-0.0718745	0.115756	-0.0353725	0.0962895	0.0686245	0.111044	-0.0917473	0.130411	0.130854
chr10_50732578_50732833	ERCC6					0	0	0	0	0	0	0	0	0		0.0534405	0.0492345	0.0171265	-0.145083	-0.0977117	0.0590055	-0.133053	0.0802195	-0.0438095	-0.126662		-0.0575577	0.137204	0.0509804	0.0577814	-0.106771	0.154122	-0.078608	0.0483243	0.0850654	0.0133643	0.0736234	-0.115459	-0.0401644	-0.0738502	0.162932	0.0960683	0.0341634	0.0745484	-0.0776286	0.164047	-0.0454779	0.0564704	0.00364835
chr10_50736452_50736581	ERCC6					0	0	0	0	0	0	0	0	0		-0.0243525	0.0057365	0.0645845	-0.154434	-0.131385	0.0414555	0.0588295	0.0200815	-0.0179335	0.120737		0.187823	0.0600975	-0.168065	0.0667425	0.153091	0.132688	0.233385	-0.41135	0.146324	0.0328045	-0.121011	-0.0717086	-0.137381	-0.0325712	0.184336	-0.125179	0.137038	-0.295308	0.00960115	-0.130627	-0.0358829	0.0893124	-0.0826024
chr10_50738755_50738896	ERCC6					0	0	0	0	0	0	0	0	0		-0.086041	0.119817	-0.047359	-0.176218	-0.0385942	0.0179031	-0.0641718	-0.0589671	0.0886481	0.167244		-0.174427	0.198649	-0.157766	0.094693	-0.0155864	-0.0801192	0.023501	0.168345	-0.032207	0.158515	0.0003905	0.119065	-0.194089	0.116501	-0.041482	-0.0980091	0.131244	-0.160431	0.302195	0.134612	0.053079	-0.0022831	0.023849
chr10_50740578_50740799	ERCC6					0	0	0	0	0	0	0	0	0		0.005445	-0.005445	-0.0561405	-0.137824	-0.167971	-0.104847	0.244746	-0.0100498	0.01226	-0.111128		-0.0383482	-0.0104246	0.134655	-0.0650301	-0.132225	0.101433	-0.0432143	-0.0833668	0.019928	0.0146594	-0.0391054	0.0467739	0.0325976	0.149643	0.0323797	-0.0587024	0.0027771	0.0945888	0.0011583	0.0735488	-0.190565	-0.028037	-0.08005
chr10_50740799_50741020	ERCC6					0	0	0	0	0	0	0	0	0		0.0315675	0.0191005	0.0641795	-0.0719595	-0.126997	-0.0950384	0.124163	-0.0650985	0.131246	-0.0378965		0.054967	0.054673	0.062386	0.010494	0.028675	-0.0218046	0.047239	-0.103845	-0.0844595	-0.144196	0.148548	0.115814	0.095925	0.025874	-0.0276005	-0.0860565	-0.000116	0.000116	-0.0439885	0.185094	-0.134839	0.083852	-0.0535939
chr6_152129037_152129273	ESR1					0	0	0	0	0	0	0	0	0		-0.107556	0.0260385	-0.0875775	-0.0103245	0.0040535	-0.0844645	-0.0652735	0.0424125	0.0324895	-0.114263		-0.067557	-0.007664	-0.036366	0.0683386	-0.04488	0.0796196	-0.06246	0.029877	0.0908401	0.116223	0.0947087	0.133368	0.0771687	-0.002809	-0.016723	-0.127979	0.176016	0.057226	0.13609	0.056254	-0.040173	0.0881483	0.059218
chr6_152129273_152129509	ESR1					0	0	0	0	0	0	0	0	0		0.089089	-0.023873	-0.065136	-0.101556	-0.103291	0.151253	-0.001637	-0.010351	-0.182774	0.095939		-0.14455	-0.058585	0.08458	0.004723	0.121476	0.205619	0.104975	0.191661	-0.134463	-0.052433	-0.136591	0.107971	0.051987	0.126201	0.201635	-0.144737	0.148063	0.105302	0.087639	0.180082	0.078466	0.070703	0.113833
chr6_152163721_152163938	ESR1					0	0	0	0	0	0	0	0	0		0.0309635	-0.0566665	-0.242987	0.0866445	0.0468075	-0.110842	-0.167788	0.0213255	0.154977	0.0605195		0.0040055	-0.0219134	0.0690925	0.0466865	-0.12535	0.0641865	-0.107241	-0.0221423	-0.0592283	-0.116727	0.179108	-0.0052975	0.0153815	0.0184645	0.0315855	-0.115134	0.0833175	0.0288845	-0.0051975	-0.134525	-0.029539	-0.0795359	-0.15929
chr6_152201779_152201916	ESR1					0	0	0	0	0	1	0	0	1		-0.092887	0.00494	0.035865	0.0458	0.057533	-0.004589	-0.088965	-0.122547	-0.195197	0.004589		-0.299397	0.162208	-0.196158	0.104487	0.0372415	-0.128398	-0.230732	0.145839	-0.141573	-0.0876945	0.0021485	-0.298758	-0.0340095	-0.182487	-0.0576915	0.186856	0.0866825	-0.117587	0.205057	-0.213304	-0.231811	-0.0021485	-0.202718
chr6_152265297_152265653	ESR1					0	0	0	0	0	0	0	0	0		-0.0315621	0.0866283	-0.0139563	0.00173595	-0.0616372	-0.00453208	0.0180213	0.0180275	-0.016041	-0.0365079		-0.0710487	0.0155096	0.0648316	0.157081	0.0493965	0.0663656	0.139961	0.0519748	0.0477467	0.0005469	0.205144	0.122466	-0.0302153	0.0102296	-0.0856805	0.0162964	0.0743826	-0.114048	0.193756	-0.0288892	0.0703296	-0.0771828	0.0578886
chr6_152332780_152332939	ESR1					0	0	0	0	0	0	0	0	0		-0.0442775	-0.0892877	-0.0111185	0.0381655	-0.125436	-0.169537	0.0223435	0.0297795	0.0583575	-0.0825457		0.0506738	0.1289	0.15417	-0.0182559	0.0092198	-0.180564	-0.0516274	0.105103	0.169477	-0.0684593	-0.0239437	-0.0283806	0.0861908	-0.16887	0.142499	-0.0437562	0.100343	-0.0658948	0.155618	0.0973718	0.0214738	-0.108141	0.0322708
chr6_152382115_152382269	ESR1					0	0	0	0	0	0	0	0	0		0.0011611	-0.102838	-0.0181894	0.0459294	-0.129892	-0.003284	0.0078206	0.163323	-0.139514	-0.0051165		0.0139663	0.0387365	-0.0437638	0.0608042	0.0804226	0.0985916	0.0561492	-0.0789429	-0.0136517	0.0189493	-0.117721	-0.0462578	-0.0288898	-0.053519	-0.047815	0.102539	-0.0275915	-0.0921969	0.184308	-0.236847	-0.152515	-0.0198906	-0.00771025
chr6_152415509_152415713	ESR1					0	0	0	0	0	0	0	0	0		-0.118217	-0.006959	0.03393	0.18826	-0.054406	-0.031514	-0.130908	-0.011921	0.014719	0.105814		0.012492	0.13498	-0.043311	0.100989	0.208814	-0.068192	0.145317	-0.122635	0.0639725	0.002204	0.057353	0.0443034	0.22986	-0.140531	0.204344	0.160433	-0.068356	-0.075334	-0.059456	-0.10869	0.145489	0.010753	0.124726
chr6_152419856_152420111	ESR1					0	0	0	0	0	0	0	0	0		0.108435	-0.0923093	-0.166634	-0.0225852	-0.0701491	-0.106218	-0.0349934	-0.112873	0.0837213	0.214035		0.0372694	-0.00066875	-0.0927589	0.0703724	0.0211932	-0.202659	-0.00650525	0.178381	-0.0784223	-0.0230524	-0.0603277	-0.0930846	0.124402	-0.128193	0.151725	-0.204795	0.00130055	-0.0123813	0.00055475	-0.0670121	-0.0336706	-0.0290825	0.0855534
chr1_242013717_242013898	EXO1					0	0	0	0	0	0	0	0	0		0.0191065	-0.136672	0.133371	0.0673315	0.0177085	-0.131412	-0.0228969	-0.0018865	-0.0997401	0.0766115		0.175417	-0.056249	0.160259	0.0696669	-0.0244157	0.185662	0.0622299	-0.0900028	0.0652899	-0.153631	0.0887969	-0.0682905	-0.155053	0.0462498	0.0437948	0.166873	-0.10505	-0.064029	-0.226651	-0.0515774	0.152129	-0.0668886	0.172017
chr1_242015583_242015723	EXO1					0	0	0	0	0	0	0	0	0		-0.0361225	-0.0330515	-0.0386435	0.120425	0.0869064	-0.0409095	-0.0393085	-0.0079255	0.0713448	0.200576		0.0967257	-0.0635004	-0.107201	0.0058086	0.0023968	-0.0160477	-0.0461224	-0.126063	-0.101814	-0.137361	-0.245486	-0.15344	-0.117766	-0.0533794	-0.183836	0.171264	-0.0927424	0.0576055	-0.183706	-0.0116484	-0.0548464	-0.237055	-0.0408251
chr1_242016649_242016793	EXO1					0	0	0	0	0	0	0	0	0		-0.0919157	-0.0590623	-0.0616706	0.0109551	-0.123848	0.120994	0.0456721	-0.199381	-0.111717	-0.0745194		-0.0223673	0.128038	-0.154353	-0.0974499	0.207956	-0.0765846	-0.026552	0.12955	-0.290304	0.146808	0.0692542	0.0729277	0.0102956	-0.104998	0.0441354	-0.0693485	-0.137972	0.146089	-0.195955	0.0479248	0.00096345	-0.0800392	-0.0493485
chr1_242020636_242020794	EXO1					0	0	0	0	0	0	0	0	0		-0.213583	-0.0140302	-0.156024	-0.0196092	0.00811936	0.029248	-0.171241	-0.0660202	0.0676897	-0.0096476		-0.0142512	0.0376029	-0.332197	-0.0381794	0.0642186	0.119803	-0.124544	-0.00144577	0.142475	-0.0673103	0.150499	-0.0685525	0.0990167	-0.161681	0.0493789	0.0161438	0.108581	-0.151097	-0.0877795	-0.0769391	0.0185485	0.040936	0.109117
chr1_242021797_242022030	EXO1					0	0	0	0	0	0	0	0	0		0.0290065	-0.109712	-0.202449	-0.0034815	-0.174332	0.0852965	-0.0532365	0.0980155	-0.174563	0.104691		-0.007726	0.085782	0.104437	-0.008863	-0.0605985	0.050253	-0.052494	-0.044832	0.133031	-0.035213	0.028895	-0.123564	0.125746	0.056812	-0.129214	-0.253006	0.017631	-0.0822736	0.086885	0.001771	-0.023381	-0.0828825	-0.151208
chr1_242023808_242024016	EXO1					0	0	0	0	0	0	0	0	0		-0.194422	0.03246	0.0157599	0.077141	0.0033979	-0.088573	0.0105576	-0.146077	-0.0977154	-0.097508		-0.117107	-0.0849168	-0.335625	0.0302865	-0.084255	0.142809	0.0795108	-0.0682437	-0.0824559	-0.0164115	0.124493	0.0076506	-0.019728	-0.0251176	-0.229352	0.0444438	-0.0351284	0.0848468	-0.0226767	0.0168316	-0.074867	0.0237529	-0.133528
chr1_242024697_242024814	EXO1					0	0	0	0	0	0	0	0	0		-0.033986	-0.396921	0.007091	-0.16595	-0.18937	0.020631	-0.090533	-0.017137	-0.179578	-0.089033		-0.252202	-0.0512596	0.0139335	0.0503538	-0.00480815	-0.328879	-0.00573705	-0.197131	-0.159147	-0.114007	-0.185182	-0.251803	0.022311	-0.113087	0.0791247	-0.143803	-0.137799	-0.0554435	0.113772	-0.130018	0.0394276	-0.0919656	0.0757329
chr1_242030121_242030367	EXO1					0	0	0	0	0	0	0	0	0		0.032527	-0.030811	-0.175195	0.038385	0.026707	0.047245	-0.0944274	-0.008901	0.017927	0.090041		-0.017003	-0.032737	0.018663	0.036625	-0.008405	-0.025739	0.03509	-0.116047	0.027469	0.090999	0.080855	0.023059	0.053507	-0.018431	-0.0621197	0.042918	0.056502	-0.049813	-0.105825	0.039417	0.156172	0.11289	-0.0908167
chr1_242035323_242035590	EXO1					0	0	0	0	0	0	0	0	0		-0.0993228	0.0069385	0.0494162	-0.0632205	-0.0244527	-0.0571251	-0.122516	0.0263262	-0.0784812	0.189707		-0.152147	0.0985365	0.214585	0.0445375	-0.186786	0.122083	0.0844025	0.0185925	0.0081855	0.0845605	-0.0665817	-0.0011029	-0.0882311	-0.163323	0.137809	-0.0199633	0.214151	0.149696	-0.0444779	-0.0578499	-0.020318	0.120588	-0.04705
chr1_242042040_242042347	EXO1					0	0	0	0	0	0	0	0	0		0.031647	-0.0844446	-0.25681	-0.006566	0.01066	-0.0786343	-0.0905881	-0.029499	0.033778	-0.007829		-0.0924533	0.082647	0.137416	0.081998	0.009104	-0.0970781	-0.0889028	-0.0489519	-0.0934008	-0.0589889	-0.101531	0.018416	-0.100105	-0.0947884	0.040934	0.005907	0.002594	0.00557	-0.016375	-0.117825	0.015118	-0.0981954	0.054795
chr1_242042347_242042655	EXO1					0	0	0	0	0	0	0	0	0		0.098127	-0.0968622	-0.156681	0.01394	-0.112272	-0.119839	-0.006606	-0.0875176	0.006606	-0.020626		-0.0928459	0.00873	0.08261	-0.011639	0.035769	-0.150074	0.07257	-0.120876	-0.026495	-0.102531	0.052065	0.112339	0.151381	0.111147	-0.048321	0.065074	-0.007828	-0.021023	-0.19882	-0.135692	0.055984	0.092664	0.034937
chr1_242045207_242045329	EXO1					0	0	1	0	0	1	0	0	2		0.0948815	0.105218	-0.178949	-0.0353205	0.0346785	-0.192115	-0.147643	-0.113679	-0.311805	-0.0593515		0.006699	0.0774858	-0.064883	-0.149771	-0.084924	-0.000169	-0.227851	-0.387024	-0.091157	0.0542686	-0.140971	0.010616	0.112755	-0.182048	0.022782	-0.188454	-0.158057	-0.247187	-0.202188	-0.155692	-0.297068	-0.144182	-0.055935
chr1_242048605_242048819	EXO1					0	0	0	0	0	0	0	0	0		0.006677	-0.023449	-0.004669	0.004669	-0.0640354	-0.133563	-0.0637416	0.079527	-0.199226	0.092839		-0.224781	0.23818	-0.015727	-0.162864	-0.0726536	0.125049	0.099465	0.110619	0.028936	-0.10938	0.050286	0.076904	-0.106993	0.020654	0.071414	-0.008652	-0.0533989	-0.0986064	-0.0299395	-0.118379	0.020432	-0.0866578	-0.0550368
chr1_242052756_242052912	EXO1					0	0	1	0	0	0	0	0	1		-0.0367205	0.0889298	-0.0928165	0.0762884	0.0309455	-0.147877	-0.109573	-0.148616	-0.241412	0.0350015		-0.0147268	0.125566	-0.260997	0.195776	-0.355056	0.0898049	0.0291794	-0.0449617	0.083061	-0.0366246	-0.0533004	-0.123666	0.00692625	0.0157831	-0.14897	-0.253905	0.226471	-0.109698	-0.00593875	-0.0691524	0.0467074	-0.323061	-0.0736124
chr8_118811940_118812146	EXT1					0	0	0	0	0	0	0	0	0		0.0429758	-0.241894	-0.0636334	-0.0405783	-0.0822546	0.0612697	-0.238659	-0.00102235	0.0517717	0.0573903		0.0760324	0.0418818	-0.114549	0.0912444	-0.0340707	-0.0938657	-0.0437667	0.0354526	-0.0426187	-0.0613737	0.10295	-0.314043	0.0063207	-0.126665	0.0806653	0.103029	-0.212127	0.0951001	-0.0229252	0.1198	-0.0442267	0.123107	0.136952
chr8_118816950_118817142	EXT1					0	0	0	0	0	0	0	0	0		-0.0560407	0.0248495	0.0146745	-0.0449294	0.0453045	-0.0077195	-0.116219	-0.0043935	0.0482775	-0.0479583		0.137156	0.107623	0.194779	0.0650895	0.215988	-0.0823698	0.0623505	0.0129585	-0.024527	-0.0639295	0.0096525	-0.172357	-0.0498147	-0.246133	-0.0643992	0.0578415	-0.0109605	0.136759	-0.105149	0.226715	0.0343965	-0.183489	-0.0935154
chr8_118819445_118819626	EXT1					0	0	0	0	0	0	0	0	0		-0.102501	0.0693585	0.0729291	-0.0658524	-0.0701192	0.0525635	-0.109642	-0.0376699	0.0108315	0.0709655		0.128698	0.0170884	0.176795	-0.0327506	-0.0878	0.00920679	0.0672812	0.0857391	-0.135859	-0.120497	-0.0410705	0.174372	-0.0724754	-0.0902915	0.0682697	-0.0227966	-0.0835767	-0.100981	0.115935	-0.026907	0.0792627	0.107986	0.0207009
chr8_118825100_118825210	EXT1					0	0	1	0	0	0	0	0	1		-0.083491	-0.0241249	-0.041272	-0.0983789	0.0527176	0.0853962	0.024125	-0.0324309	-0.0285109	0.0330123		0.0167823	0.308487	-0.00609155	0.0732331	0.126723	0.0252928	0.141681	0.170185	-0.0115926	0.0879269	0.149396	0.102361	-0.00313045	-0.0533775	0.0225897	0.250278	-0.0180836	0.0571689	0.154276	0.189308	-0.0376776	-0.380807	0.101085
chr8_118830663_118830779	EXT1					0	0	1	0	0	0	0	0	1		0.0755069	-0.00382545	-0.0837105	0.00161005	-0.0710695	0.158672	-0.00869635	-0.117895	0.0167716	-0.00662305		-0.174244	-0.0755733	0.152775	0.0734389	0.008599	-0.0966233	0.0783956	0.26746	-0.0029242	-0.0575197	0.11116	0.230891	0.03912	0.0213492	-0.0346181	0.0310132	0.0400436	-0.0997933	0.143323	0.0982258	-0.0837863	-0.0103772	0.071059
chr8_118831904_118832043	EXT1					0	0	0	0	0	0	0	0	0		0.191125	-0.061521	-0.134456	-0.014261	0.039488	0.190005	-0.221326	-0.120654	0.072087	-0.089976		-0.049343	-0.136682	-0.063235	-0.09781	0.111071	-0.119813	0.186849	0.004992	0.046678	-0.067198	-0.042371	0.0718	0.051104	-0.314725	-0.174025	0.099553	0.176894	0.029234	0.092225	-0.221737	0.014049	-0.005976	0.042098
chr8_118834693_118834846	EXT1					0	0	0	0	0	0	0	0	0		-0.051555	0.0487068	-0.002729	-0.057078	-0.032293	-0.2592	0.002729	-0.088397	-0.190637	-0.031833		0.0317161	-0.0185306	-0.267615	-0.0375832	0.0742982	-0.0209305	-0.0860074	-0.131983	-0.239108	0.100674	-0.132019	-0.237282	-0.0300181	0.0608266	-0.136565	-0.0827611	0.00028345	-0.25416	-0.0260054	-0.230183	0.155907	-0.124978	-0.0516045
chr8_118842458_118842598	EXT1					0	0	0	0	0	0	0	0	0		-0.0180506	0.116	-0.0487136	-0.00855015	-0.0634499	0.0942254	-0.0168781	0.0370769	-0.14653	0.0186181		-0.073755	0.0032065	-0.0924909	0.0620585	-0.062854	-0.0640356	0.0033233	0.0166175	-0.0422542	0.0151055	0.0428775	-0.243628	0.0092635	0.301933	-0.0329954	-0.0436127	-0.187927	-0.0351951	0.143308	-0.115882	-0.107643	-0.161826	-0.112215
chr8_118847672_118847800	EXT1					0	0	0	0	0	0	0	0	0		0.0256615	-0.0412875	0.0835445	0.0071425	-0.0372345	-0.140198	-0.17118	0.142811	0.209399	-0.0371505		0.0557098	0.0516095	-0.0587826	0.0272269	-0.0305146	-0.0349846	0.0093317	-0.0876626	-0.117678	0.251004	-0.163917	-0.0811296	0.0760488	0.002203	-0.0687876	0.0860486	0.165836	0.142839	-0.106142	0.0345654	0.0037513	-0.0746196	-0.0199436
chr8_118849336_118849450	EXT1					0	0	1	0	0	0	0	0	1		0.099625	-0.083219	-0.214094	-0.315595	-0.018484	0.018217	0.0720963	0.001713	0.0434016	0.123852		-0.070203	-0.20865	0.0788613	0.146618	0.0236659	0.0701104	0.165832	-0.134825	0.0684533	0.0814619	-0.253945	0.0283895	-0.134811	0.314493	-0.042602	-0.052528	-0.17801	0.0245629	0.199632	0.128844	0.0255003	-0.144176	-0.056375
chr8_119122313_119122558	EXT1					0	0	0	0	0	0	0	0	0		-0.102457	-0.102818	0.0580445	-0.0349525	-0.0873545	-0.0805695	0.100408	-0.101367	0.0029215	0.157744		0.0521355	0.153594	0.12934	0.0732865	-0.0598635	-0.0938678	0.0377655	0.0705965	-0.0109165	0.125014	0.0446875	0.0381495	-0.0279065	0.131565	-0.138509	0.107663	-0.0065345	-0.0155185	-0.0881395	-0.1388	0.0259655	0.0533015	-0.0326555
chr8_119122558_119122804	EXT1					0	0	0	0	0	0	0	0	0		-0.0650485	0.0482855	0.0946985	-0.0611735	-0.0644165	-0.100335	0.0973915	-0.0150385	-0.0261305	0.0867775		-0.108622	0.070223	-0.044402	0.044285	0.059809	0.1126	0.028249	0.148576	0.040326	-0.004461	0.017257	0.103179	0.005718	0.061669	-0.11457	-0.058406	-0.035156	0.162217	-0.0896987	-0.001534	0.030974	0.121117	-0.0225
chr8_119122804_119123049	EXT1					0	0	0	0	0	0	0	0	0		0.0977255	-0.0721145	0.161282	0.0943395	-0.0634925	-0.0416535	0.0475165	-0.0602335	0.125225	0.0484495		-0.0163875	0.0656505	0.107378	-0.0142885	0.0632145	0.270987	0.0557535	0.0231915	0.143354	-0.0086235	0.0120985	0.0704815	0.0490365	0.133373	-0.0352295	0.0166545	0.0896265	0.116241	-0.145585	0.168604	-0.0344995	-0.0541572	0.0444565
chr8_119123049_119123295	EXT1					0	0	0	0	0	0	0	0	0		0.0422579	-0.0484082	0.127643	0.0683109	0.0512268	-0.138561	0.0671169	-0.0615257	-0.00338435	-0.0752141		0.0391284	0.00944405	0.127867	0.156746	0.0524724	0.0519324	0.209317	0.110232	-0.0639574	-0.0929214	0.0942343	-0.0568687	0.0219877	0.135693	-0.00465465	-0.0276172	0.146757	0.132571	-0.0576875	0.0253957	0.104785	0.0450473	-0.0161888
chr11_44117787_44117887	EXT2			1		0	0	4	0	0	3	0	0	7		0.224536	-0.0227855	0.186878	-0.0192635	0.0849315	-0.203564	0.0002755	0.14888	0.361929	0.0551265		0.108702	-0.251268	-0.080651	-0.097102	0.273121	0.034918	0.332625	0.148119	0.218902	0.138257	0.161085	-0.154616	0.177209	0.110546	0.064433	0.140564	0.157501	0.209473	0.169003	0.019086	0.201745	0.189711	0.129641
chr11_44129222_44129515	EXT2					0	0	0	0	0	0	0	0	0		-0.0936435	-0.0246275	0.0235045	0.0122965	-0.0310905	-0.1102	0.0084935	-0.196989	-0.0563715	0.0049015		0.066123	0.057004	0.218678	-0.0466355	0.055141	0.180088	-0.0907153	0.108467	-0.005379	-0.027702	-0.0798219	0.015413	0.063614	0.187343	-0.018514	-0.041126	0.063135	-0.024315	-0.002241	-0.02227	0.163348	0.111255	0.124362
chr11_44129515_44129808	EXT2					0	0	0	0	0	0	0	0	0		-0.0824366	0.0028405	-0.0325515	-0.0115395	-0.0529176	0.134068	0.105827	-0.0555735	-0.0841947	-0.0102615		-0.116779	0.134872	-0.0485502	0.0175505	0.0245705	-0.0441022	-0.0190687	-0.0532165	0.0892965	0.0683985	-0.0473562	0.0802955	0.159097	0.0529985	0.0154305	-0.0397249	-0.0859714	-0.0615974	-0.0191493	-0.0550585	0.0865995	0.0002685	0.0104895
chr11_44130733_44130843	EXT2					0	0	0	0	0	0	0	0	0		-0.127998	-0.0303242	-0.100309	0.058485	-0.043207	0.045227	0.0909621	-0.122655	-0.00391365	0.064781		-0.0356649	0.147494	-0.0360273	0.134635	0.122569	0.190724	-0.121396	-0.110182	0.0533646	-0.045574	0.187182	0.153615	-0.0790461	-0.0726999	-0.057309	-0.0255831	0.206175	0.0567226	0.157719	-0.0371397	-0.150728	-0.349292	-0.0567606
[truncated: 2,555 more rows]
[truncated: 218 more columns]
